# Supplementary material for: miRNAs and sports: tracking training status and potentially confounding diagnoses
Source: J Transl Med. 2016 Jul 26;14:219. doi: 10.1186/s12967-016-0974-x (PMC4960671; doi:10.1186/s12967-016-0974-x)
Supplement: Supplementary file 1 — 10.1186/s12967-016-0974-x [file 12967_2016_974_MOESM1_ESM.xlsx]

## Sheet: raw_expression_blut_ausdauer.tx
specimens	specimens	(0)blood	(0)blood	(1)plasma	(1)plasma	(0)blood	(0)blood	(1)plasma	(1)plasma	(0)blood	(0)blood	(1)plasma	(1)plasma	(0)blood	(0)blood	(1)plasma	(1)plasma	(0)blood	(0)blood	(1)plasma	(1)plasma	(0)blood	(0)blood	(1)plasma	(1)plasma	(0)blood	(0)blood	(1)plasma	(1)plasma	(0)blood	(0)blood	(1)plasma	(1)plasma	(0)blood	(0)blood	(1)plasma	(1)plasma	(0)blood	(0)blood	(1)plasma	(1)plasma	(0)blood	(0)blood	(1)plasma	(1)plasma	(0)blood	(0)blood	(1)plasma	(1)plasma
timepoint	timepoint	(1)post	(0)pre	(1)post	(0)pre	(1)post	(0)pre	(1)post	(0)pre	(1)post	(0)pre	(1)post	(0)pre	(1)post	(0)pre	(1)post	(0)pre	(1)post	(0)pre	(1)post	(0)pre	(1)post	(0)pre	(1)post	(0)pre	(1)post	(0)pre	(1)post	(0)pre	(1)post	(0)pre	(1)post	(0)pre	(1)post	(0)pre	(1)post	(0)pre	(1)post	(0)pre	(1)post	(0)pre	(1)post	(0)pre	(1)post	(0)pre	(1)post	(0)pre	(1)post	(0)pre
exercis	exercis	(0)power	(0)power	(0)power	(0)power	(0)power	(0)power	(0)power	(0)power	(0)power	(0)power	(0)power	(0)power	(0)power	(0)power	(0)power	(0)power	(0)power	(0)power	(0)power	(0)power	(0)power	(0)power	(0)power	(0)power	(0)power	(0)power	(0)power	(0)power	(0)power	(0)power	(0)power	(0)power	(0)power	(0)power	(0)power	(0)power	(0)power	(0)power	(0)power	(0)power	(0)power	(0)power	(0)power	(0)power	(0)power	(0)power	(0)power	(0)power
running NR	running NR	60	59	92	91	34	33	94	93	36	35	96	95	38	37	98	97	40	39	100	99	42	41	102	101	44	43	120	119	46	45	122	121	48	47	108	107	50	49	110	109	52	51	112	111	54	53	114	113
hsa-let-7a	hsa-let-7a-5p	11596.4	15059.9	11.7964	10.4502	13642.2	11110.2	31.6958	30.8784	14407.6	9427.23	15.6859	75.0351	13389.9	19419.2	4.55079	42.0982	10734	10804.1	16.2027	-0.707648	9210.33	9733.13	10.8568	28.6095	17708.5	13614.3	13.4826	25.1541	28012.7	17197	4.06165	19.9612	11514.4	10926.6	49.2794	3.86383	13160.9	7205.45	28.5454	54.7736	14235.6	9800.28	4.30349	39.9208	8091.12	12400.8	3.88302	4.84203
hsa-let-7a*	hsa-let-7a-3p	2.2048	-0.127112	1.01174	0.683736	2.57976	1.17887	0.603005	0.897732	0.874071	0.6906	1.59981	0.61434	2.09752	1.6136	1.41589	1.27337	0.652943	1.4352	0.774382	0.525385	1.76177	2.09232	0.843545	0.790064	3.31808	2.64704	-0.0741265	-1.12874	2.07368	0.900166	0.121737	-0.284386	0.840729	0.942373	0.27679	0.752482	0.512223	0.871105	1.01679	0.808615	0.810767	0.97117	0.877552	1.11212	0.686071	0.685599	2.3856	0.920436
hsa-let-7b	hsa-let-7b-5p	3509.19	6786.93	13.2363	3.15001	3318.52	3401.45	21.3183	23.4792	4612.87	4768.54	14.3891	59.6199	4749.61	7133.26	10.9372	35.4794	3517.43	3641.21	11.6737	2.80275	4810.51	4105.52	16.2694	33.1446	3819.78	3006.55	19.3255	14.834	7529.39	8767.29	5.19156	30.8008	3917.84	5932.13	26.8865	7.11161	2914.82	3604.19	17.1026	40.0571	4405.15	5160.32	7.40691	26.07	4271.89	5602.89	12.3065	13.2048
hsa-let-7b*	hsa-let-7b-3p	6.62244	3.20313	2.10714	2.39902	3.29865	2.57128	2.78634	2.30536	2.26096	2.53243	2.38696	3.0714	2.54516	4.12877	2.81558	3.67495	1.82229	2.37858	2.00221	3.7066	1.67657	1.97996	2.81719	3.22587	3.35785	2.5212	2.57491	2.6204	3.17553	2.70363	1.64156	2.17552	1.56016	2.0602	2.55856	3.6377	1.53801	1.40522	2.55616	3.20792	2.17701	3.28495	2.81317	2.9453	0.53552	4.64247	5.04868	2.81903
hsa-let-7c	hsa-let-7c-5p	1880.12	3465.8	2.8496	2.16768	2405.89	2212.09	7.35043	6.79261	2989.32	2875.72	4.66384	23.8605	3070.26	4737.14	2.27272	8.84577	2413.12	2481.67	3.14007	-0.173657	2812.47	2444.47	3.62766	10.4052	2879.09	2144.02	3.30269	5.42671	5307.51	5055.24	1.70096	5.40165	2088.58	2785.32	8.02145	0.693054	1838.81	1683.45	4.97929	14.9415	2553.78	2643.91	0.966492	8.4707	2003.69	2720.41	2.70241	2.37345
hsa-let-7c*	hsa-let-7c*_rem	-4.47465	-5.15897	-3.21722	-3.31245	-3.81117	-4.59209	-2.92096	-2.95245	-3.96296	-4.18921	-2.23449	-3.01344	-2.77568	-1.3051	-2.80548	-2.80858	-5.17297	-3.74144	-3.77066	-2.55025	-4.87743	-4.79928	-3.1912	-2.48125	-4.0248	-4.62239	-5.08061	-5.69416	-2.7464	-2.9474	-5.11202	-4.78735	-5.73928	-5.78714	-3.23579	-2.66228	-5.58263	-5.26824	-2.92048	-2.89702	-5.04431	-5.4675	-3.22419	-2.10805	-4.43942	-5.44635	-4.64918	-2.58882
hsa-let-7d	hsa-let-7d-5p	2662.38	3909.49	2.93511	3.61652	4174.79	3165.64	14.3491	15.694	4322.77	2741	5.4255	37.1509	3497.4	4450.47	3.3333	21.1382	3400.98	3492.21	4.36875	-0.630905	2573.66	2714.1	3.70555	12.909	4514.03	3814.67	4.0607	6.33319	8398.78	5024.58	2.54228	10.6605	3159.11	3135.22	21.9239	1.91614	4029.84	2167.66	12.5758	28.6408	4033.89	2843.62	3.21947	17.1739	2313.38	3571.19	2.31949	3.71852
hsa-let-7d*	hsa-let-7d-3p	20.7006	24.6975	4.14207	1.32291	37.8565	35.1703	7.99142	6.93435	24.4074	26.9505	4.86431	17.9798	22.6183	31.5691	4.02849	7.72506	29.9359	30.6835	4.0668	1.22529	37.815	33.9493	5.00785	7.33345	47.0724	27.2841	5.85904	1.77813	41.4624	38.4851	1.95742	9.54127	14.4449	14.8797	8.80556	3.29111	13.6197	12.1732	6.79731	14.5166	20.1065	19.9485	2.12788	8.01863	12.3099	17.0304	15.4118	12.6492
hsa-let-7e	hsa-let-7e-5p	20.7181	24.7312	-0.908216	-1.38404	56.7631	46.4451	0.0559819	0.318086	64.2609	46.8621	-0.115806	2.72206	63.1552	92.7686	-0.568109	2.53855	62.5374	61.645	-1.47971	-1.64079	31.6738	37.2693	-1.51885	-0.994205	76.7273	57.1152	-1.22272	-1.44191	120.582	56.9661	-1.28969	-0.967384	48.2355	37.7254	0.15096	-1.17278	47.5227	21.4558	-0.52427	0.232352	53.3969	41.3112	-1.00583	0.977927	24.5241	43.0192	-0.869062	-0.297392
hsa-let-7e*	hsa-let-7e-3p	-0.256054	-2.53181	-0.532144	-0.882461	0.205857	-0.944842	-0.370716	-0.0307292	-0.813985	-0.84514	0.451886	-0.282529	-0.703367	0.412346	0.638118	0.327496	-2.10916	-1.24764	-0.249565	0.663455	-1.72791	-1.64898	0.261537	0.478588	-1.05466	-0.707836	-1.08075	-2.09137	-0.409512	-1.24372	-1.4833	-1.98311	-2.39803	-1.70538	-0.507313	-0.0885563	-1.55184	-1.67975	-0.604939	-0.132221	-2.18462	-0.782038	0.120731	0.397954	-1.77792	0.115701	2.41651	-0.049682
hsa-let-7f	hsa-let-7f-5p	8408.77	10008.8	13.65	12.2796	10229.3	7992.14	37.3194	37.716	10318.5	6780.31	17.6523	96.3263	9889.71	14586.4	4.97131	55.9642	7895.09	8143.74	20.399	-0.925448	6477.15	6767.74	10.9883	32.1471	13327.9	10634.8	14.4927	35.3729	21278.4	11472.6	10.1885	26.1568	8053.39	6660.93	66.9687	3.15328	9585.22	4459.81	38.475	71.2372	9955.45	6385.52	8.33927	49.8573	5177.75	8709.37	3.7481	5.92507
hsa-let-7f-1*	hsa-let-7f-1-3p	6.12319	3.97044	2.62205	3.50298	3.66072	2.8029	3.56371	2.92253	3.52075	3.50357	3.91182	3.81292	3.45413	4.13588	3.50516	3.29663	3.11099	4.10375	2.91754	4.2057	2.75797	2.97267	3.35836	3.13878	4.08064	2.97068	3.27553	3.27073	3.69002	3.07353	3.05041	2.75522	2.75896	3.64483	3.05517	3.77006	2.79215	3.63438	2.89433	2.8373	2.86878	4.61648	2.98224	3.17876	2.6504	2.98216	5.38617	3.16498
hsa-let-7f-2*	hsa-let-7f-2-3p	0.372076	-0.259076	0.660951	0.483702	1.44615	0.462447	0.423791	1.14677	0.439623	1.10693	1.03217	0.229606	0.842013	1.14074	1.13493	1.22181	-0.472893	0.589824	0.669505	0.703576	-0.0445706	0.7791	0.250894	1.78085	1.17918	-0.067161	-0.113053	-1.17693	0.435682	0.940011	-0.0539996	0.0738943	-0.158655	0.53742	0.636532	0.752562	-0.416129	0.984097	0.840686	0.869252	0.082475	0.378079	0.947151	1.03313	0.674207	0.350449	1.21514	1.09526
hsa-let-7g	hsa-let-7g-5p	5034.59	4711.5	16.1227	11.4519	5244.36	4285.31	34.0114	38.6227	4648.52	3062.16	17.0807	88.3356	4606.77	8739.97	8.03764	44.6889	3115.52	3603.45	12.7794	-0.590083	3473.74	3972.8	10.3848	32.4598	6855.22	5579.59	16.9462	28.7489	9659.75	5325.43	5.23023	29.4487	4604.47	3455.39	42.5447	3.14183	6105.14	2205.58	25.5066	54.2044	5229.75	3188.83	7.77952	36.4529	2290.73	4091.09	4.52717	8.89027
hsa-let-7g*	hsa-let-7g-3p	-3.08651	-3.04312	-2.1334	-1.96202	-2.63551	-2.07257	-1.79626	-1.834	-2.27495	-2.25196	-0.652407	-1.49438	-2.04119	-1.35371	-1.75893	-0.119522	-3.26423	-2.23827	-2.11024	-0.9232	-3.69734	-2.79198	-1.2223	-1.03685	-1.92161	-2.33654	-3.86726	-3.85432	-2.48812	-2.59726	-3.23216	-3.50578	-3.25904	-3.67753	-2.01841	-1.36347	-3.60191	-3.09744	-1.5597	-1.40405	-3.3688	-3.06149	-1.6007	-1.40011	-3.71358	-2.16903	-2.26752	-1.28173
hsa-let-7i	hsa-let-7i-5p	5191.59	7389.49	21.4977	12.9252	5634.94	5724.01	39.1863	40.1134	5489.24	4058.09	22.7656	90.6795	4994.38	9517.05	13.9552	50.0686	3542.14	4068.77	20.0036	0.495484	3893.59	3741.98	18.4336	38.6911	5465.11	5432.4	28.1819	28.1559	9407.04	6979.6	11.5958	40.5662	3691.24	4399.39	48.9598	8.24526	3290.25	2724.44	31.6972	71.0518	5302.1	4276.51	12.1099	45.6323	2857.81	4233.35	12.8293	18.3525
hsa-let-7i*	hsa-let-7i-3p	-0.858622	-0.964001	-1.18684	-0.770632	0.917279	0.571215	-0.979873	-0.806418	0.773292	0.705555	0.229453	-0.814531	1.00223	1.36097	-0.0886707	-0.796155	-1.30402	-0.203009	-1.29542	-0.506743	-0.143993	-0.552246	-0.667951	-0.640547	-0.00727439	0.735585	-2.30306	-2.46528	1.94569	1.1649	-1.33651	-2.31971	-0.633244	1.07717	-0.850106	-0.750307	0.402484	0.0457559	-0.413472	-0.711492	-1.15651	0.654142	-0.88999	-0.0907492	-1.11999	0.808197	-0.67089	-0.686066
hsa-miR-1	hsa-miR-1-3p	-5.91746	-6.17784	-1.87123	-2.1091	-5.47269	-5.07432	3.01574	-1.31232	-4.44485	-4.46767	-0.350658	-0.664751	-3.73312	-4.0108	-1.62236	-0.684156	-7.08624	-4.56858	-2.00658	-2.67996	-4.61676	-5.50943	-0.794952	-1.65972	-4.66567	-4.06102	-1.13484	-2.32606	-3.69185	-4.01041	-2.76957	-3.30475	-6.14393	-5.84262	-0.460608	-2.37166	-5.57994	-5.24145	-0.923181	-1.6467	-5.17666	-5.44198	-2.03164	-1.57881	-4.54504	-5.96146	-1.59382	1.1695
hsa-miR-100	hsa-miR-100-5p	130.594	149.044	-0.640354	-1.21259	360.56	288.716	0.636332	-0.627228	10.4076	6.77161	0.133668	0.345977	150.594	164.775	-0.325597	1.68722	6.05687	9.85285	0.011974	-0.757501	124.966	105.871	-0.227635	0.923204	177.224	16.1021	1.98676	-1.15931	186.872	143.525	-1.32342	-0.04571	4.08239	2.34547	0.593692	-0.74922	3.10817	1.12029	0.67072	0.636955	168.33	129.819	-0.099296	1.03613	167.368	232.494	3.08475	4.53172
hsa-miR-100*	hsa-miR-100-3p	-0.352818	-1.92524	-0.23154	-0.0922445	-1.82735	-2.119	-0.339775	-0.483931	-1.63248	-1.60057	-0.387515	-1.09594	0.0315625	0.0003099	0.0978688	0.0972537	-2.62556	-2.05131	-1.22988	-0.0177697	-1.47713	-1.77667	-0.457058	-0.248453	-0.362634	-1.11718	-1.17306	-1.44653	-0.136677	-1.43843	-0.740371	-0.374185	-2.02824	-1.76455	-0.859099	-0.442969	-1.38358	-1.38372	-0.141293	-0.57943	-2.01339	-1.31438	-0.472565	-0.165141	-0.689553	-2.51553	0.475282	-0.684335
hsa-miR-101	hsa-miR-101-3p	120.746	225.961	22.4668	3.50171	169.519	171.005	34.2515	32.533	174.648	149.832	17.2126	61.4324	153.662	369.728	12.8423	35.5462	74.9088	114.078	14.1936	-0.136459	265.868	321.659	23.6432	34.0656	184.75	236.847	39.5202	24.4749	295.642	315.213	4.88041	55.0008	136.542	145.272	30.2651	10.1689	120.739	93.3326	21.6102	47.5783	151.408	122.304	12.6045	41.2947	78.1419	202.345	6.95166	23.8805
hsa-miR-101*	hsa-miR-101-5p	-1.66214	-0.450958	-1.87721	-1.1782	-0.855851	-0.455605	-1.31634	-1.71325	-0.266339	-0.313417	-1.1748	-1.52832	1.16002	1.85078	-1.10922	-1.37914	-3.1643	-1.95711	-2.18606	-1.34498	0.892285	0.990407	-1.55523	-1.12727	-0.925778	0.050743	-2.83212	-3.40516	2.44224	2.0517	-2.47349	-2.71655	-1.30142	-1.16579	-1.67325	-0.986133	-3.07633	-2.14513	-0.821586	-1.63991	-1.29084	-0.746002	-1.1318	-0.718757	-1.73682	-0.164975	-2.66121	-1.08995
hsa-miR-103	hsa-miR-103a-3p	3189.66	4173.57	24.3042	19.9981	3760.94	3191.17	47.3911	60.3162	3540.44	2493	33.3085	133.386	2906.61	4079.26	23.7748	97.6532	2081.5	3196.92	28.8675	1.72691	3000.44	2836.34	19.4999	49.8953	3587.79	4561.18	37.6462	36.6099	6230.11	5080.91	13.0928	69.5818	3366.88	3079.78	79.1172	17.7744	3751.09	2435.33	51.9514	135.993	3571.04	2851.83	22.3887	58.9308	2392.63	4070.43	15.6734	29.592
hsa-miR-103-2*	hsa-miR-103a-2-5p	20.1008	36.5112	-1.30889	-2.05642	39.5823	38.9205	-2.01369	-1.31537	42.7322	35.1827	-1.35491	-1.50037	34.273	43.796	-1.21316	-1.04371	23.2054	27.0442	-1.86123	-1.41346	35.8567	28.2206	-1.29227	-1.22517	26.7189	41.6681	-3.06355	-3.55111	56.7888	52.7883	-2.71578	-2.85465	34.3432	37.4824	-1.98925	-1.1312	25.2368	28.8598	-1.7791	-1.44253	27.2454	33.4308	-1.50238	-1.05241	21.219	35.5613	-2.14004	-1.26653
hsa-miR-103-as	hsa-miR-103b	-1.58977	-2.11313	-0.904706	-0.280411	-1.13937	-1.25868	-1.0649	-0.618041	-0.978098	-0.729669	0.485011	-0.904715	-0.462084	0.451882	-0.300272	-0.248874	-2.45095	-0.453334	-1.40105	-0.559146	-1.38392	-1.28445	-0.52507	-0.174941	0.181692	-0.644941	-2.26201	-2.79187	-0.74842	-0.860437	-1.4399	-2.01456	-3.02438	-2.44223	-1.09925	-0.84819	-1.99418	-2.14336	-1.03862	-0.650238	-1.10078	-2.08735	-0.757295	-0.478609	-2.188	-1.23899	-0.807203	-0.237993
hsa-miR-105	hsa-miR-105-5p	-3.19218	-3.74424	-2.32007	-2.47484	-3.74522	-3.63994	-2.10276	-1.90904	-3.89627	-3.47716	-1.03632	-2.04131	-3.45316	-3.23998	-1.6463	-1.24042	-4.6523	-3.56795	-2.47411	-1.47223	-3.54333	-4.087	-1.45225	-1.07763	-3.39105	-3.39766	-3.72078	-3.48804	-3.35416	-2.71701	-2.66696	-2.95363	-4.77075	-4.22568	-2.06248	-1.12972	-3.54863	-4.11858	-1.50446	-1.67743	-3.60952	-3.92262	-1.70356	-1.0826	-4.91888	-3.58604	-1.77477	-1.36472
hsa-miR-105*	hsa-miR-105-3p	-2.29495	-3.47151	-1.70904	-1.0938	-2.91523	-2.97439	-0.926137	-1.07901	-2.57272	-3.19062	-0.892112	-1.07238	-1.26515	-1.71827	-0.682795	-0.498894	-4.05696	-3.27218	-1.3925	-1.57466	-2.75742	-2.21479	-1.08681	-1.43762	-2.37074	-2.76087	-1.89775	-2.55737	-2.48444	-2.46164	-1.22693	-1.96452	-3.26306	-3.11277	-1.80402	-1.56441	-2.97434	-2.47838	-1.19806	-1.48334	-3.2128	-2.78335	-1.03288	-0.392152	-2.1735	-3.36539	-1.45293	-1.46318
hsa-miR-106a*	hsa-miR-106a-3p	-2.7859	-3.65056	-1.45912	-1.17441	-2.50272	-2.25227	-1.48191	-1.16847	-2.33394	-2.20498	-0.348748	-0.685837	-1.0554	-1.46856	-0.875696	-0.251601	-4.24559	-1.82154	-1.32129	-1.06463	-3.54743	-2.00245	-1.07464	-0.332452	-2.22798	-2.40183	-2.47402	-3.52933	-2.31028	-2.5037	-2.21616	-1.97751	-3.38019	-2.67923	-1.53991	-0.404613	-2.50849	-2.11337	-0.512143	-0.712785	-3.00871	-3.18412	-0.631328	-0.339626	-3.40574	-3.05262	-2.43642	-0.497868
hsa-miR-106b	hsa-miR-106b-5p	1392.16	2605.36	29.3872	10.2683	1508.21	1476.6	33.9068	44.9236	1676.03	1263.53	23.523	94.2941	1340.38	2107.95	17.8893	55.7533	772.257	1078.78	15.8562	2.73213	1780.12	1741.29	26.4232	45.9394	1306.8	2127	42.4199	26.2547	2650.92	2440.82	6.00639	78.5459	1327.73	1462.97	43.3316	16.2185	1041.02	1012.39	25.8543	67.8081	1330.85	1226.43	14.9049	43.9874	764.088	1762.74	8.46057	23.7696
hsa-miR-106b*	hsa-miR-106b-3p	4.00781	6.71377	-2.66432	-2.6675	10.2731	10.539	-2.53148	-2.31033	8.4285	8.32702	-1.51779	-2.25156	6.31287	8.34937	-1.33872	-1.68748	7.39643	9.54182	-2.84601	-2.47461	8.22713	6.73038	-2.51163	-1.97314	10.0978	6.42098	-3.4195	-4.32659	9.61867	9.79641	-3.88137	-3.63064	7.49066	9.36041	-2.46896	-1.75658	8.32832	6.29979	-2.3177	-2.36366	10.6397	11.6388	-2.31898	-1.81092	6.54445	7.29584	-3.40378	-2.20395
hsa-miR-107	hsa-miR-107	5218.63	8185.48	38.8028	24.2459	5837.91	5053.85	66.2984	64.0388	6349.7	4667.04	41.729	136.125	5030.72	6878.54	24.7178	82.623	3554.12	5282.15	37.036	1.16573	5263.81	4106.82	39.7803	64.6306	5328.2	7990.71	50.8564	47.6869	11252.8	9306.42	21.2571	83.8246	4745.33	4453.96	79.9399	18.8377	5390.03	3319.41	54.0663	114.744	5625.1	4130.32	26.5431	80.4145	3600.13	5987.87	32.0675	50.6073
hsa-miR-10a	hsa-miR-10a-5p	15.3659	15.2628	1.54182	0.785279	24.1992	16.2821	2.61344	1.9513	24.738	13.6838	2.20988	3.70583	19.3842	22.4547	2.07598	2.4151	5.40281	14.8939	2.36578	0.444621	17.795	15.5469	2.45921	3.43803	35.807	34.2765	2.95606	1.54033	24.3005	16.1892	0.897768	1.5978	5.8345	4.46157	2.49789	0.944859	6.54705	4.49875	2.62005	3.74465	19.7128	14.1839	1.51381	2.87314	14.7683	22.9087	6.871	3.24833
hsa-miR-10a*	hsa-miR-10a-3p	-3.92145	-4.38363	-2.76927	-2.55661	-3.90309	-3.96846	-2.48229	-2.28077	-3.75127	-3.80764	-2.23635	-2.6207	-2.87955	-2.07744	-2.0558	-1.89648	-4.39526	-3.18998	-3.04058	-2.11666	-3.6582	-4.45563	-2.48185	-2.35001	-3.92151	-3.95762	-3.74327	-4.24894	-2.19815	-3.34744	-3.37699	-3.55374	-4.40821	-4.88891	-2.29664	-2.44764	-3.9266	-3.86438	-2.45144	-2.41121	-3.82913	-4.08574	-2.0642	-1.73779	-3.4917	-4.50152	-3.79867	-2.43238
hsa-miR-10b	hsa-miR-10b-5p	1.12216	0.013774	2.45601	0.910049	0.228108	-0.335563	3.76062	2.32375	1.39962	0.47275	3.13855	4.29979	1.41951	2.12608	1.68384	3.43224	-1.68711	0.405411	2.84752	0.27938	0.176733	-0.301445	3.17484	2.82491	1.54358	2.94446	3.57768	2.31833	1.77437	-0.148188	1.18705	3.02199	-1.85204	-0.526171	4.04436	0.617023	-1.18742	-0.455633	3.43937	2.74173	0.383685	-0.339891	1.81635	3.99825	0.67462	1.44755	7.10959	10.8876
hsa-miR-10b*	hsa-miR-10b-3p	-1.539	-1.75747	0.381942	-0.585082	-1.54844	-1.34694	1.00333	0.264748	-0.812817	-0.626989	0.732979	0.967417	-0.237884	-0.904006	0.330299	0.700481	-2.52282	-1.61155	-0.14104	1.68379	-1.29962	-1.5514	0.102309	0.939876	-1.32954	-1.46214	0.753775	-1.37758	-0.298222	-1.0834	-2.17458	-0.018122	-0.819221	0.95802	-0.322166	0.309875	-0.242472	0.553645	0.389161	1.48887	-1.49107	0.201735	0.061329	1.65366	0.010081	-0.502298	-0.286877	2.16453
hsa-miR-1178	hsa-miR-1178-3p	-1.22488	-1.96694	-0.724337	-0.671318	-1.62679	-1.59088	-0.871	-0.951136	-1.3917	-1.85038	-0.383987	-0.608525	-1.08604	-0.409922	0.127609	-0.135812	-2.19689	-1.43554	-0.134217	-0.129491	-1.85617	-1.4496	-0.366809	0.022132	-1.24393	-0.545029	-1.72859	-1.87953	-1.34159	-1.78283	-1.26326	-2.02481	-2.22505	-1.74659	-1.08598	-0.444809	-1.56859	-1.7832	-0.140531	-0.622287	-2.30554	-0.98334	-0.316288	-0.094092	-2.43171	-1.54927	0.69848	-0.21233
hsa-miR-1179	hsa-miR-1179	0.361233	-1.16265	0.171809	0.123376	-1.16847	-1.18198	0.389959	-0.039544	-0.845033	-0.950321	0.47025	-0.0226139	0.202618	0.661144	0.823318	0.795936	-1.99488	-1.38934	0.026047	0.023843	-0.123034	-1.55189	0.277352	0.037583	-0.419652	-0.557225	-0.364694	-1.50296	0.264535	-1.28194	-0.413204	-0.319038	-0.612594	-0.002504	0.175668	-0.169309	-1.02973	-0.405242	0.446159	-0.121067	-0.689861	-0.701387	0.735479	0.265055	-0.851515	-1.65009	2.23974	-0.0862177
hsa-miR-1180	hsa-miR-1180-3p	3.75245	6.07297	-2.67474	-2.16816	8.46847	11.5966	-2.33892	-2.42255	4.87997	4.82332	0.032897	-2.20686	5.30506	4.46286	-1.09568	2.71696	3.12636	5.50608	-2.55721	3.59396	6.07619	4.70704	4.60002	8.71557	3.25729	2.652	-3.31159	-3.96507	9.00671	11.4994	-3.16753	-3.24275	2.72988	4.36234	-0.109875	1.55847	2.01511	5.49164	-0.099726	-1.63314	8.99677	10.4785	0.483128	-0.747465	6.0634	7.0329	1.40931	0.38887
hsa-miR-1181	hsa-miR-1181	-1.55224	-2.53319	-1.29523	-2.41946	2.34529	3.67489	-0.899027	-1.59015	1.56608	1.87631	0.15635	1.73696	1.22695	0.851163	-0.523373	0.309511	0.395442	1.92206	-1.87795	1.35724	2.18123	1.18048	0.664293	2.79944	1.0482	1.19824	-2.14212	-4.22706	0.702242	5.10058	-4.51456	-1.84774	1.27345	2.48921	-0.081096	-0.0811421	-0.066081	3.79493	-0.955355	2.03323	-1.57764	1.87805	-0.291506	1.72186	1.41947	2.60997	-2.08947	2.17981
hsa-miR-1182	hsa-miR-1182	-5.56651	-5.43241	-2.80317	-3.30261	-5.35086	-5.09148	-2.65261	-2.68176	-4.7333	-4.06159	-2.08193	-1.50615	-3.13267	-1.41342	-2.15233	-1.4081	-5.91853	-5.14469	-3.38033	-1.62516	-4.26694	-5.09564	-1.92974	-1.69031	-4.36187	-5.35702	-2.83629	-4.70564	-3.63476	-4.04112	-4.51014	-3.24407	-5.62721	-5.69824	-2.75891	-2.12868	-5.65128	-5.43966	-2.11877	-1.12933	-4.26165	-4.01981	-2.82642	-0.92829	-4.69873	-5.78402	-4.52207	-1.4696
hsa-miR-1183	hsa-miR-1183	-1.68699	-0.905323	1.43395	-1.36811	-1.81204	-1.19226	0.658545	0.486602	-0.339859	-1.043	-0.438543	2.5274	-0.22494	3.22455	-0.0857235	1.72424	-2.26251	-0.633798	-1.36896	0.932056	-0.589269	-1.28915	0.188883	6.44899	-2.1774	-1.68363	3.28501	-1.63187	0.517799	1.3381	-3.1368	3.27382	-1.26548	-0.905921	-0.421808	1.38173	-0.918163	-0.860814	-0.146139	1.4692	-0.81706	-0.467246	-0.540096	2.80493	0.325404	-1.24809	-3.05256	3.22915
hsa-miR-1184	hsa-miR-1184	-1.9513	-4.00678	-1.09441	-1.10559	-2.39944	-3.67702	-1.68666	-1.42471	-3.23406	-3.60082	-0.834209	-1.17079	-2.17201	-1.32172	-0.867626	-1.04882	-3.75005	-3.48839	-1.82344	-0.970472	-3.62624	-3.34014	-1.27608	-1.11071	-2.28032	-2.55045	-2.88177	-2.48828	-2.47099	-2.86623	-2.54518	-2.40113	-3.59845	-3.71476	-1.64369	-0.806077	-3.86635	-3.38499	-1.28083	-1.23679	-3.21567	-2.84942	-1.48557	-0.496437	-3.28653	-2.92205	-0.363366	-1.18646
hsa-miR-1185	hsa-miR-1185-5p	-1.10975	-1.71946	-0.480898	-0.360826	-1.86463	-1.37256	0.007802	0.347219	-0.588196	-1.11878	0.457167	0.449357	-0.795947	0.284618	0.612076	0.780343	-2.2126	-1.24296	-0.548438	-0.20768	-1.15528	-1.18357	-0.053811	0.221532	-1.23988	-0.478139	-0.667583	-1.58199	-0.906706	-1.11489	-0.387365	-1.0673	-1.45172	-0.838136	-0.964854	0.0691132	-1.91111	-0.653636	-0.016332	-0.966581	-1.56425	-1.28313	-0.411313	0.139712	-1.50969	-1.24844	2.17815	-0.0118858
hsa-miR-1193	hsa-miR-1193	-6.93897	-7.28727	-3.51407	-3.42168	-6.4521	-6.11717	-3.22765	-2.74967	-5.78691	-5.68716	-2.62081	-2.84115	-4.54983	-4.68997	-2.5841	-1.99538	-7.53971	-5.86557	-3.77307	-1.96316	-6.80165	-6.8176	-2.62395	-2.59433	-5.41606	-5.39893	-4.98824	-5.65775	-4.95066	-5.23163	-4.79791	-4.22246	-7.34446	-7.33611	-3.24293	-2.05113	-7.18206	-6.76585	-2.53886	-2.66927	-6.58942	-6.71101	-2.89532	-2.37099	-6.78694	-6.66367	-5.22673	-2.16396
hsa-miR-1197	hsa-miR-1197	-2.32032	-3.25955	-1.24461	-1.14317	-2.38765	-2.27879	-1.18556	-0.725131	-2.76312	-2.58054	-0.590745	-0.52258	-1.30127	-0.813763	-0.345943	-0.628778	-3.47788	-2.00867	-1.24827	-0.793931	-2.36024	-3.25836	-0.88146	-0.20126	-2.75756	-2.17847	-2.04523	-2.78239	-1.49726	-2.56927	-1.95361	-2.11498	-3.51616	-2.5927	-1.50299	-0.558645	-2.42235	-3.17711	-0.60378	-1.12108	-2.53475	-1.67677	-0.329102	0.0062491	-2.36215	-2.85059	-1.27135	-0.355228
hsa-miR-1200	hsa-miR-1200	-3.28285	-4.39163	-1.53352	-1.49884	-2.99884	-2.80426	-1.68267	-1.49903	-3.57201	-3.03722	-0.811872	-1.47712	-2.35489	-2.40629	-1.07109	-1.40814	-4.08937	-3.11003	-1.35892	-0.411883	-3.55497	-3.60354	-0.904341	-1.07424	-2.36814	-2.99502	-3.36869	-3.88173	-3.01607	-2.91473	-2.69518	-2.83919	-4.50282	-3.80804	-1.97102	-1.1772	-4.2177	-4.13878	-1.44333	-1.62105	-3.79249	-3.5361	-0.845586	-0.417328	-3.86669	-3.29395	-0.975019	-1.11728
hsa-miR-1202	hsa-miR-1202	61.9245	65.0864	72.2602	23.7736	50.3414	54.2158	81.6782	52.7688	75.9079	58.942	75.1233	118.214	55.7042	82.9746	77.2183	84.0543	61.4333	55.8277	61.4737	133.623	68.6645	57.553	75.7121	121.909	49.6597	49.8148	117.084	50.0543	60.5283	73.3225	14.4352	92.5284	82.8866	88.8476	75.1962	69.8982	94.0188	74.7799	54.3141	122.203	113.26	85.4108	87.5417	102.262	82.3655	91.1578	114.185	145.437
hsa-miR-1203	hsa-miR-1203	-4.86611	-5.542	-3.18874	-2.15158	-4.39317	-4.35802	-2.52803	-2.87375	-4.17183	-4.47636	-2.67398	-1.96543	-3.59318	-3.31499	-2.53307	-2.68015	-5.91702	-4.59125	-2.94295	-1.93434	-4.5676	-4.36152	-2.4682	-1.74121	-3.74796	-4.06991	-3.99456	-4.26257	-3.6411	-3.9559	-3.13252	-4.18394	-5.12986	-5.20907	-2.77951	-2.52444	-4.88907	-5.0246	-1.52827	-2.40555	-4.49861	-3.87506	-2.18716	-1.92219	-5.01669	-4.33701	-4.34436	-2.05794
hsa-miR-1204	hsa-miR-1204	-2.07943	-2.33715	-1.45874	-0.914987	-2.1219	-1.56572	-0.703014	-0.475929	-2.0223	-2.16383	-0.0573655	-0.947598	-1.26527	-0.236964	-0.796296	0.024762	-3.00489	-1.40586	-0.253751	-0.00594727	-2.44632	-1.65858	-0.272165	-0.446812	-2.70254	-1.6125	-1.50068	-1.94328	-1.64757	-1.38671	-1.0127	-1.16175	-2.81281	-1.85596	-0.693838	-0.350961	-2.24292	-2.23308	-0.937295	-0.825174	-2.4055	-1.45729	-0.581859	-0.237049	-2.22737	-1.31097	1.19817	-0.430045
hsa-miR-1205	hsa-miR-1205	-3.95028	-4.1639	-2.55366	-2.48205	-3.13655	-4.08756	-2.03677	-2.26421	-4.1665	-4.3821	-1.59363	-1.97945	-2.70302	-2.83118	-1.78949	-2.10511	-5.62915	-4.42358	-2.57785	-2.21266	-4.45596	-4.79641	-2.0297	-1.90011	-3.66646	-3.98306	-3.3778	-3.01655	-2.38865	-3.35799	-2.94216	-2.55051	-5.1794	-3.92609	-2.626	-1.57608	-4.74795	-4.23879	-2.10584	-2.24729	-3.51427	-3.90397	-2.1014	-1.75889	-3.53007	-5.28063	-2.50266	-1.95731
hsa-miR-1206	hsa-miR-1206	-2.38817	-3.14614	-1.33393	-0.543106	-2.22964	-2.62586	-0.854675	-0.76328	-2.11883	-2.06856	-0.455416	-1.57611	-1.13201	-1.26682	-0.90229	-1.14388	-3.24419	-2.23015	-0.671221	-0.0112898	-3.00146	-1.81583	-0.716585	-0.711921	-1.64222	-2.25412	-1.90149	-2.17523	-0.984406	-2.64112	-1.12012	-1.50088	-2.61275	-1.82484	-1.32552	-0.398031	-2.32943	-2.40418	-0.790741	-1.15294	-2.2545	-2.65127	-0.710324	-0.529118	-2.8263	-2.77514	0.829941	-0.49812
hsa-miR-1207-3p	hsa-miR-1207-3p	-1.59132	-2.25016	-0.293097	-0.669558	-0.710286	-0.914451	-1.19649	-0.702008	-1.47091	-1.60689	-0.195631	-0.236752	-0.701964	-0.665941	-0.359854	1.02005	-2.10901	-1.9517	-0.728617	-0.25349	-2.08772	-1.4203	-0.598603	-0.0845093	-1.12119	-1.68493	-2.30886	-2.37273	-0.947925	-1.25046	-2.04114	-1.59107	-2.42426	-2.58116	-0.494728	-0.148555	-2.32339	-2.58408	-0.54579	-0.889859	-2.21298	-1.28518	-0.227655	-0.0887249	-2.76751	-1.77399	-0.464697	-0.044918
hsa-miR-1207-5p	hsa-miR-1207-5p	96.5005	125.624	98.1994	36.7677	108.473	116.29	95.8385	73.3889	125.202	110.48	82.646	156.457	106.707	144.96	75.8845	110.901	105.182	106.454	50.9502	139.057	102.127	96.8471	105.418	211.283	124.141	112.641	164.207	62.6588	145.661	149.142	21.0667	137.118	101.562	111.42	91.4966	82.8332	101.69	100.758	62.0346	153.296	115.755	101.661	92.5123	133.321	105.41	103.578	130.475	183.59
hsa-miR-1208	hsa-miR-1208	-4.7324	-4.83832	-3.30263	-2.92415	-4.42349	-3.99385	-2.35763	-2.8123	-4.41309	-3.80397	-1.7992	-2.42796	-4.02137	-4.19499	-2.58333	-1.58281	-5.78805	-4.7854	-3.25762	-2.55139	-4.62814	-4.63081	-2.77233	-2.09916	-4.94761	-4.39292	-3.74568	-5.06938	-2.92064	-2.88101	-4.46162	-3.46926	-5.24425	-4.45774	-2.53365	-2.35724	-4.80504	-3.86204	-1.71111	-2.64706	-4.7812	-4.32919	-2.50472	-1.84399	-4.08311	-4.71623	-5.46303	-1.88205
hsa-miR-122	hsa-miR-122-5p	-1.08646	-0.6998	2.25503	3.38358	2.82094	-1.3722	47.306	9.25055	-0.776429	-2.72496	4.41573	12.7304	-1.34881	-0.51385	3.18108	4.52564	0.478001	-1.78366	30.4791	-0.40188	-1.60396	-1.17739	4.40007	28.1253	-1.34915	2.72269	96.2538	39.0602	5.21591	1.62995	8.40509	41.7092	-4.05652	-3.19299	3.08917	0.959518	-1.23354	-2.13867	16.3167	20.5632	-2.2981	-1.19825	1.55635	13.0401	-2.1988	-0.994096	5.88117	21.0236
hsa-miR-122*	hsa-miR-122-3p	-3.23921	-2.57735	-0.908717	-0.472625	-2.32557	-2.70181	0.266426	-0.860606	-1.75533	-2.12737	0.39459	-0.544897	-0.746507	-0.879399	0.380538	-0.743975	-2.60673	-1.98657	-0.11287	-0.0397029	-1.91037	-2.41555	-0.326758	0.258442	-2.04796	-1.76378	-0.901878	-1.19393	-0.246763	-1.567	-1.55337	-1.19682	-2.75788	-2.96954	-0.565189	-0.400064	-2.37519	-1.52933	0.323507	-0.0568452	-2.55215	-2.16655	-0.301366	0.321607	-2.18012	-2.52829	-0.669283	0.229378
hsa-miR-1224-3p	hsa-miR-1224-3p	-2.22978	-2.63809	0.033372	-0.179746	-0.742752	-1.65563	2.09838	0.167776	-1.86282	-1.93518	0.988225	1.72972	-1.35124	-1.12284	0.73547	1.02157	-2.76441	-2.68574	0.907482	0.810044	-2.23499	-2.7284	0.708498	1.51075	-1.25123	-1.19777	-2.00158	-3.11204	-1.57129	-1.9145	-1.82914	-0.861873	-3.57424	-2.15335	0.658223	1.23617	-1.22589	-1.9807	0.650024	0.24348	-2.69165	-1.77064	0.544636	0.847415	-2.86029	-0.948631	1.03337	1.93688
hsa-miR-1224-5p	hsa-miR-1224-5p	7.73965	4.97248	0.738691	-1.00385	4.19227	4.80034	1.27466	0.336344	12.2883	10.9205	3.43469	3.48817	6.99194	4.68117	1.83663	5.29602	5.06423	10.9861	2.00233	6.62281	8.58342	3.93364	8.30368	12.4131	4.41634	5.52844	2.13298	-1.45274	10.5948	13.3958	-2.28508	1.42243	11.4573	12.6641	3.32762	3.73647	11.9619	14.8797	3.28425	3.17558	5.50674	10.7526	3.71981	3.97699	13.5272	12.3302	6.54691	7.86002
hsa-miR-1225-3p	hsa-miR-1225-3p	-0.676724	-1.44802	1.72283	1.52407	-0.852169	-1.56202	1.99735	1.51704	0.178364	0.214333	1.71121	2.83475	0.491557	-0.179233	1.70973	1.8722	-1.72929	-0.261369	0.483124	3.13903	-1.7485	-1.1138	2.53876	3.12414	0.366247	-0.753873	-0.180828	-0.070556	-0.230595	-0.348155	-0.601183	0.564341	-0.537525	-2.37217	3.11957	3.75461	-3.08161	-1.06668	2.60883	3.05834	-0.515901	-0.450276	1.66835	2.75837	-2.27056	-1.52906	-0.947551	2.96481
hsa-miR-1225-5p	hsa-miR-1225-5p	108.737	113.732	56.197	20.9039	117.052	127.604	66.9984	35.66	152.609	136.99	70.2883	95.5882	99.6812	112.401	59.1661	62.6826	125.709	122.063	50.7825	107.558	126.968	113.385	78.3911	121.2	107.925	114.629	84.7608	34.1046	122.002	151.517	9.88824	62.2705	139.323	140.893	73.9419	58.4609	136.202	150.835	46.065	99.9085	127.465	134.381	79.0913	89.507	135.656	128.355	95.2761	121.092
hsa-miR-1226	hsa-miR-1226-3p	-2.42519	-3.88431	-2.21316	-1.96273	-2.82672	-2.9447	-2.25354	-1.63994	-3.01172	-2.54616	-1.0316	-1.57291	-1.77618	-1.80928	-1.8782	-1.91314	-3.50918	-2.84009	-1.67883	-1.07188	-3.29383	-2.97121	-2.04498	-1.30908	-2.41162	-2.30396	-3.91442	-4.18415	-1.64651	-1.21354	-3.2816	-3.00045	-4.00263	-2.64948	-1.88514	-1.38345	-4.38705	-3.08247	-1.78497	-1.81996	-3.68626	-3.20408	-2.21492	-1.03107	-2.79169	-2.62337	-0.726074	-1.58184
hsa-miR-1226*	hsa-miR-1226-5p	-1.10369	-1.51896	-2.06309	-2.65521	-1.13874	-0.925585	-1.1364	-1.55271	1.52829	-0.413821	-0.786615	0.338246	0.078759	4.82647	-1.55923	-0.185947	-0.579834	-0.678654	-2.23432	0.807805	-1.85764	-2.35354	0.264333	1.837	-1.17336	-0.867301	-1.14694	-3.58155	1.77971	2.40491	-4.28434	-1.30336	-2.66931	-2.73915	-1.36515	-0.600549	-1.7717	-2.43615	-0.585733	0.352655	-1.06264	-1.89713	-1.51611	0.809803	-1.52638	-1.64248	-2.36136	1.02506
hsa-miR-1227	hsa-miR-1227-3p	-0.015419	-1.12355	-0.634935	-0.0976419	-1.01287	-0.883734	-0.649717	-0.487818	-0.964471	-0.469124	0.216857	0.236829	-0.004098	1.22062	0.0553504	0.7626	-0.85872	-0.933256	-0.139875	1.0907	-1.86756	-0.527632	-0.227122	0.624851	0.804554	0.025528	-1.85132	-2.00076	-0.018951	0.347788	-1.55964	-1.43626	-1.83376	-2.09119	-0.0173381	0.64203	-2.12907	-1.52733	0.440218	0.261133	-1.77579	-0.355012	0.391008	0.517003	-1.68269	-0.0928461	1.2576	0.943759
hsa-miR-1228	hsa-miR-1228-3p	3.74667	3.93256	5.45576	3.04125	4.99314	4.19239	6.38833	5.75802	5.46417	6.83644	6.18678	8.26583	4.60016	4.57202	6.08605	5.67431	3.09974	5.60907	4.91879	8.10597	3.89589	4.02707	3.25443	6.86085	5.34794	3.79534	3.96162	4.85536	5.02851	4.63226	3.14772	3.68479	4.4263	5.33851	6.82762	7.72858	3.02324	4.67851	6.0091	6.89559	5.57658	6.21921	6.21521	6.63681	3.88846	4.2115	2.58227	7.09209
hsa-miR-1228*	hsa-miR-1228-5p	-5.17482	-6.05278	-3.57538	-3.65039	-5.58922	-6.12791	-3.25578	-3.79891	-5.22435	-4.99151	-2.53315	-2.9538	-4.51338	-4.32305	-2.33297	-0.407233	-7.00728	-6.30426	-4.13363	-1.96393	-5.87732	-6.53024	-0.884054	-1.28546	-4.70588	-6.01886	-4.86059	-5.79654	-4.59349	-3.95636	-4.3731	-4.05537	-7.42607	-6.76502	-2.10749	-1.52237	-5.43037	-6.69902	-1.53253	-2.92687	-5.87655	-5.36665	-3.0294	-2.13515	-5.92658	-6.74223	-3.03286	-1.30732
hsa-miR-1229	hsa-miR-1229-3p	-4.12324	-4.07823	-1.80195	-1.4864	-2.74017	-2.97899	-0.634969	-1.01921	-2.86233	-1.81802	-0.546789	0.693024	-3.20015	-2.50002	-1.06125	0.224977	-4.74674	-3.01856	-1.67166	0.499174	-4.01489	-4.0358	-0.349246	0.586409	-2.34551	-2.81548	-3.60237	-3.31637	-2.64697	-2.72139	-3.48453	-3.05926	-3.943	-3.76466	0.135179	0.50873	-4.24751	-3.76079	-0.003231	0.316827	-4.05603	-2.4761	-0.546677	-0.263273	-4.35387	-3.07788	-2.3104	0.074907
hsa-miR-1231	hsa-miR-1231	-10.4291	-11.0061	-5.16696	-4.57173	-8.42454	-8.2837	-4.57195	-4.65767	-7.19518	-7.48093	-4.26406	-4.23467	-7.24916	-7.85941	-4.13108	-4.24955	-10.1688	-7.8247	-5.75412	-4.10266	-8.47068	-8.93396	-4.67379	-4.33242	-7.25237	-7.66722	-7.43201	-8.14856	-6.44971	-7.37882	-6.87593	-7.30975	-9.69406	-9.04528	-4.84015	-3.84326	-8.7102	-8.71209	-4.27532	-4.209	-9.4706	-8.31907	-4.50325	-3.62955	-9.21689	-10.0332	-8.32126	-4.52476
hsa-miR-1233	hsa-miR-1233-3p	-6.46109	-6.77758	-3.05716	-2.50085	-5.57973	-4.60344	-3.29314	-3.13964	-4.87406	-5.09336	-2.55145	-2.71649	-5.05378	-4.85538	-2.4808	-1.89385	-6.30883	-4.99195	-3.59385	-2.07858	-6.64672	-6.16631	-2.65611	-2.24831	-5.40281	-6.09317	-5.28272	-5.48844	-5.12567	-5.29081	-4.84519	-5.01813	-7.48791	-7.10517	-3.02705	-1.93535	-6.99304	-6.11499	-2.75238	-2.76362	-6.09069	-5.3367	-2.33083	-2.0538	-6.55009	-6.01605	-4.9923	-2.53315
hsa-miR-1234	hsa-miR-1234-3p	1.79733	2.65707	4.3328	4.01903	3.51269	3.18268	5.13742	3.64192	4.13983	5.15023	3.81642	6.51343	4.077	4.32588	4.00782	5.02464	2.00378	3.73143	4.3495	6.78211	2.99133	3.67636	3.24785	6.93491	5.05028	2.22143	2.12575	2.40985	3.35141	3.81978	1.16176	2.4069	4.0437	3.39017	6.22203	6.17816	1.97499	3.42263	2.90971	2.90465	3.80704	4.46752	2.53735	2.57157	2.44684	3.89889	1.12886	5.95693
hsa-miR-1236	hsa-miR-1236-3p	-0.245699	-2.68178	-1.02602	-1.04694	-1.52447	-1.90689	-0.990426	-0.691393	-1.77052	-2.01754	-0.383132	-0.980382	-0.951856	-1.37456	0.0238564	-0.385921	-3.53748	-2.18606	-0.586431	-0.38753	-2.33471	-1.94792	-0.120791	-0.580793	-1.4903	-1.54559	-2.06669	-2.30944	-1.14684	-2.26955	-2.06959	-2.11857	-3.15993	-2.05277	-1.13771	-0.194194	-2.75984	-2.99162	-0.678548	-0.653771	-2.05811	-2.05469	-0.574798	-0.123239	-2.79328	-1.30212	1.24089	-0.470135
hsa-miR-1237	hsa-miR-1237-3p	-2.81004	-2.49126	0.271916	0.289229	-2.4146	-1.39854	-0.243907	0.211819	-1.75431	-0.575515	0.614949	1.39875	-1.41573	-1.91481	0.343975	0.677019	-3.81892	-1.72744	-0.625954	1.88578	-2.96224	-2.89789	1.40474	1.18212	-1.51696	-2.13779	-1.44489	-0.952463	-0.676001	-1.79139	-1.37555	-1.24253	-2.86886	-3.14457	1.55785	2.09708	-4.15177	-3.02135	1.14006	1.14513	-2.32527	-2.16994	0.600817	1.26567	-3.01662	-2.25929	-1.69924	1.43193
hsa-miR-1238	hsa-miR-1238-3p	3.52126	1.32968	2.28743	2.81772	1.87472	2.48186	2.64784	2.59854	3.04359	3.25495	3.04321	4.06165	2.29175	2.38942	2.46779	2.66952	0.616101	2.58244	1.24853	1.14302	0.866688	0.709345	2.85324	2.55168	3.37584	2.60472	2.11606	3.15815	2.15126	2.33279	1.98497	1.70787	1.52808	2.59182	3.37032	3.94075	0.547852	1.94894	3.15733	2.72367	1.95278	3.28249	2.8599	3.17657	1.30983	0.769171	0.881	3.05185
hsa-miR-124	hsa-miR-124-3p	-6.17159	-6.58561	-3.04804	-2.83446	-5.73964	-5.37438	-2.32673	-2.43343	-5.74317	-5.65209	-1.2639	-2.11458	-4.32818	-4.67385	-2.53653	-1.65994	-6.86145	-6.43597	-3.0364	-1.80642	-5.95256	-5.83253	-2.07288	-1.81615	-5.06521	-5.0256	-3.92587	-4.80372	-4.00036	-4.6566	-4.1895	-3.69085	-6.9089	-6.60289	-1.98192	-1.84672	-6.21024	-6.48413	-1.93407	-2.19118	-5.39229	-5.59847	-2.19177	-0.365878	-5.41725	-6.19554	-4.46021	-1.97818
hsa-miR-124*	hsa-miR-124-5p	-4.80854	-5.74316	-3.23592	-2.9769	-4.846	-4.89046	-2.62919	-2.33336	-4.38087	-4.56346	-2.20052	-2.4769	-4.44968	-3.58016	-1.90488	-2.59745	-6.01418	-4.05795	-3.32036	-1.92712	-5.21709	-5.68527	-2.13899	-2.17623	-4.2321	-4.40937	-4.44871	-4.64987	-3.92908	-4.09323	-3.9821	-4.26758	-5.87366	-5.41422	-2.47534	-2.09572	-5.29081	-4.22064	-2.15202	-2.58188	-5.39027	-4.46655	-2.5434	-1.68455	-5.41151	-5.9133	-4.63712	-2.15592
hsa-miR-1243	hsa-miR-1243	-1.33504	-2.25697	-1.12795	-0.769922	-2.52156	-1.93978	-0.486392	-1.0237	-1.71278	-2.09427	-1.1553	-1.54108	-1.38382	-0.456434	-0.52435	-0.703047	-2.90544	-2.72028	-1.84282	-0.958785	-2.53782	-2.17007	-0.978828	-0.839173	-1.89386	-1.83782	-1.42182	-2.27787	-1.46098	-1.64065	-0.821601	-1.32993	-3.13761	-2.6804	-1.10787	-0.802084	-2.41564	-1.95435	-1.26071	-1.31327	-2.68299	-2.40219	-1.01792	-0.954773	-1.49445	-2.03701	-1.73494	-0.938351
hsa-miR-1244	hsa-miR-1244	-2.12238	-2.87586	-1.38782	-1.32059	-2.89668	-2.67651	-1.10313	-0.910669	-2.6906	-2.43626	-1.21939	-1.6476	-1.60099	-1.34411	-1.0892	-1.11492	-3.36649	-2.54596	-1.22026	-1.33527	-2.34221	-2.73551	-0.731459	-0.878692	-2.27626	-2.2926	-1.67545	-2.33777	-1.07497	-2.22044	-0.761073	-1.54601	-3.33809	-2.31713	-1.40858	-0.938921	-2.90944	-2.18178	-0.707233	-1.7577	-2.82025	-2.10039	-1.52897	-0.275261	-2.77851	-3.29962	0.470564	-1.0397
hsa-miR-1245	hsa-miR-1245a	-2.52288	-2.56585	-1.58318	-0.545339	-2.45598	-2.21401	-1.04167	-0.987607	-2.65295	-2.47393	-0.614167	-1.72938	-1.51597	-1.74458	-0.731292	-0.982392	-3.38829	-2.30593	-1.80142	-1.11872	-3.04836	-2.84056	-1.0412	-0.468167	-3.05136	-2.24234	-2.48051	-2.77447	-1.59619	-2.36195	-2.35443	-1.89662	-3.63205	-2.93538	-1.19539	-0.6595	-3.42669	-2.50013	-0.746149	-1.0953	-3.13159	-2.77399	-0.457874	-0.661663	-3.18068	-2.80826	-2.52575	-0.965202
hsa-miR-1246	hsa-miR-1246	44.7586	57.046	44.825	20.1491	74.3133	62.1027	94.8674	26.8213	80.3663	48.2774	51.2	64.2344	99.4939	227.642	26.5258	54.4939	71.3221	50.5212	66.0259	3.52337	254.16	63.9838	53.7537	67.8936	55.6698	70.0773	135.342	54.2457	76.8061	74.9054	21.2986	53.2923	86.9924	77.0407	70.4256	16.5303	94.311	59.2804	78.3515	77.6591	120.894	83.5205	44.334	110.018	74.1681	62.1576	25.8808	43.6873
hsa-miR-1247	hsa-miR-1247-5p	-5.80351	-6.33959	-3.16228	-2.30535	-5.47917	-5.09391	-3.11271	-2.46076	-4.88299	-4.80479	-2.0119	-2.3397	-3.75686	-4.20877	-2.0687	-1.93439	-5.84939	-4.84239	-3.37234	-1.89888	-5.60691	-5.01406	-2.66297	-1.50114	-4.18972	-4.21787	-4.53626	-4.71895	-3.40433	-4.2811	-3.96144	-4.17204	-5.5709	-5.42131	-2.39616	-2.01905	-6.40914	-5.85878	-2.29782	-2.63738	-5.76387	-4.90705	-2.79207	-1.77196	-6.2646	-5.77091	-4.19152	-2.25053
hsa-miR-1248	hsa-miR-1248	-5.86989	-5.84255	-2.86981	-2.86015	-4.39007	-4.26663	-2.98541	-2.59986	-4.27428	-4.01123	-2.35416	-2.47033	-2.26697	-2.33403	-2.48316	-2.16863	-5.24232	-4.95017	-3.60998	-1.90531	-4.13213	-4.59988	-2.42697	-2.23676	-4.39364	-3.63193	-4.45827	-5.08485	-3.05634	-4.85915	-3.71228	-4.01317	-5.25277	-5.03007	-2.72187	-1.88146	-5.2849	-5.12088	-2.06585	-2.47473	-4.28344	-5.12962	-2.42231	-1.56581	-4.49119	-5.69508	-5.18992	-2.38443
hsa-miR-1249	hsa-miR-1249-3p	5.9444	3.69346	3.37618	1.77806	4.7179	4.97873	4.50193	3.30708	5.64602	5.65208	4.15975	5.46661	5.20146	5.37244	4.86095	5.0119	5.99785	4.83207	2.66453	6.31226	5.53102	5.05233	4.79309	5.50337	4.66889	4.38264	1.58628	-0.227114	5.35804	5.12142	0.609583	1.79538	4.18626	4.4724	2.54118	4.17744	7.40056	7.24373	4.62899	3.1373	6.99272	7.08314	4.37167	4.7718	7.06401	6.41056	3.22507	3.04997
hsa-miR-1250	hsa-miR-1250-5p	-2.90384	-3.51783	-1.19302	-0.881473	-2.12434	-3.66532	-0.754853	-1.07017	-2.55753	-2.96918	-0.937795	-1.25677	-1.97861	-1.39463	-0.706383	-0.189032	-4.37353	-3.68168	-0.489514	-1.04325	-3.39542	-3.29455	-0.805739	-1.38184	-2.9898	-2.90839	-2.44944	-2.87457	-1.98306	-2.61133	-1.96929	-1.42815	-3.89727	-3.27078	-1.40482	-1.33733	-3.54818	-3.35464	-1.04693	-1.25134	-2.88654	-1.92873	-0.762657	-0.64528	-3.41145	-3.60131	-1.51943	-1.01461
hsa-miR-1251	hsa-miR-1251-5p	-7.10017	-6.88813	-3.31947	-3.61571	-5.7373	-5.55621	-3.12268	-3.239	-5.5764	-5.06096	-3.23819	-2.54043	-4.56127	-4.62919	-2.50094	-2.93366	-7.17511	-5.62314	-3.72355	-2.66037	-6.20316	-6.46337	-3.12791	-3.0727	-5.13495	-6.02321	-5.17368	-5.5052	-4.67581	-5.61505	-4.7456	-4.74441	-6.79196	-7.03445	-2.87153	-2.00868	-7.16922	-6.0819	-2.92475	-3.06122	-6.33576	-6.56914	-2.71688	-1.99826	-6.47483	-7.52723	-5.90928	-2.78327
hsa-miR-1252	hsa-miR-1252-5p	-4.26724	-4.94165	-1.89513	-1.83892	-3.95796	-3.35344	-2.0627	-1.41466	-3.63279	-3.62285	-1.30431	-2.25562	-1.95495	-3.04223	-1.76176	-2.37745	-4.98764	-3.28269	-3.17028	-1.87136	-3.95852	-4.14951	-2.02865	-1.50041	-2.66341	-2.91244	-2.65375	-4.39515	-2.32452	-3.74839	-3.03717	-3.43354	-4.4902	-4.29528	-2.4017	-1.53653	-4.34592	-3.32157	-1.54713	-2.00024	-4.21014	-4.23866	-1.50073	-1.2353	-3.42036	-5.26693	-4.45433	-1.55715
hsa-miR-1253	hsa-miR-1253	-5.05952	-5.66486	-2.88502	-2.75619	-4.81622	-4.44799	-2.59465	-2.58286	-4.47498	-5.02524	-2.11437	-2.5971	-4.00292	-3.75645	-1.83665	-2.41409	-5.81039	-4.77772	-3.35848	-2.0723	-5.34251	-5.52556	-2.09027	-2.14676	-4.27607	-4.6006	-4.19953	-4.67497	-4.41545	-4.65172	-3.99842	-4.01265	-6.07596	-5.5614	-2.6596	-2.42431	-5.50583	-5.28498	-2.2118	-2.05519	-5.32907	-5.34633	-2.1761	-1.34127	-5.8458	-5.70073	-4.50775	-2.61795
hsa-miR-1254	hsa-miR-1254	-3.91564	-4.48154	0.018642	-0.958974	-4.08706	-3.44434	-0.08692	-1.00245	-3.38275	-3.09346	-0.36771	1.34437	-2.94028	-3.00313	-0.28127	0.965234	-3.57656	-3.53007	-2.1143	-0.221169	-3.84984	-4.07724	-0.246008	1.52836	-3.44229	-3.93813	-1.19424	-3.16364	-2.82177	-3.05451	-3.1349	-1.14484	-5.01911	-3.93905	0.644438	-0.286101	-3.72355	-3.66188	0.056085	5.68986	-4.62552	-3.97354	-0.040008	1.30434	-4.08072	-4.53583	-1.97792	1.43548
hsa-miR-1255a	hsa-miR-1255a	-0.612992	0.701187	-3.1955	-3.01469	3.06976	1.25392	-3.37913	-2.70668	0.94547	-0.682727	-2.92943	-3.34358	2.02159	5.11535	-2.83703	-2.82679	-0.989872	0.237998	-3.76897	-2.94898	0.634496	0.149326	-3.63439	-2.9418	0.211714	3.23676	-4.597	-5.74513	4.49241	3.17184	-4.18792	-4.5885	-1.5666	-2.51386	-2.70194	-2.90835	-1.91081	-2.99864	-2.50709	-3.11805	1.29381	0.826273	-2.65615	-2.55247	-1.74505	-1.16169	-6.14358	-2.64002
hsa-miR-1255b	hsa-miR-1255b-5p	4.48746	7.22087	-3.77384	-3.08356	4.11557	5.92691	-2.66726	-3.03127	5.27344	2.13666	-2.62516	-3.32489	6.74995	14.7433	-3.10634	-3.11261	3.11516	5.39466	-3.87289	-2.90826	3.83165	3.07625	-2.61849	-3.06515	6.82284	6.11347	-4.80608	-5.24847	13.9019	10.4916	-4.0742	-4.34955	2.53495	3.89535	-3.51027	-2.76541	4.64427	0.151975	-3.06172	-2.70557	4.08482	5.40247	-2.82358	-2.76282	3.19289	2.82326	-5.46953	-2.99024
hsa-miR-1256	hsa-miR-1256	-1.00827	-2.02389	-0.527066	-0.285287	-0.85381	-1.81523	-0.973908	-0.165157	-2.00377	-1.83706	0.352192	-0.49837	-0.837232	-0.173424	-0.165455	-0.829012	-2.12523	-1.1754	-0.222191	0.326794	-2.12972	-1.87569	0.165097	0.166914	-0.577015	-0.857756	-1.37911	-2.70667	-1.29824	-0.832837	-1.13581	-1.46758	-2.14506	-1.7754	-0.524086	0.405916	-2.0647	-1.48419	0.049987	-0.246771	-2.37071	-1.73206	0.14716	0.246822	-1.95252	-1.89467	-0.18478	-0.0765257
hsa-miR-1257	hsa-miR-1257	-2.82995	-3.63591	-1.94559	-1.27497	-2.98406	-3.07309	-1.4967	-1.2622	-2.97283	-3.22313	-1.49633	-1.42027	-1.61847	-2.05851	-1.19101	-0.763331	-4.18969	-2.96544	-1.83516	-1.54957	-3.25205	-3.68506	-1.38888	-1.15988	-2.6286	-2.6338	-1.99579	-2.59132	-1.85736	-2.73663	-1.97658	-2.43353	-4.65824	-3.10168	-1.83241	-0.862306	-3.91795	-3.03702	-1.50037	-1.33195	-3.41658	-2.88571	-1.25911	-0.489682	-3.05255	-3.21285	-1.96151	-0.797657
hsa-miR-1258	hsa-miR-1258	-4.82719	-5.24507	-2.90301	-2.63278	-5.54753	-5.12186	-2.69875	-3.05888	-4.74463	-4.58484	-2.75608	-2.78682	-3.84722	-3.95345	-2.23174	-2.82655	-6.93431	-4.42646	-3.51277	-2.39767	-5.18974	-4.70518	-2.76162	-3.06551	-4.08923	-4.20246	-3.78805	-4.55682	-3.74542	-4.068	-3.64121	-3.65032	-5.74328	-5.24492	-2.58243	-2.47554	-5.18072	-5.25413	-2.35815	-2.50194	-4.85113	-4.36261	-2.99389	-2.24539	-4.73989	-5.22793	-3.8812	-1.8663
hsa-miR-125a-3p	hsa-miR-125a-3p	13.0262	18.4253	-0.173174	-1.17846	15.1553	19.9052	0.359885	-0.320166	22.6511	22.0073	0.0873461	1.16404	16.8447	23.9012	-0.696266	0.685206	19.1576	21.3809	-1.13553	1.06545	18.3732	16.4965	-0.60805	1.43897	10.9294	12.6223	-1.06423	-3.06746	14.0739	18.2064	-2.61132	-0.0107687	29.5052	32.443	-0.610338	-0.100931	28.2336	29.3107	-0.32428	1.69137	31.0085	28.0195	0.257257	1.47309	29.138	25.1244	-0.448067	1.6336
hsa-miR-125a-5p	hsa-miR-125a-5p	69.6672	66.5194	-0.683838	-0.520209	62.9631	58.0224	0.987999	1.58928	75.2348	64.3114	1.72375	5.44273	111.319	153.453	1.45883	4.63882	74.6851	81.5784	0.995676	-0.34401	57.6012	40.6102	0.0748783	0.203333	94.5127	42.9241	-1.28705	-1.60577	119.587	77.0155	-1.77163	-0.443562	82.431	71.0844	1.78666	-0.416271	60.0993	44.4857	0.331777	2.31131	134.143	102.206	0.520826	2.83335	74.1709	77.3399	2.11866	0.297824
hsa-miR-125b	hsa-miR-125b-5p	205.421	237.336	-2.04383	-2.1759	511.497	468.528	-0.784171	-1.0818	114.949	94.813	-1.11827	1.89725	269.211	317.299	-0.97576	0.161108	77.3058	82.6355	-1.46508	-1.97122	229.898	196.069	-0.850626	0.112012	345.93	125.347	-1.30683	-2.5733	325.031	233.319	-3.01414	-1.17444	70.7754	59.9278	-0.665095	-1.68453	69.6897	51.36	-0.357432	-0.511579	325.155	273.931	-1.16586	-0.133671	219.813	277.956	-2.06788	-1.2118
hsa-miR-125b-1*	hsa-miR-125b-1-3p	-1.57456	2.89507	-2.43137	-2.18642	4.52966	9.09	-2.86175	-2.18926	3.93526	7.75124	-2.30126	-2.35376	3.08406	2.90267	-2.34416	-2.05856	4.20392	7.23726	-2.95379	-2.02387	3.86429	3.22905	-2.57936	-2.25793	-0.638348	-0.649218	-3.58678	-4.11556	2.57444	4.25792	-3.51537	-3.54109	4.20386	7.73624	-2.34555	-1.61161	4.27755	7.70231	-2.45345	-2.26772	5.3279	4.44343	-2.33176	-1.75621	7.39168	3.68855	-5.08869	-2.25528
hsa-miR-125b-2*	hsa-miR-125b-2-3p	-1.46277	-1.77473	-1.98733	-2.13799	-1.88221	-0.911312	-1.65604	-1.67498	-1.97448	-1.08049	-1.28908	-2.02501	-1.31106	-0.998845	-1.0208	-1.18457	-3.46921	-1.93622	-2.58787	-1.34396	-1.78328	-2.35518	-1.61395	-0.475935	-2.66387	-2.11499	-2.92308	-3.68462	-0.866012	-0.796092	-2.71034	-2.2873	-3.84942	-3.10848	-2.00119	-1.17939	-2.09791	-1.86577	-1.61195	-1.68878	-2.96413	-2.59362	-1.93259	-0.933687	-2.24073	-2.52408	-1.98615	-0.996738
hsa-miR-126	hsa-miR-126-3p	659.463	1214.13	52.3446	34.5269	645.94	706.997	122.003	123.835	790.16	493.103	73.7403	287.029	829.326	1242.06	31.9799	132.023	319.063	431.315	60.5367	0.909811	619.115	657.602	36.1086	75.8252	768.989	832.265	75.8737	78.7473	1234.55	893.785	29.4885	92.2672	673.977	699.963	120.431	25.6039	685.691	443.12	79.9544	179.128	430.817	409.69	44.6708	124.456	374.208	927.344	24.6304	47.025
hsa-miR-126*	hsa-miR-126-5p	10.0309	38.2556	13.3972	7.40863	15.3833	25.482	27.5077	25.4697	30.2001	19.1612	16.9876	65.1013	29.7971	45.8446	5.27166	22.0788	7.25255	9.81975	9.66676	1.06888	27.3533	40.4865	6.11347	15.1022	24.4501	40.0926	13.5478	13.6635	48.1406	32.9479	5.18651	14.7453	25.1455	33.1496	23.5207	4.51267	23.9052	20.0657	16.151	31.9873	11.0749	11.8955	6.4826	26.6466	7.29005	40.8953	4.56437	7.40174
hsa-miR-1260	hsa-miR-1260a	171.303	163.567	24.9141	16.0128	288.519	192.65	35.9187	19.1429	487.962	254.571	25.512	24.8868	318.43	487.846	21.4731	43.7104	316.08	480.278	24.0562	38.4032	418.093	310.715	57.0341	56.0609	323.484	558.58	37.6793	17.8494	366.065	353.123	6.85478	31.2552	178.788	151.047	51.1178	53.6342	239.637	130.564	31.1778	35.0585	439.948	204.878	40.325	60.3316	171.431	319.851	41.0966	37.0961
hsa-miR-1260b	hsa-miR-1260b	63.8985	59.2507	11.8806	6.05962	76.7544	56.0694	15.3853	10.0518	97.0345	57.7004	11.0242	18.3994	84.8837	120.037	9.21771	20.7261	72.033	90.2696	8.32117	13.7087	115.658	82.0549	19.4746	25.4171	93.2702	142.706	15.6758	6.81802	79.4627	72.7941	3.21923	11.9329	71.7531	61.3352	18.8408	19.5608	84.2472	47.6333	11.6356	23.0861	141.3	84.2358	13.8049	23.5524	59.8349	91.8752	14.7035	15.9221
hsa-miR-1261	hsa-miR-1261	-3.25418	-3.46951	-1.79141	-2.04933	-3.33923	-4.02038	-2.1108	-1.40144	-1.815	-2.36875	-1.50951	-1.85933	-1.85964	-2.18268	-1.65115	-1.9845	-3.40959	-2.79102	-2.45618	-1.61336	-3.37696	-3.69471	-1.80642	-1.66659	-3.06025	-2.82786	-2.87064	-3.79394	-1.57892	-1.92711	-1.98424	-2.2391	-3.69284	-3.20554	-2.21917	-1.86813	-3.81113	-3.09874	-1.57357	-2.47614	-2.83634	-3.1047	-1.81034	-1.25945	-2.71272	-3.84698	-1.65166	-1.92893
hsa-miR-1262	hsa-miR-1262	-3.01379	-3.464	-1.6207	-1.29307	-3.56983	-3.48223	-1.23664	-2.0117	-3.46389	-3.45619	-2.11859	-2.15868	-1.91023	-3.04435	-2.19356	-2.5788	-4.54452	-2.7438	-2.39284	-1.75574	-3.83943	-3.18455	-2.31557	-1.82387	-2.4807	-3.02149	-2.15577	-2.44463	-2.27486	-3.34256	-1.99456	-1.99775	-3.86831	-3.60792	-2.18708	-1.98734	-3.47192	-3.30119	-2.09978	-2.11879	-3.281	-3.30171	-2.14741	-1.1698	-3.7499	-3.99214	-3.80518	-1.95284
hsa-miR-1263	hsa-miR-1263	-3.35057	-4.00703	-2.09883	-1.95397	-3.39008	-3.78645	-1.76402	-1.65155	-3.44696	-3.26903	-1.22953	-1.91821	-2.97552	-2.51269	-1.28543	-1.29001	-4.361	-3.39983	-2.26249	-1.00066	-4.09518	-3.86061	-1.22309	-1.50066	-3.19961	-3.99408	-3.2514	-3.53507	-2.06844	-3.33936	-3.07561	-2.92558	-4.49324	-4.82554	-2.14107	-1.84536	-3.5576	-4.07742	-1.85565	-1.82775	-3.742	-3.35687	-1.44484	-1.45561	-3.95117	-2.94023	-1.30528	-1.23479
hsa-miR-1264	hsa-miR-1264	0.731289	0.305503	0.436525	1.06073	-0.420749	0.225501	0.435379	0.803303	0.606416	0.250661	1.26892	-0.183943	-0.172577	2.31281	1.20176	1.29465	-1.47774	-0.155874	0.542428	0.570682	-0.761398	0.759942	0.652379	0.647881	0.455166	0.27022	0.200057	-0.804889	0.491221	0.042676	-0.000455	0.696611	-0.252103	-0.172511	0.063001	0.490768	-0.240989	-0.193311	0.316681	-0.00179	-0.343457	-0.496785	0.497959	0.983532	-0.73659	0.269583	4.10338	0.63207
hsa-miR-1265	hsa-miR-1265	-2.46541	-2.54645	-0.9915	-0.918078	-2.83904	-2.91631	-0.53344	-0.89182	-2.33897	-2.48517	-0.58982	-1.39401	-1.81012	-0.673577	-0.468865	-0.640597	-3.88995	-2.35239	-1.4499	-0.488931	-2.88187	-2.33482	-0.68167	-0.692777	-1.46345	-2.09893	-1.68449	-2.32561	-1.5997	-2.68935	-1.53409	-1.1637	-2.95563	-2.60703	-1.21155	-1.06573	-2.27046	-2.43642	-0.843229	-1.82832	-2.69851	-2.68516	-0.867777	-0.461054	-2.36009	-2.68699	0.799641	-0.923713
hsa-miR-1266	hsa-miR-1266-5p	-5.50505	-6.22433	-3.82145	-3.34753	-4.80699	-6.00299	-2.97971	-2.90549	-5.63719	-4.41284	-3.08449	-2.95127	-3.84469	-4.81623	-2.60922	-3.21899	-6.84816	-5.02966	-3.86958	-2.92611	-5.72815	-6.38619	-3.01614	-2.03383	-5.16287	-5.41925	-4.69026	-5.10311	-3.87513	-4.21712	-4.25959	-4.33096	-6.36898	-6.00974	-2.48449	-2.34949	-6.53825	-5.40019	-2.54864	-2.84338	-6.1903	-4.84097	-3.4042	-2.19201	-5.86818	-6.57133	-5.90668	-2.50441
hsa-miR-1267	hsa-miR-1267	-1.26675	-1.79906	-0.524168	-0.146982	-1.74379	-2.31981	-0.0518114	0.23554	-1.95077	-1.62687	0.198125	0.357017	-0.553479	-0.800303	0.147306	-0.198296	-3.11339	-1.24203	-0.491847	0.861869	-1.69492	-1.90022	-0.079549	0.207864	-1.42628	-2.01375	-0.947952	-0.501876	-0.912401	-1.33133	-0.401286	-0.871646	-2.16265	-2.30707	0.139552	1.00478	-2.07886	-2.01899	0.666899	0.197067	-1.66485	-1.6585	0.0116272	1.29566	-1.67545	-2.02116	-1.01978	0.358892
hsa-miR-1268	hsa-miR-1268a	35.6115	34.2671	11.8858	3.07113	30.1226	31.6116	20.0617	12.0617	27.4588	29.4938	22.5996	27.3506	27.5033	37.3341	13.7841	37.2142	27.0525	25.1621	17.0505	37.2694	32.1337	31.8277	45.9733	55.2628	33.7354	26.7661	27.899	18.9841	33.4383	42.133	3.26836	20.6534	30.7949	28.3273	28.1703	28.2306	31.8219	27.1336	23.4965	31.7447	35.2595	41.7281	24.44	29.1981	33.4442	33.6813	33.176	36.0935
hsa-miR-1269	hsa-miR-1269a	-5.25492	-6.43384	-2.99469	-3.18464	-4.72155	-5.96417	-2.51901	-2.84289	-5.40256	-4.91426	-2.69149	-3.06722	-4.31196	-4.70914	-2.29518	-3.4459	-6.11908	-5.38515	-3.53284	-2.72429	-5.69336	-5.83852	-2.83613	-2.1356	-4.70902	-4.89335	-5.35986	-4.67144	-4.64375	-5.16209	-4.51322	-4.47368	-5.69484	-5.8703	-2.4521	-2.54168	-5.99337	-5.06246	-2.47921	-2.57216	-5.96652	-5.06959	-2.56555	-2.1248	-5.71856	-5.52458	-4.04073	-2.59472
hsa-miR-127-3p	hsa-miR-127-3p	0.062347	-0.488535	-0.38839	-0.58259	-0.794244	-0.345893	-0.012961	0.019477	5.15803	4.37667	1.3033	2.32878	2.51668	5.62214	0.910231	1.1546	0.242316	1.77152	-0.309998	-0.0068054	0.001004	-0.402359	0.669695	0.227462	5.37869	15.8089	0.998765	0.0150403	1.08648	-0.332617	-0.753757	-0.855545	0.388307	1.63773	0.608332	0.51432	-0.399975	-0.446865	-0.203377	0.144375	2.81232	1.43814	-0.11518	0.276215	0.637389	0.255021	1.20244	0.67755
hsa-miR-127-5p	hsa-miR-127-5p	-6.53718	-6.8521	-3.42247	-3.14255	-5.8038	-5.46524	-3.20689	-3.2958	-5.56062	-5.79061	-2.69689	-3.46773	-4.85579	-4.83852	-2.92858	-1.3163	-6.87251	-6.23503	-4.11473	-3.03762	-5.60632	-6.40515	-3.24568	-2.85032	-5.33194	-5.1682	-4.72537	-5.50856	-4.83732	-5.00355	-4.69064	-4.41792	-7.30582	-7.04228	-3.33067	-2.56816	-7.09189	-5.90799	-3.18564	-3.20205	-6.66018	-5.90078	-2.9893	-2.68929	-6.0638	-6.5027	-5.34042	-2.73114
hsa-miR-1270	hsa-miR-1270	-1.65526	-2.32578	-2.34392	-2.18371	-0.282644	-0.72757	-1.80919	-2.4234	-1.44922	-1.41856	-2.30334	-2.74194	0.127261	1.52249	-1.66233	-2.02461	-1.15386	0.901677	-3.05824	-2.03479	-1.73146	-2.38637	-2.01111	-2.19917	2.19006	-1.62842	-2.96016	-3.65601	2.37214	0.960587	-2.44939	-2.65059	-3.54698	-2.19208	-2.52147	-1.77801	-2.60642	-2.54346	-1.90182	-2.20493	-0.541011	-0.606146	-1.95483	-1.81198	-2.5643	-3.21805	-3.37627	-2.08628
hsa-miR-1271	hsa-miR-1271-5p	3.47089	3.68112	-2.76418	-2.63473	5.01129	4.06669	-2.58462	-2.5825	3.35151	1.98257	-1.51171	-1.57624	2.92726	4.05022	-1.86645	-1.56559	-0.420889	2.10308	-3.25504	-1.77563	1.74471	2.3956	-1.67345	-1.84924	6.68542	5.91386	-4.23399	-5.36207	4.92931	3.76561	-4.08478	-4.21999	4.10042	4.84102	-1.70598	-1.36107	1.71472	0.789887	-1.54207	-2.01953	2.80115	2.15013	-1.77112	-1.01471	1.87753	3.98596	-4.04005	-1.68881
hsa-miR-1272	hsa-miR-1272	-5.125	-5.82696	-2.74213	-2.05216	-4.88271	-5.29591	-2.70102	-2.592	-4.36043	-4.55831	-2.11993	-2.11049	-3.56695	-4.20214	-2.58033	-2.50192	-6.34765	-4.85751	-2.98223	-2.18465	-5.31256	-5.10803	-2.94894	-1.9127	-4.64913	-4.50135	-4.34423	-4.404	-3.74334	-4.42937	-3.58462	-3.54973	-6.539	-5.60824	-2.48932	-2.06824	-5.77101	-5.00427	-1.99636	-1.99937	-5.77212	-4.99887	-1.99808	-1.67437	-5.09369	-5.80457	-4.17004	-2.09678
hsa-miR-1273	hsa-miR-1273a	-3.45389	-4.13377	-1.67552	-1.36773	-3.13689	-3.07392	-1.56471	-1.41831	-2.27445	-3.08115	-1.38064	-1.83759	-2.35108	-2.10517	-0.935908	-0.618777	-4.6177	-3.17138	-1.51778	-1.03416	-3.88677	-3.50594	-1.13151	-1.03722	-3.01252	-3.062	-2.63189	-4.00986	-2.174	-2.62362	-2.72252	-3.09398	-3.28598	-2.87577	-1.36461	-0.720263	-3.47218	-3.47897	-1.4053	-1.09236	-3.11017	-2.62254	-1.09289	-0.767094	-3.55198	-3.92636	-3.38935	-0.931057
hsa-miR-1273c	hsa-miR-1273c	-3.04983	-4.16843	-1.46602	-2.60317	-1.63651	-0.687056	-1.18192	-1.79999	-0.818091	-1.25344	-0.982757	-0.585057	-1.05304	-0.470723	-1.10494	-0.212154	-3.22263	-1.28271	-1.60846	-0.474931	-2.31686	-3.10877	-1.70203	-0.389015	-2.3791	-2.4058	-2.99867	-4.50216	-1.4404	-0.765465	-4.36269	-3.12303	-2.27636	-3.03887	-1.42736	-1.37003	-2.76771	-1.38573	-1.20045	0.773367	-1.99045	-1.50157	-0.882954	-0.0712591	-2.94668	-2.26118	-2.5438	-0.42033
hsa-miR-1273d	hsa-miR-1273d	-5.07916	-3.70849	-2.76154	-2.35896	-3.68967	-3.6027	-2.55373	-2.32923	-3.58096	-3.63888	-2.40294	-2.64572	-2.29513	-1.61139	-2.24479	-1.99081	-5.11503	-3.89372	-3.37337	-2.52078	-2.65677	-3.79158	-3.05934	-1.97555	-3.18034	-3.79622	-4.3744	-4.70431	-3.10409	-3.74625	-3.51627	-3.60651	-3.89612	-3.15617	-2.98236	-2.05743	-3.80224	-3.94009	-2.20541	-2.43199	-3.5063	-2.79341	-2.43369	-1.96741	-3.57287	-4.79675	-5.19293	-2.52826
hsa-miR-1273e	hsa-miR-1273e	3.12267	1.70682	-0.874404	-1.80014	11.1669	14.0852	0.918712	-1.58204	7.07016	6.96121	0.383553	0.485227	3.10896	7.8902	0.502663	-0.246312	2.85976	2.79782	-1.73294	-0.307644	11.6101	7.61219	-0.896622	-0.369547	2.82468	11.5907	-1.4624	-4.71723	7.40117	7.71143	-4.02512	-1.52868	21.8387	13.1674	-0.507737	-1.15039	7.89875	13.4959	-0.317452	1.66102	7.26098	16.9778	-0.612258	1.78937	13.0005	12.5341	-2.42401	1.87291
hsa-miR-1274a	hsa-miR-1274a_rem	15.5896	15.9638	3.29612	0.899873	21.1657	12.074	7.68067	1.16606	37.2722	14.2279	2.98335	2.48151	18.2542	58.8511	3.78426	4.76262	10.3261	15.3495	4.19672	2.60457	43.2187	26.6069	8.12846	4.12668	26.2318	56.8359	3.52836	-2.47109	42.1836	44.2619	-2.75341	0.61761	15.7631	13.0361	7.04687	3.95236	30.2647	10.8387	4.1774	4.98913	64.0917	18.3156	3.0512	7.2187	14.5205	49.6951	1.8962	4.24426
hsa-miR-1274b	hsa-miR-1274b_rem	280.158	278.306	75.049	46.051	303.476	192.05	137.034	53.2571	460.362	198.693	60.4535	70.4353	281.354	727.875	84.7016	104.209	176.314	236.625	92.7262	60.3624	534.158	370.926	146.703	86.7588	380.86	702.01	86.3303	30.7573	513.749	540.201	12.5009	70.0852	283.882	230.422	129.405	83.4805	448.282	195.552	92.0028	111.957	818.57	295.816	73.8508	130.554	239.677	640.682	90.9863	86.0618
hsa-miR-1275	hsa-miR-1275	40.0728	39.6124	5.04415	-0.46606	48.7858	57.1411	6.79257	2.95396	52.98	47.0645	5.2733	8.08058	48.7934	49.9492	5.72375	4.82529	50.0435	34.759	0.71002	8.48925	65.1304	52.127	5.01656	10.9554	42.9566	41.9117	8.57733	-1.59272	45.2199	54.5192	-3.54032	6.63767	57.8466	57.1893	6.39042	5.33601	44.3165	51.0407	3.42941	9.67329	46.6509	52.4359	6.81437	9.78547	41.5387	47.7735	8.89876	13.7652
hsa-miR-1276	hsa-miR-1276	-4.05404	-5.29162	-2.73006	-2.61334	-4.53168	-4.04417	-2.34411	-3.05551	-4.31494	-3.85693	-2.7679	-2.79393	-3.37587	-2.94103	-1.60563	-2.19111	-5.19581	-4.43818	-2.87895	-0.380487	-4.27013	-5.15852	-1.76543	-2.20927	-3.84542	-3.88167	-4.26086	-0.38656	-2.95894	-4.0684	-3.36196	-3.47834	-5.30343	-5.26134	-2.51297	-2.01213	-5.38295	-5.18543	-2.29131	-1.61407	-4.88254	-4.45565	-2.40564	-1.2108	-4.79678	-5.02138	-3.6882	-1.09603
hsa-miR-1277	hsa-miR-1277-3p	-0.872659	-0.579631	0.481948	0.852535	-0.0351722	-0.48979	0.599708	1.19117	-0.167606	-0.607401	0.395919	0.3101	0.228409	0.477275	0.393999	0.719835	-1.22106	-0.29528	-0.0985266	0.241271	-0.759818	-0.808099	0.0976532	0.569173	0.503467	0.122112	-0.390991	-1.30334	0.604549	-0.809131	0.32497	0.258751	-0.512936	0.853869	-0.204658	0.0706038	-0.571717	0.297492	-0.060344	0.234836	-0.175374	0.380642	0.0161002	0.452656	-0.110338	-0.715512	-0.170046	-0.21461
hsa-miR-1278	hsa-miR-1278	0.027898	-0.768989	-0.238901	0.571317	-0.521155	-1.25697	0.211913	0.489552	-0.162895	-1.09389	1.01265	-0.246187	-0.121856	0.80789	0.641327	0.388303	-1.20488	0.364014	0.172171	0.5077	-1.45805	-1.16015	0.053254	0.430274	-0.008511	0.02497	0.053024	-0.908644	0.414287	-0.393905	-0.298693	-0.492923	-1.26366	-0.895575	0.233805	-0.002805	-0.072432	-0.199597	0.443329	-0.0540313	-1.16674	-0.215046	0.185342	0.163055	0.064938	-0.959003	0.30909	0.353397
hsa-miR-1279	hsa-miR-1279	-0.971211	-0.761581	0.401698	0.940785	0.427991	0.267062	0.628457	1.05906	-0.466594	-0.523383	1.50492	0.439138	0.562611	2.04	1.33017	1.29617	-1.73503	0.214611	0.793931	0.812263	-0.59227	-0.241814	0.691084	0.990683	0.710169	0.780903	-0.633464	-0.827928	1.09326	0.242136	-0.0800003	0.0781302	-0.882142	0.433396	0.564266	0.278101	-0.208073	1.04781	0.535981	0.598989	-0.318993	0.189736	0.805393	0.783278	-0.644784	-0.0941807	3.22622	0.477376
hsa-miR-128	hsa-miR-128-3p	486.511	548.32	0.611038	-0.2784	898.565	728.648	2.68249	2.47102	624.58	470.622	2.23975	4.97943	533.71	795.382	0.374067	3.49449	492.799	613.196	-0.0390268	-0.541693	581.559	507.118	0.554605	2.47989	883.738	806.21	0.713037	-0.858529	825.347	623.192	-1.63977	1.82563	382.564	345.668	2.0823	0.556406	458.632	289.206	1.68395	3.45529	581.431	451.111	0.273063	3.64951	346.375	447.867	-0.008407	2.43854
hsa-miR-1280	hsa-miR-1280_rem	24.1387	17.0409	5.36286	3.96067	24.2866	16.0025	7.49577	4.3684	49.1816	15.9709	5.0743	6.1174	37.2161	61.7161	5.81596	7.88654	22.6802	23.654	4.97575	8.74681	50.1715	28.5799	8.02289	7.2253	24.3739	33.8298	7.40853	3.38736	25.6421	24.9065	2.39291	6.7193	19.826	16.7026	11.3802	9.52983	29.9392	15.2415	6.86369	11.0444	69.6681	20.7414	8.28853	13.5608	17.2217	33.7419	8.43489	9.97128
hsa-miR-1281	hsa-miR-1281	4.25096	2.31101	15.1301	12.5217	3.91546	3.22876	47.9757	22.4472	2.88629	4.23264	12.1553	32.8613	2.63737	3.24327	29.3009	21.9353	1.78764	3.34886	25.4485	24.6414	3.08483	2.43252	24.7062	33.4305	4.09445	2.92958	11.516	4.07268	3.1948	3.09784	4.25709	15.9126	1.59653	1.47359	28.3724	26.0049	4.78881	2.92261	22.5702	20.9532	3.94621	5.20888	18.552	16.7907	2.79603	5.36873	27.6813	43.1434
hsa-miR-1282	hsa-miR-1282	2.30042	-0.0416569	0.99498	0.963917	0.620147	0.104244	1.03115	1.23605	0.849945	0.573106	1.40665	1.34113	0.703064	2.07411	1.5929	1.3117	-0.261634	0.449055	1.45264	1.43267	0.412543	1.19993	1.60553	1.52804	0.81799	1.19375	0.510422	-0.369744	1.48919	1.09821	0.729832	0.719624	0.52891	1.40708	0.465963	1.34281	0.586836	1.06034	1.23388	0.60909	0.568336	0.389434	1.23018	1.22964	0.017708	0.865377	5.7625	0.937949
hsa-miR-1283	hsa-miR-1283	-6.91275	-5.86249	-2.92613	-2.75365	-5.92881	-5.4176	-2.76484	-3.01171	-5.12862	-5.12187	-2.35995	-2.8004	-3.62011	-3.9945	-2.57872	-2.80469	-6.08782	-4.12255	-3.5714	-2.45147	-5.38323	-5.24854	-2.66392	-2.21642	-4.50432	-4.62531	-4.68899	-5.18174	-3.31688	-4.77781	-4.00611	-4.29264	-5.82098	-5.61126	-2.31984	-2.35265	-5.53764	-4.79937	-2.25212	-2.79594	-5.08894	-5.05122	-2.37025	-2.01616	-5.21985	-5.77651	-6.5264	-2.65501
hsa-miR-1284	hsa-miR-1284	-1.90917	-2.17408	-1.39034	-0.648242	-0.964774	-0.619144	-1.57383	-0.712059	-1.44434	-1.63032	-0.164463	-1.39274	-0.988534	0.179191	-0.746467	-0.4411	-1.29916	-1.05145	-0.969667	-0.772216	-1.5731	-0.953283	-1.34244	-0.571345	-1.03909	-0.324921	-2.20534	-2.17185	-0.267622	-0.855828	-2.24353	-2.23831	-1.74048	-1.36721	-1.28643	-0.830182	-1.60643	-1.2946	-1.14502	-1.07746	-2.31502	-1.53084	-0.295517	-0.42229	-2.02706	-0.196662	0.264641	-0.463518
hsa-miR-1285	hsa-miR-1285-3p	37.2443	40.0466	-3.64388	-3.5602	46.189	42.5481	-2.88381	-3.11183	44.7672	29.1832	-2.57761	-2.76151	42.1184	62.2528	-2.42625	-2.39755	30.3371	45.4859	-3.97993	-2.23971	40.3272	36.4781	-2.33671	-2.44653	57.7355	50.1745	-4.89315	-5.68529	67.6705	50.5641	-4.78822	-4.72417	27.2033	26.3052	-2.59486	-2.26906	33.9248	20.6326	-2.33198	-2.55015	35.0583	30.8502	-2.37005	-1.59613	21.5617	24.3243	-4.96639	-2.15251
hsa-miR-1286	hsa-miR-1286	-4.30002	-6.45818	-3.08637	-2.32436	-4.71516	-4.78336	-2.54277	-2.75534	-4.57004	-4.64804	-1.90743	-2.17667	-4.11258	-3.45479	-1.87505	-1.91899	-5.69535	-4.59058	-3.01938	-1.63847	-4.82597	-4.93125	-2.76447	-2.09538	-4.26099	-4.60031	-4.07047	-4.86727	-4.3353	-4.58281	-4.02683	-3.81293	-5.91231	-5.71686	-2.30563	-2.36228	-5.55584	-4.99765	-2.05066	-2.04006	-4.56603	-4.17973	-2.36787	-1.63968	-5.26937	-4.76112	-3.87456	-1.92975
hsa-miR-1287	hsa-miR-1287-5p	-1.61792	-0.888404	8.69832	4.43511	0.048946	-0.392015	11.0426	6.50412	0.4448	-1.19706	9.00499	12.9207	0.896411	5.18331	8.21593	9.39067	-1.88717	-0.678256	7.5328	5.78798	1.09245	-0.901814	8.51775	6.78928	1.38592	0.341979	9.15283	0.0366104	3.96723	2.51656	-0.203483	8.75563	0.798198	0.838296	8.32131	6.53446	2.14208	-0.129792	11.3566	10.8864	3.18606	1.92962	7.04325	11.2448	0.251057	1.3847	4.57934	10.1148
hsa-miR-1288	hsa-miR-1288-3p	29.1522	30.1302	-0.468005	-1.02806	35.4156	29.8585	0.233196	-0.071222	43.4101	31.606	0.416286	0.596879	36.0723	62.4733	0.093859	0.0908208	39.9298	41.6574	-1.09097	-0.684624	31.8754	23.99	0.317949	2.25078	20.0281	31.4047	0.59505	-3.29806	35.5503	42.4163	-2.37004	-0.747753	22.445	21.6415	-0.200351	-0.299874	40.5083	20.3178	-0.250692	2.03473	32.5136	21.013	-0.067637	1.97465	36.1633	27.7238	0.988423	1.66259
hsa-miR-1289	hsa-miR-1289	-3.32702	-3.28878	-0.745323	-1.18262	-2.19889	-2.58169	-0.772742	-0.774341	-1.40779	-1.8469	-0.083524	-1.19462	-1.97121	-0.729637	-0.319885	-0.636019	-3.59191	-1.98611	-1.03744	-0.673927	-2.71273	-3.38607	-0.608427	-0.596711	-1.96508	-2.33608	-1.69665	-3.25818	-1.56278	-2.36394	-1.73833	-2.23874	-3.32574	-2.37507	-1.18861	-0.456485	-3.44559	-2.30664	-0.948859	-1.26141	-2.99646	-2.31527	-1.31399	-0.38495	-3.24419	-3.27698	-2.42511	-1.09905
hsa-miR-129-3p	hsa-miR-129-2-3p	3.16909	2.73436	-0.331467	0.479382	7.37543	6.56535	0.882986	0.236981	2.86943	3.00261	1.41217	1.1704	4.36247	5.94439	0.70297	0.837266	4.98479	5.74889	-0.124916	1.53218	2.69201	1.9845	0.916634	1.59142	8.14547	5.64771	-1.11656	-1.95842	7.73952	5.08731	-1.07022	-0.412168	2.33018	0.84608	1.073	1.59473	1.76014	0.20016	1.48224	1.39128	1.95589	1.84421	1.27777	1.74823	0.4965	1.71222	-0.442059	1.33548
hsa-miR-129-5p	hsa-miR-129-5p	-3.31987	-3.80876	-2.16649	-2.02704	-3.81609	-3.79172	-2.46009	-1.87824	-3.09804	-3.05406	-1.5276	-1.98942	-2.71958	-2.10892	-1.81177	-1.02108	-4.57923	-3.74516	-2.18824	-1.32204	-3.88689	-3.60214	-1.48006	-1.20342	-3.60326	-3.4737	-2.91163	-3.57427	-2.83111	-3.26282	-2.86705	-2.61821	-3.95352	-4.84815	-1.79622	-1.05933	-4.21521	-3.84452	-1.95626	-2.16133	-4.43133	-3.62975	-2.00137	-1.42132	-4.21744	-3.88906	-2.82694	-1.10508
hsa-miR-129*	hsa-miR-129-1-3p	0.82253	0.93979	-0.278045	-0.13363	5.059	4.55242	-0.074662	0.725844	1.97934	1.38177	0.857295	1.39376	2.91015	4.89634	0.409693	0.354733	5.70163	7.07415	0.004828	1.0025	4.54371	2.46314	1.22333	0.754033	6.6579	5.74998	-1.0025	-1.23846	7.7821	5.04502	-0.849288	-0.12476	0.48508	-0.15739	1.14518	1.92615	-0.90681	-0.601873	1.30131	0.907561	1.11672	1.72976	1.05648	1.40884	-0.696229	0.58929	0.329491	1.43388
hsa-miR-1290	hsa-miR-1290	3.77517	5.3415	8.71724	4.00496	4.64681	5.08569	31.4292	6.59017	5.40188	3.53813	15.0928	21.653	6.19701	14.5758	8.95878	16.3854	4.35763	4.10753	22.2869	-0.053764	12.0103	3.54814	17.049	23.8295	3.66046	5.19747	41.7698	17.0689	5.51573	5.1427	6.20788	14.4314	5.04606	4.62122	19.8515	5.71341	6.92903	4.3979	28.6588	24.8393	9.16073	6.82331	12.8891	35.522	4.82994	4.26191	6.80307	10.4578
hsa-miR-1291	hsa-miR-1291	2.64342	5.21312	-3.89602	-3.8142	6.84519	4.12663	-3.81513	-3.84149	6.65328	1.82993	-2.86055	-3.46768	7.41419	17.7768	-3.21786	-3.56695	0.947751	-1.70451	-4.07566	-2.7697	9.5439	3.19949	-3.14776	-2.61995	2.01623	5.8601	-5.08742	-5.66828	8.47976	4.4457	-5.32958	-5.29491	6.42801	5.58923	-3.30887	-3.04506	7.45515	3.32058	-2.92337	-3.45476	14.4199	7.01366	-3.2363	-2.73957	2.31003	3.75521	-6.35358	-2.86672
hsa-miR-1292	hsa-miR-1292-5p	-8.04021	-8.63916	-4.05526	-3.89888	-6.94097	-7.17941	-4.26748	-3.9549	-6.20624	-6.66952	-2.78276	-3.04301	-5.87523	-6.41861	-3.26478	-3.45039	-8.03636	-6.43452	-4.10779	-3.15171	-7.66714	-7.75381	-3.82711	-3.58608	-6.69764	-6.63017	-5.82708	-5.01622	-5.96967	-6.27024	-5.11233	-5.69763	-8.03957	-7.71937	-3.56544	-2.77798	-7.80638	-7.18995	-3.46	-3.3133	-7.427	-6.36686	-3.30461	-2.84388	-7.30047	-8.19381	-7.19151	-3.26535
hsa-miR-1293	hsa-miR-1293	-3.04044	-4.04774	-2.3058	-1.9915	-4.20869	-3.82411	-1.64081	-2.00942	-3.95398	-4.08849	-1.8006	-2.42466	-3.7506	-2.66756	-1.335	-1.72406	-4.77875	-3.73925	-2.04505	-1.83317	-4.52848	-4.67806	-2.15417	-1.76576	-3.6442	-2.70281	-2.78964	-3.20464	-3.0323	-4.18489	-2.36549	-2.35586	-5.04283	-3.9619	-2.60584	-1.57022	-4.98252	-4.1931	-1.82493	-2.22029	-4.627	-4.34327	-1.68029	-0.764119	-3.84965	-4.58261	-1.4676	-1.64193
hsa-miR-1294	hsa-miR-1294	1.5762	1.36915	-0.142407	-0.0330771	4.02056	4.27384	-0.127579	0.278372	1.77264	1.91703	0.301004	-0.544785	2.16707	4.85485	0.546347	-0.158416	2.08361	4.24331	0.12839	-0.094594	5.76511	5.838	0.819557	0.10217	2.66278	2.38732	-0.53745	-1.54259	4.27243	3.40751	-0.479777	-0.210362	0.503401	2.53574	-0.885445	0.0208718	-0.125541	0.974414	0.170436	-0.588552	2.69246	3.82392	0.319417	-0.031773	0.851193	2.38051	3.3631	0.153442
hsa-miR-1295	hsa-miR-1295a	-3.64287	-3.71987	0.643035	-1.74216	-2.7966	-2.64596	4.12758	2.08309	-1.79848	-3.14152	2.86229	4.50651	-1.41856	0.160596	0.985501	3.96034	-3.63715	-2.52177	2.76265	0.137867	-3.50849	-4.07468	1.31871	1.55048	-3.05062	-2.79579	1.41592	-1.28358	-2.01043	-2.27779	-3.00756	2.19037	-5.06786	-4.69349	1.24354	3.41487	-3.91467	-4.1825	3.00845	2.99242	-3.01682	-3.8286	1.19202	3.84939	-3.57224	-4.21708	0.354636	3.08805
hsa-miR-1296	hsa-miR-1296-5p	-0.7893	-3.21281	-0.479981	-0.981155	-1.81015	-1.1963	-0.49397	-0.614576	-1.3555	-1.32865	0.456663	0.085502	-1.03774	-0.584434	0.152521	-0.117082	-1.83358	-2.32315	-0.220183	0.16343	-1.8792	-1.9404	0.0349164	0.491644	-1.75424	-1.50851	-2.22665	-2.5678	-1.86351	-1.98959	-2.1216	-2.163	-3.23688	-2.91566	-0.48299	-0.220917	-1.22006	-2.15607	-0.501809	-0.497089	-2.5301	-1.02477	-0.39986	0.518056	-3.47373	-0.365053	0.82094	0.650749
hsa-miR-1297	hsa-miR-1297	-5.07233	-5.76733	-2.63365	-2.98259	-4.95785	-4.95376	-2.53205	-2.37725	-5.04598	-4.68628	-2.48474	-2.41796	-3.63756	-3.90565	-2.20182	-3.17467	-6.4764	-5.10247	-3.2611	-2.48495	-5.88932	-5.43499	-2.4319	-2.05273	-4.28066	-4.50333	-4.31495	-4.83078	-3.7	-4.15918	-3.64161	-3.65476	-6.35039	-5.39468	-2.90512	-1.76085	-6.1068	-5.68616	-2.72657	-2.44219	-5.39767	-5.08358	-2.57162	-2.02928	-5.17951	-5.14059	-3.33783	-2.24221
hsa-miR-1298	hsa-miR-1298-5p	-5.61446	-5.74395	-3.61402	-3.62108	-5.61237	-4.98671	-3.16184	-2.59507	-5.34478	-4.83222	-2.84619	-3.03716	-5.08656	-4.53077	-2.92703	-1.8905	-6.90011	-5.31319	-3.58763	-2.66519	-5.95509	-5.64203	-3.18344	-2.55662	-5.53175	-5.2868	-4.68445	-5.17324	-4.81556	-5.56957	-4.46992	-4.07899	-7.19494	-6.11793	-3.22308	-2.27557	-6.74986	-5.66219	-3.05764	-2.71383	-5.80015	-5.91525	-2.87722	-2.45025	-6.43089	-6.43763	-4.57821	-2.11673
hsa-miR-1299	hsa-miR-1299	1.45832	-0.958156	-0.146099	-0.708541	0.009747	-0.595324	1.59262	-0.0598787	-0.220532	-1.02831	3.02781	3.20301	-0.809559	1.0825	0.853413	2.83625	-3.79291	-2.16683	5.76666	0.560443	-1.45784	-2.53707	2.34731	0.927734	-1.85219	-0.966024	2.82447	1.58612	1.06729	0.492106	-2.19759	1.81513	-3.17542	-3.46175	0.998215	1.76371	-2.01395	-2.20954	2.99812	3.72431	-1.69027	-2.24691	1.19903	1.80854	-1.60742	-1.34535	2.62087	2.87269
hsa-miR-1301	hsa-miR-1301-3p	-4.45692	-3.71974	-3.023	-2.64255	-3.22307	-2.37343	-2.33639	-2.52195	-2.39131	-2.64195	-1.35523	-1.60264	-1.28115	-1.015	-2.44801	-1.83816	-4.12525	-2.61494	-2.79756	-1.98653	-2.57416	-3.43897	-2.39185	-2.17128	-1.16016	-3.27951	-3.75837	-4.78865	-0.901227	-1.48814	-4.45552	-3.65625	-4.20252	-3.5339	-2.67963	-1.66159	-3.08584	-3.20467	-2.10705	-1.99611	-2.48649	-2.50239	-2.35222	-1.58728	-2.92881	-3.49595	-3.94625	-2.06386
hsa-miR-1302	hsa-miR-1302	-3.33436	-4.38654	-2.42606	-1.87624	-3.53823	-3.32001	-1.64102	-1.50484	-2.84281	-3.81356	-1.65308	-2.02697	-2.16078	-2.21889	-1.2656	-1.4177	-4.17259	-3.50648	-2.50847	-1.80904	-4.30207	-4.12372	-2.01404	-1.42162	-2.88085	-3.26681	-2.64371	-3.63837	-2.24501	-3.43644	-2.24292	-3.15419	-5.08026	-4.09959	-1.86592	-1.18116	-4.08014	-3.59166	-1.625	-1.6266	-3.74707	-4.37286	-1.50698	-1.22546	-3.77419	-4.38353	-3.50312	-1.43959
hsa-miR-1303	hsa-miR-1303	0.448979	0.16103	-0.970639	-1.20246	1.80844	1.43134	-1.00706	-1.36258	-1.68119	-1.09683	-0.218877	-0.953696	-0.136175	1.23201	-0.503819	-0.631113	1.04506	1.80115	-0.81824	-0.392487	0.009352	-1.1404	-0.036907	-0.295885	-0.722205	-1.38161	-1.62335	-2.31148	-0.342052	-0.980349	-1.64467	-1.58345	-1.71134	-2.02622	-1.10693	-0.814249	-1.43551	-2.18338	-0.583884	-0.985126	-1.84596	-1.11495	-0.96049	-0.353007	-2.4779	-0.935268	0.768596	-0.846396
hsa-miR-1304	hsa-miR-1304-5p	-1.25689	-1.17558	-2.78033	-2.89046	-0.948377	-0.802162	-2.51237	-2.43724	-0.884194	-1.78356	-2.16569	-2.88727	0.162791	1.67481	-2.06933	-1.85446	-3.0948	-1.03447	-3.62245	-2.84679	-1.61396	-1.62139	-2.26865	-1.98346	0.41368	-0.809617	-3.06427	-4.33078	2.15696	0.991908	-2.6971	-3.82003	-2.47884	-1.50748	-3.3644	-2.45555	-1.8693	-2.75849	-2.4394	-2.94963	-1.10991	-0.933305	-2.48789	-2.08664	-2.57199	-2.92605	-4.03734	-1.96775
hsa-miR-1305	hsa-miR-1305	91.7132	93.9365	2.98451	2.12173	113.814	93.9554	6.1165	3.75929	137.175	97.4243	3.92521	7.44873	110.24	186.638	4.61432	7.15628	123.046	125.379	1.17065	1.67111	106.316	84.8048	3.72523	11.0818	73.7087	101.408	10.6312	-0.83967	113.589	132.098	-1.61032	6.71521	67.3209	62.4757	2.76961	3.46367	114.743	64.9497	3.93223	12.7842	100.766	63.8932	4.21707	12.7759	90.7414	78.775	3.86967	9.90765
hsa-miR-1306	hsa-miR-1306-3p	0.46008	0.199323	-1.96284	-1.02954	-1.84531	-2.05622	-1.25573	-1.249	-1.1139	-1.32971	1.32553	-0.706638	-0.578874	-0.698447	-0.347253	6.33054	-2.303	-1.66607	-1.91482	3.78665	-2.02161	-1.40469	4.21879	10.0017	-1.07221	-1.86044	-2.01285	-1.89797	-0.292345	1.54378	-1.71874	-1.46301	-3.29705	-3.76103	0.661364	3.23434	-3.65849	-3.76749	0.780274	0.014229	-1.53209	-1.20827	2.54524	0.419898	-3.56045	-2.24062	3.32009	2.60776
hsa-miR-1307	hsa-miR-1307-3p	5.20989	6.11125	-2.43779	-2.73023	4.15382	5.03991	-2.30768	-1.66713	2.10781	1.14586	0.405689	-1.00299	-0.77763	1.39916	-1.64773	5.91657	-1.17832	0.96117	-2.26235	2.45359	4.36255	1.80545	3.44619	7.18183	1.97265	-0.27574	-3.26316	-4.09612	4.30048	3.28791	-2.89662	-2.70051	-1.5755	0.28213	0.65369	3.16057	0.0908	-0.76088	-0.205796	0.70856	5.13965	4.57444	0.55269	-1.11586	-2.17681	-0.71827	1.27339	3.0111
hsa-miR-130a	hsa-miR-130a-3p	397.924	609.013	24.5426	12.7091	445.551	401.246	53.9468	55.9062	571.93	401.658	33.6268	113.738	408.606	655.338	17.1026	54.3911	199.116	333.22	19.6572	3.18473	485.882	460.708	19.1185	37.701	563.836	774.464	40.1306	26.1407	1532.41	1284.93	21.78	101.969	398.762	427.749	55.9277	17.0001	327.294	214.149	36.3108	91.9516	448.262	387.929	25.1898	59.2291	266.089	480.56	21.7106	36.2115
hsa-miR-130a*	hsa-miR-130a-5p	1.40611	-1.1282	0.17772	0.0737468	-1.35208	-0.867395	-0.419636	-0.18841	-1.02079	-0.967156	0.544792	-0.0789643	-0.618888	0.448651	1.15894	0.429395	-1.75276	-1.47861	0.0959495	0.0575554	-1.76292	-1.07325	-0.0059071	0.729836	-0.889821	-0.433044	-0.898837	-0.97077	-0.485206	-0.49258	-0.78002	-0.845792	-1.74134	-1.69582	-0.326013	-0.0684599	-1.32476	-1.05291	-0.466997	-0.204174	-1.37795	-0.562423	-0.121654	0.360589	-1.59343	-0.594188	3.09429	0.228134
hsa-miR-130b	hsa-miR-130b-3p	354.278	480.485	0.729499	-1.16494	312.385	271.833	2.91516	2.61311	345.994	236.013	2.1438	12.4848	344.03	568.387	1.75187	6.91024	179.55	207.331	-1.53216	-0.557018	238.338	193.623	-0.006742	1.73993	328.301	295.667	1.7638	-2.44142	643.427	530.387	-2.37795	3.84255	248.376	263.274	3.07272	1.05287	269.602	176.89	3.0735	10.5561	287.585	229.972	0.211993	2.578	184.751	260.105	4.751	10.2013
hsa-miR-130b*	hsa-miR-130b-5p	10.9561	10.7905	0.248378	0.738478	15.389	11.7631	0.023449	0.107273	10.9678	9.93769	0.431712	0.757862	13.4614	17.8436	0.763084	1.08695	9.15125	9.7936	-0.0705398	0.705371	8.95266	7.70651	0.638683	0.52782	20.2433	12.9357	-0.85197	-1.24657	21.15	14.0929	-0.368592	-1.0579	8.95624	8.36301	0.524156	0.388527	8.56412	6.30906	0.0286927	-0.117032	11.3695	10.1522	0.348343	0.821313	7.11506	9.05373	3.2468	-0.152055
hsa-miR-132	hsa-miR-132-3p	32.926	44.2916	-2.17817	-1.6839	43.7985	43.4798	-1.59577	-1.50977	28.1964	24.9781	-1.62262	-0.961847	42.8073	55.2221	-1.88685	-0.845909	32.4361	40.657	-2.79745	-1.80127	26.5965	23.293	-1.25727	-0.633967	42.6999	30.4704	-3.19194	-3.61453	65.9664	51.7341	-3.35705	-2.86186	24.5273	24.0407	-1.42742	-1.74539	23.1455	20.1469	-1.51333	-1.1822	34.0993	29.9414	-1.90881	-0.998438	17.2548	22.5716	-3.57897	-0.760648
hsa-miR-132*	hsa-miR-132-5p	3.02026	2.36313	0.296084	0.370898	1.35627	1.56522	0.516026	0.573594	1.84674	0.625674	0.874879	0.49972	2.26839	4.31092	0.907424	1.23781	0.332927	1.52151	0.770921	0.540006	0.805214	0.8923	1.09971	0.720692	1.48446	2.09302	0.782903	0.29144	3.39181	3.1065	0.822521	0.609748	0.526658	0.972971	0.021181	0.560637	1.12741	1.15463	0.467446	0.162461	1.51212	1.91015	0.276215	1.01386	0.528361	0.521438	5.07119	0.481973
hsa-miR-1321	hsa-miR-1321	-5.00717	-4.65277	-3.22383	-3.14254	-5.56444	-5.34004	-2.82916	-3.11126	-4.67402	-4.58595	-2.7412	-2.96659	-3.54346	-2.5028	-2.86341	-2.81422	-6.58701	-4.4722	-3.72879	-2.44487	-4.94447	-5.76988	-2.7043	-3.06185	-3.83497	-4.92434	-3.37331	-4.21554	-4.61513	-4.58267	-3.77084	-3.70688	-5.46226	-5.671	-3.16253	-2.35291	-5.48692	-5.32705	-2.36493	-2.8314	-5.187	-4.52227	-2.95961	-2.2957	-4.82507	-6.01944	-4.69561	-2.52073
hsa-miR-1322	hsa-miR-1322	-3.819	-3.67654	-1.74165	-1.64402	-3.94812	-3.78377	-1.58536	-1.14068	-3.24918	-3.18049	-1.25705	-1.66529	-2.73054	-2.47113	-1.52212	-1.94644	-4.51707	-3.74456	-2.3715	-1.48007	-4.11765	-3.39388	-1.50352	-1.44091	-2.93956	-3.33227	-3.55477	-3.21139	-2.61245	-2.72229	-2.75057	-2.01995	-4.88003	-3.89193	-2.40327	-1.83249	-3.9413	-3.37482	-1.80659	-1.78951	-3.69165	-3.74987	-1.80489	-1.06097	-3.72811	-4.58168	-3.0629	-1.73992
hsa-miR-1323	hsa-miR-1323	1.65505	0.489235	-0.194461	-0.105238	0.6104	0.41436	-0.410273	-0.000348	0.132298	0.151981	0.273579	-0.370025	0.819509	1.65673	0.183333	0.326688	-0.638887	0.18697	-0.0449065	0.282045	0.373827	0.38915	-0.19127	0.237673	1.01256	0.847259	-0.94553	-1.27018	0.925482	-0.123452	-0.121084	-0.054534	0.699769	1.16046	-0.419154	-0.424831	0.339573	0.217648	-0.0456873	-0.285041	0.41601	1.46662	-0.525824	0.013646	0.221019	1.38092	1.79449	-0.173099
hsa-miR-1324	hsa-miR-1324	-1.80992	-2.21458	-0.455747	-0.362968	-0.63005	-1.34451	0.327414	-0.107434	-0.939467	-0.923182	0.424431	-0.678044	-0.0276026	-0.287268	0.324947	0.274781	-2.29181	-1.16285	-0.371487	-0.073564	-1.55073	-1.35975	-0.712115	0.270612	-1.33708	-0.435246	-0.855134	-1.97453	-0.485721	-1.35421	-1.11235	-0.297281	-2.11444	-1.48551	-0.48761	-0.335652	-1.40182	-0.810603	0.261409	-0.471131	-1.56545	-1.62865	-0.072093	0.603644	-1.55611	-2.01295	-0.291575	0.209943
hsa-miR-133a	hsa-miR-133a-3p	0.028271	1.21668	-1.2385	-0.569688	1.3092	1.37173	-0.644002	-1.05468	0.0461	0.217074	0.151907	-0.242336	-1.21893	-1.05385	-0.642158	0.101637	-1.10727	1.62545	-1.35171	0.357669	-1.71542	-1.57233	-0.143438	0.183783	-0.45758	9.49851	-1.88343	-2.53709	-0.684407	-1.14589	-2.71166	-2.42915	-1.26889	-0.816576	-0.047172	0.274956	-1.90396	-1.66796	-0.274618	0.011052	-1.51096	-1.4488	0.0380036	0.143228	-1.62322	-2.52339	-1.54468	-0.050871
hsa-miR-133b	hsa-miR-133b	14.6445	19.8421	-0.459256	-0.582851	12.253	5.86571	1.81224	0.139677	6.48943	4.86703	1.66423	1.67233	0.492561	1.79374	0.558884	1.23136	6.34478	11.6619	0.093926	-0.0314095	0.618085	-0.438445	1.87603	0.966275	4.14746	52.5234	1.67231	-0.270604	3.72226	2.7325	-1.64263	-1.07009	3.74545	5.77832	1.86265	0.438695	2.22718	0.524966	0.56486	0.689126	1.60688	1.06329	0.432685	0.71329	-0.290794	0.364985	1.52964	1.86753
hsa-miR-134	hsa-miR-134-5p	5.28305	15.4284	11.0855	1.80887	13.8465	17.251	9.24074	7.07329	22.0476	18.037	6.1159	19.3753	18.0888	21.9803	3.31568	10.3995	13.3173	16.765	3.8055	10.5761	12.5383	13.0765	9.97625	25.8401	18.2721	18.4091	16.7874	4.05123	23.3502	23.4446	-2.80071	13.6934	16.2665	22.1185	8.66391	8.62114	16.8623	18.5398	4.04502	14.3169	16.7791	16.3274	6.21377	13.5566	20.0109	17.207	5.48976	14.6527
hsa-miR-135a	hsa-miR-135a-5p	2.1968	1.15828	1.6473	2.07856	2.41199	1.00057	1.87293	1.90227	1.10194	1.44417	2.14598	1.14161	2.4054	3.30715	1.96775	1.25563	0.573086	1.56529	1.55194	1.13912	0.930195	2.11798	1.24814	1.55731	2.145	2.04657	1.6835	0.794533	1.33959	1.73484	2.02717	1.4214	1.48874	2.84628	1.19222	1.17328	1.62863	1.43738	1.4843	0.702392	1.25629	1.92722	1.03162	1.93799	1.64978	1.10519	5.95738	1.00309
hsa-miR-135a*	hsa-miR-135a-3p	-0.648057	0.144163	4.08055	-1.04547	2.40428	2.34362	2.66701	1.87011	2.85456	2.50754	1.66125	7.70568	2.24031	3.68934	0.777297	2.0807	3.06157	2.44703	-0.777196	1.71723	1.37236	2.09677	2.52412	8.63672	1.35902	1.52494	4.97499	-1.42839	1.71565	12.9218	-3.01237	2.89202	2.86218	2.73464	0.243094	1.67601	2.47573	5.39089	-0.077424	5.90459	1.90069	3.15247	1.39203	4.61123	3.24982	3.20765	-0.496654	7.32423
hsa-miR-135b	hsa-miR-135b-5p	2.9127	0.992455	1.20874	0.970134	0.92634	0.438905	1.06628	1.79765	0.660466	1.43002	2.02782	0.864494	2.47485	2.7978	2.0242	2.06847	0.391288	1.16322	2.10963	0.999523	0.749299	1.53166	1.2186	1.74973	1.6906	1.97681	1.23466	0.783748	1.36517	0.742951	1.49645	1.18379	0.892049	1.21573	0.928877	1.14082	0.925533	1.99387	1.21207	1.0996	0.825144	1.71395	1.29504	1.7886	1.18244	0.748842	5.19249	1.44652
hsa-miR-135b*	hsa-miR-135b-3p	-9.48092	-9.39686	-4.25632	-4.04165	-7.06031	-7.27438	-3.33621	-3.76627	-6.55927	-7.21361	-3.41299	-3.28981	-5.34497	-4.57024	-3.73487	-3.92747	-7.97461	-6.93417	-4.26611	-3.42223	-6.94498	-6.83772	-3.80275	-3.10446	-5.29628	-6.24262	-6.39578	-7.09115	-6.3651	-5.71515	-6.21752	-6.49101	-8.18723	-8.40341	-3.96377	-3.43408	-7.07836	-7.78933	-3.33545	-3.62147	-6.30705	-6.53642	-3.80302	-2.58449	-7.29423	-8.01519	-7.21846	-3.30436
hsa-miR-136	hsa-miR-136-5p	1.26142	1.2494	1.22791	1.19036	1.09085	0.490686	1.28388	1.38115	1.00239	1.17051	3.89505	7.55676	1.14195	3.2104	2.17949	3.80895	-0.260013	0.805503	2.56342	1.51784	1.59162	1.63219	2.11447	1.7619	2.00896	1.36465	9.93972	3.51857	1.86256	0.394319	1.34306	2.59141	0.432974	1.68026	1.92486	2.27712	3.13747	1.52125	1.74106	2.72984	1.52635	0.763018	1.11379	2.39141	0.787001	1.11793	7.06691	3.27921
hsa-miR-136*	hsa-miR-136-3p	-3.19563	-3.66144	-0.536654	-0.632033	-2.5974	-2.77586	-0.870339	-0.643627	-2.51575	-2.70294	0.148666	1.19687	-2.0073	-1.60675	-0.118206	0.141065	-3.87808	-2.64886	-1.49745	-0.149903	-2.57198	-2.33814	-0.248859	-0.091168	-2.00416	-2.04681	-0.951564	-1.1746	-0.89344	-2.58496	-2.1281	-1.88565	-3.44205	-3.25957	-0.714789	0.007801	-2.71385	-2.03006	-0.822525	-0.651287	-2.49095	-2.42446	-0.785413	-0.0976745	-2.6367	-3.41457	-1.55974	0.353581
hsa-miR-137	hsa-miR-137	-3.92516	-4.69755	-2.02242	-1.6169	-3.12142	-4.01786	-1.4271	-1.51781	-3.53093	-3.07729	-1.50687	-1.95093	-2.43188	-2.58099	-1.35777	-1.37813	-4.1426	-3.97949	-2.56693	-1.6217	-3.41726	-3.80443	-2.09411	-1.63684	-2.75524	-3.69025	-2.51587	-3.63521	-2.4156	-3.3659	-2.64481	-2.88	-4.30727	-4.06125	-1.90994	-0.908644	-3.39459	-3.88197	-1.34348	-2.08304	-3.38193	-3.54031	-1.01321	-1.01528	-4.05397	-4.73482	-3.71091	-1.19358
hsa-miR-138	hsa-miR-138-5p	-6.00133	-6.28199	-2.74494	-3.18079	-5.15241	-4.90441	-2.9937	-2.34205	-4.82928	-4.59058	-2.5124	-2.05102	-4.62648	-4.7127	-2.60335	-2.04144	-6.73118	-4.94446	-3.45056	-2.39888	-6.07622	-6.32106	-2.7896	-2.0019	-4.75646	-4.92432	-4.31188	-5.23247	-4.1541	-4.66413	-4.50008	-4.24491	-6.60992	-6.11446	-3.17372	-2.25482	-6.32641	-5.56216	-2.37624	-2.78961	-5.95887	-5.89286	-2.8743	-1.79833	-5.47832	-6.57108	-5.64347	-2.62842
hsa-miR-138-1*	hsa-miR-138-1-3p	-6.89916	-7.98603	-3.49472	-2.81027	-5.59248	-5.57271	-3.51517	-3.11198	-5.29879	-5.46496	-2.83383	-2.63314	-4.7668	-4.72556	-3.46701	-2.46609	-6.60295	-5.27848	-3.78471	-2.25425	-6.19112	-6.37718	-2.98518	-2.374	-4.8154	-5.7984	-6.07065	-6.06233	-5.04643	-5.87075	-4.97872	-5.30044	-7.23647	-6.89846	-3.28864	-2.45843	-7.68948	-5.85528	-3.05179	-2.66631	-5.98892	-5.84548	-2.47506	-1.85788	-6.40702	-6.30446	-5.83608	-2.37396
hsa-miR-138-2*	hsa-miR-138-2-3p	9.76191	7.86661	-3.55442	-3.15048	11.9147	11.586	-2.96434	-3.42984	13.14	5.10503	-2.67278	-2.90687	10.2049	7.57266	-2.29853	-2.46542	5.35379	6.17156	-3.20305	-2.74503	7.26418	9.75089	-2.84288	-2.55915	3.74229	2.9104	-5.39979	-5.54519	11.0144	7.58965	-4.87249	-4.80294	18.1517	8.03083	-3.22627	-2.35999	20.4484	16.1503	-2.81159	-3.35006	10.6447	4.67099	-2.82208	-2.22328	19.0997	13.3467	-5.59018	-2.87141
hsa-miR-139-3p	hsa-miR-139-3p	23.0516	19.0453	-1.88137	-1.97073	31.2241	31.838	-1.99544	-1.36417	21.7973	22.407	-1.67273	-1.00995	31.7839	33.0045	-1.33703	-0.754002	28.7869	23.3994	-2.50697	-1.52401	30.8194	32.1238	-1.89082	-0.553878	35.2549	30.8017	-2.10364	-3.85941	28.8086	23.6823	-3.32351	-2.10234	32.0661	25.9182	-2.23859	-1.36531	20.5747	21.438	-1.63893	-0.41737	30.3147	29.7989	-1.69299	-0.825073	23.7705	28.0987	-1.3905	-0.984175
hsa-miR-139-5p	hsa-miR-139-5p	13.1462	12.67	-0.103314	-0.114435	7.17081	4.74645	1.10258	1.33292	5.28486	3.6471	0.773076	2.52035	5.01405	8.08913	-0.357362	1.54274	4.77667	7.10582	-0.589022	-1.39293	6.5627	5.3395	-0.064422	1.39187	20.2087	12.3631	0.125909	-0.534512	17.2582	8.63988	-1.40708	0.94181	1.32141	2.64537	0.835333	-0.234284	6.18855	3.61406	0.958198	2.89112	7.12274	5.46211	-0.479228	1.62417	2.86581	4.28205	-1.59471	0.141674
hsa-miR-140-3p	hsa-miR-140-3p	3070.81	4123.69	2.94344	-0.10273	3721.69	2991.42	4.15695	3.92865	3875.79	2752.31	4.43056	18.4101	2574.1	2375.81	3.47409	6.6362	2524.3	4075.77	1.60956	-0.036998	2377.38	1697.14	5.10518	8.31197	3538.44	4459.08	6.20766	1.37141	4321.45	4011.62	-1.77479	15.2083	2545.52	2519.55	8.36558	2.96555	2892.2	2123.94	3.13346	13.8249	2708.8	1925.94	1.69775	9.99062	2369.99	2741.27	2.36806	9.76997
hsa-miR-140-5p	hsa-miR-140-5p	10.9839	23.4921	0.245642	0.440204	12.9146	12.3716	1.47257	1.91233	17.3583	12.3262	1.13721	4.46993	12.8706	24.8515	-0.0586161	1.87831	5.54415	13.7093	0.483037	-0.273758	11.372	14.621	0.430234	1.07727	12.8724	21.8759	0.883928	0.798765	25.6811	24.6725	-0.196397	2.18175	10.9406	14.1114	1.54841	0.598591	9.21164	7.5149	1.63509	3.0229	9.3443	9.17219	0.447639	2.38302	4.79691	17.4359	0.86863	0.71246
hsa-miR-141	hsa-miR-141-3p	-3.24986	-3.7106	-1.78059	-1.59444	-3.36666	-3.81877	-0.947426	-0.676361	-3.50407	-3.82657	-1.10271	-1.25795	-3.01377	-2.22644	-1.13818	-0.379827	-5.04066	-3.77027	-2.31613	-1.28764	-3.58065	-3.65464	-1.56259	-0.784996	-3.01369	-3.80997	-1.5133	-1.97365	-2.27287	-2.9911	-2.11683	-1.24973	-4.96617	-4.43008	-1.2599	-0.647645	-3.83972	-3.5114	-0.434856	-0.840356	-4.40966	-3.60612	-1.06082	-0.628498	-4.00786	-4.5974	-1.34252	-0.481119
hsa-miR-141*	hsa-miR-141-5p	-4.4656	-5.36049	-3.08978	-2.46276	-4.31418	-5.02967	-2.66598	-2.72948	-4.67572	-5.29383	-2.35802	-2.52456	-3.24293	-3.62451	-2.15314	-2.31006	-5.65908	-4.58392	-2.82593	-1.95765	-5.54169	-5.18415	-2.30307	-2.14992	-4.00979	-4.85233	-4.13867	-4.57862	-3.7907	-4.73708	-3.18943	-3.8288	-6.02811	-5.03476	-2.46003	-2.07992	-5.92324	-4.62249	-1.86448	-2.70051	-5.18079	-4.83745	-1.98258	-1.70644	-4.7784	-5.84603	-3.37827	-2.02266
hsa-miR-142-3p	hsa-miR-142-3p	315.341	288.679	44.6411	16.8257	285.354	208.786	69.2912	91.367	243.146	191.866	46.3501	198.821	263.351	847.438	35.5464	177.161	120.022	244.791	53.5993	3.54214	419.172	433.244	35.7031	73.8175	598.184	540.648	97.2623	132.06	461.819	419.179	34.445	173.632	235.789	158.021	151.448	39.0791	209.34	119.75	96.7079	205.158	398.914	193.239	43.1952	123.501	136.128	303.465	32.4685	52.3012
hsa-miR-142-5p	hsa-miR-142-5p	168.703	144.747	42.1574	15.867	316.827	262.149	61.5012	67.6519	308.875	204.454	39.2343	143.006	258.829	322.866	29.4332	85.9994	203.218	287.663	25.3049	9.04783	294.619	314.402	26.2597	52.2587	379.931	531.73	61.5903	44.2227	312.924	243.201	14.1918	87.1448	256.881	155.296	68.7195	28.3258	191.531	162.123	41.651	101.132	216.19	136.17	27.6977	61.8687	156.563	360.59	22.0151	40.9264
hsa-miR-143	hsa-miR-143-3p	-5.64211	-5.82879	-2.65519	-2.79947	-5.40491	-5.21653	-1.89931	-1.95322	-4.51864	-4.73662	-2.11534	0.23796	-3.64584	-3.01911	-2.52317	-0.695938	-6.36203	-4.45525	-2.605	-1.80707	-5.24236	-5.32044	-2.40121	-1.66474	-3.7225	-3.84243	-4.0124	-4.60739	-3.33412	-4.30042	-4.01346	-3.48326	-5.97844	-5.7901	-2.58037	-2.07858	-5.9268	-5.17278	-1.99941	-1.43348	-4.98354	-4.76068	-2.88031	-1.66434	-5.0609	-5.49282	-4.95661	-2.18225
hsa-miR-143*	hsa-miR-143-5p	-2.27555	-1.69149	-1.28237	-0.961224	-2.23593	-2.71666	-1.18857	-0.850157	-2.66725	-2.4058	-0.624759	-1.37677	-1.08578	-1.35482	-0.733743	-0.60995	-3.27128	-2.26072	-1.59466	-1.20639	-2.36801	-2.86166	-1.27979	-0.500487	-1.48173	-1.88721	-1.76497	-2.35016	-0.844567	-2.20644	-1.55514	-1.74289	-3.06231	-2.75457	-1.15541	-0.531387	-2.41859	-2.42536	-1.03756	-1.02425	-2.49678	-2.62429	-0.22167	-0.389057	-3.1515	-2.99612	-0.993596	-0.846791
hsa-miR-144	hsa-miR-144-3p	195.664	227.025	85.2779	10.4214	237.202	248.385	62.3666	138.577	141.22	144.184	31.3216	200.077	225.136	1220.96	31.7963	172.529	142.632	197.71	34.7024	15.1733	519.07	627.38	81.88	208.23	359.363	195.93	99.3987	131.873	485.686	529.471	19.5829	409.175	242.865	230.769	65.7711	41.3979	202.165	156.056	35.8129	85.3568	631.463	285.55	26.9929	97.2096	83.5446	162.298	31.6334	51.319
hsa-miR-144*	hsa-miR-144-5p	157.171	208.208	-0.151094	-0.027799	154.446	152.063	0.048586	0.238829	156.2	86.1739	-0.633021	0.202808	173.947	448.369	-0.342039	0.572916	74.356	60.94	-1.44635	-0.895983	347.55	617.832	-0.336931	0.269504	298.342	282.927	-1.30726	-1.47048	629.055	226.693	-1.80142	-0.504111	337.648	199.054	-0.089945	-0.687071	304.27	88.4203	-0.11986	0.045814	404.271	148.441	-0.957276	1.09288	74.6749	361.623	-2.55135	-0.520937
hsa-miR-145	hsa-miR-145-5p	123.601	122.114	3.11706	2.25387	106.389	83.5405	2.77754	2.7098	130.34	93.4757	2.88783	6.79517	93.5459	199.765	1.90796	6.50324	76.7359	83.315	1.65796	0.630798	126.275	74.5112	1.94061	3.24161	143.148	120.992	2.49	0.285755	153.012	99.3102	-0.88126	3.83858	83.0892	67.5116	2.64539	1.04265	108.049	75.2193	2.38647	3.80311	142.264	106.243	1.83519	2.8189	68.3672	77.4862	2.88578	2.75785
hsa-miR-145*	hsa-miR-145-3p	-0.139649	-1.49423	0.233884	-0.089434	-1.2544	-1.62401	0.002672	0.1043	-0.75162	-0.820628	0.802437	0.302046	-0.455171	0.660452	-0.0027354	0.064821	-1.87916	-1.00087	-0.021536	0.139132	-1.5621	-0.912528	-0.266735	0.417059	0.0107563	-0.130844	-0.952654	-1.46848	-0.048389	-0.694552	0.007249	-1.09443	-1.58785	-0.588569	-0.337946	0.063493	-0.301791	-0.898572	0.138166	-0.566476	-1.15769	-0.634342	-0.0640703	0.359758	-0.885176	-1.16242	0.895717	0.332414
hsa-miR-1468	hsa-miR-1468-5p	-4.28317	-4.73544	-2.06554	-1.67726	-3.20536	-4.36852	-1.87091	-2.10712	-3.50947	-3.3536	-1.83895	-1.68082	-3.31931	-1.86955	-1.5411	-1.36688	-4.38798	-3.85771	-1.91007	-1.33552	-4.1667	-3.23024	-1.70253	-0.99374	-3.16479	-4.11305	-4.05715	-4.07246	-2.95373	-3.42182	-2.94734	-3.18956	-4.8328	-3.78134	-2.29104	-1.42197	-4.52879	-4.02543	-1.5303	-2.03536	-3.87906	-3.77858	-1.73408	-0.759798	-4.37479	-3.84282	-0.444813	-1.17334
hsa-miR-1469	hsa-miR-1469	-6.72765	-6.43288	-3.38996	-3.34824	-5.18599	-4.63241	-2.80601	-3.66279	-3.82379	-3.52701	-2.18596	-2.10256	-3.83182	-4.55579	-2.97806	-2.32246	-6.02389	-4.90988	-3.86532	0.470061	-5.48381	-5.71164	-1.31384	-2.34063	-5.17608	-4.90423	-5.35885	-5.66846	-4.14665	-4.09376	-5.3039	-5.12684	-5.83604	-4.3162	-2.70086	-2.4364	-5.13265	-3.82209	-2.72239	-1.35383	-4.95758	-4.33802	-2.64786	-1.696	-4.74126	-5.50635	-5.81976	-1.72032
hsa-miR-146a	hsa-miR-146a-5p	193.563	279.524	21.8639	12.7904	147.863	122.47	47.2472	49.4796	136.827	97.5482	23.8421	85.2389	128.721	208.154	13.1611	46.7673	98.4309	127.986	17.6912	0.899614	136.213	100.809	6.66557	23.7424	154.874	206.413	26.7241	20.3935	183.568	145.118	6.80553	36.1369	104.947	102.991	40.458	8.84917	102.846	71.2259	23.8867	57.052	130.821	114.142	12.2133	33.0714	80.9293	117.642	9.73139	24.4617
hsa-miR-146a*	hsa-miR-146a-3p	-2.82061	-3.07538	-0.966801	-0.714081	-1.85428	-1.88004	-0.487135	-0.642257	-1.64119	-2.05875	-0.213686	-0.556836	-1.39926	-1.12913	-0.391738	-0.895549	-2.99835	-1.1448	-0.860309	0.0021726	-1.69231	-1.61766	-0.747459	-0.173145	-2.3869	-1.90868	-1.844	-2.6033	-0.67289	-2.01702	-1.61404	-1.31367	-2.1416	-1.8584	-0.96512	-0.0448318	-1.94314	-1.65017	-0.566517	-0.569119	-1.29724	-2.28901	-0.486183	-0.273367	-2.18353	-2.84668	-1.75581	-0.526228
hsa-miR-146b-3p	hsa-miR-146b-3p	-4.52742	-5.2274	-2.06062	-2.75644	-4.26977	-4.38145	-2.54115	-1.70928	-4.05643	-3.74536	-1.57332	-1.86952	-3.28826	-2.75839	-2.10501	-1.21376	-5.41516	-3.81278	-2.68442	-1.67876	-4.77187	-4.60058	-1.94943	-1.75533	-3.85668	-3.78829	-3.58271	-4.23334	-3.07498	-3.70916	-2.85553	-3.43173	-5.45515	-5.07647	-2.38132	-1.71496	-5.52728	-4.21886	-2.02567	-1.90142	-4.18014	-4.43467	-1.96537	-1.56956	-4.33227	-4.64446	-3.55974	-1.63776
hsa-miR-146b-5p	hsa-miR-146b-5p	24.376	24.5428	-0.299039	-0.016858	22.9166	16.0479	1.56151	1.40282	17.6314	7.45874	0.782424	3.20426	18.5395	29.6727	-0.250493	2.43567	6.27337	17.0278	-0.684721	-0.869977	11.5013	14.8241	-0.945874	1.52975	35.7662	33.9729	-0.077094	-1.37771	32.7169	19.4133	-0.879594	-0.194282	19.7758	16.6681	1.55614	-0.398897	19.1821	6.345	0.831095	2.2341	16.1087	9.7044	-0.115706	2.32755	6.93502	20.705	-2.17457	0.029034
hsa-miR-147	hsa-miR-147a	-2.66699	-3.66069	-1.78284	-1.70548	-3.19998	-2.75497	-1.99761	-1.52571	-3.26706	-3.84258	-1.04275	-1.94246	-2.51694	-2.50887	-0.998305	-1.27702	-3.92152	-3.49356	-1.91747	-0.696879	-4.01262	-3.00283	-1.32045	-1.34438	-2.8285	-2.79484	-2.44661	-3.27301	-2.41452	-3.05215	-2.07281	-2.34832	-4.00267	-3.03887	-1.99661	-1.30536	-3.36275	-3.86259	-1.72317	-1.43077	-3.67399	-3.04829	-1.1611	-1.22236	-3.845	-3.62951	-1.71778	-1.11207
hsa-miR-1470	hsa-miR-1470	-2.80364	-4.44007	-1.45089	-0.391991	-3.44491	-3.24157	-0.866507	-1.42317	-3.23645	-2.44591	0.351966	1.1932	-2.43811	-2.68237	-0.82206	0.243682	-4.75244	-3.00743	-0.790376	0.907249	-3.22982	-4.19929	0.42935	0.646668	-3.10757	-2.41627	-2.70117	-2.27163	-2.53995	-3.47088	-2.62751	-2.27944	-3.68842	-4.09754	-0.523216	0.327431	-4.61753	-3.56196	-0.0359995	0.148603	-4.28081	-2.1568	0.152717	0.19164	-4.43851	-4.56121	-3.27644	-0.172256
hsa-miR-1471	hsa-miR-1471	-2.6888	-3.14991	7.63165	0.729178	-2.06172	-1.1272	6.68208	3.42912	-0.104654	-0.724147	3.63396	12.6695	-0.843932	1.55786	3.4864	6.89574	-1.93132	-1.29035	1.85366	1.94401	0.68846	-1.9397	3.11443	21.4455	-1.96987	-1.69448	15.9316	0.415678	-0.530008	1.4697	-1.01488	9.95002	4.89616	5.04242	17.2852	13.5128	-1.88402	-0.462636	3.34676	17.4475	-0.879676	0.094985	6.71903	16.2176	0.394259	-0.786812	5.141	14.4916
hsa-miR-147b	hsa-miR-147b	-4.35634	-5.0703	-2.48617	-2.11361	-3.84552	-4.63146	-2.19397	-2.45339	-4.52729	-3.96906	-1.5311	-2.17607	-2.384	-3.60041	-2.07381	-2.01347	-5.73391	-3.84128	-3.23411	-1.65881	-4.19296	-5.13466	-1.89266	-1.66266	-3.57265	-3.74002	-3.83347	-4.03216	-3.60272	-3.57	-3.46115	-3.54251	-5.8326	-5.31859	-2.71625	-1.44317	-4.32626	-4.60706	-2.20037	-1.93042	-4.64246	-4.8877	-2.12203	-1.56005	-4.21857	-5.46329	-3.37788	-1.85715
hsa-miR-148a	hsa-miR-148a-3p	148.891	227.845	3.98814	2.24602	321.309	227.454	14.8353	7.34449	397.209	190.631	3.92402	20.2525	239.019	331.878	2.3721	11.094	149.409	185.236	5.68368	-0.762848	265.733	324.753	4.62034	11.8835	199.322	306.074	14.0697	7.35337	565.752	431.011	2.19958	10.2141	206.565	198.163	8.85138	1.47586	231.638	120.335	10.4192	20.1038	260.259	157.997	2.09414	10.9289	144.415	335.527	2.32703	8.77478
hsa-miR-148a*	hsa-miR-148a-5p	-4.05296	-4.98272	-3.19793	-2.97954	-2.83554	-4.039	-2.91956	-2.80453	-2.92071	-3.25041	-2.34087	-2.52885	-2.42321	-2.81123	-1.83444	-1.41996	-4.8358	-3.27064	-3.48953	-2.13126	-4.26611	-5.18523	-1.99009	-2.4681	-3.42205	-2.73702	-4.72214	-5.20747	-2.64828	-3.37857	-4.37831	-4.62791	-5.02622	-5.05933	-2.41435	-2.04298	-4.5205	-5.41992	-2.40129	-2.52618	-4.50688	-4.90532	-2.14627	-2.0431	-4.20607	-4.77531	-4.51469	-2.12691
hsa-miR-148b	hsa-miR-148b-3p	122.527	197.974	3.7764	3.17542	212.776	177.401	13.7157	13.4944	163.581	136.803	5.23219	27.9292	113.027	191.272	3.79801	9.18009	92.9304	180.763	2.74131	-1.06175	120.415	125.146	3.56804	8.37738	192.167	278.275	5.75693	3.88404	278.336	233.888	1.3325	10.3652	87.5329	104.425	12.4688	2.15074	132.825	86.6969	5.36781	18.1765	141.841	110.766	2.84811	10.2517	58.9568	103.716	2.12945	3.87895
hsa-miR-148b*	hsa-miR-148b-5p	1.4898	1.32938	-1.10342	-1.26547	1.77176	0.556725	-0.493959	-0.266781	1.38503	0.489003	-0.541138	-0.44006	1.52171	2.63547	-0.256168	0.0610592	-1.88468	1.8202	-0.900472	-0.304859	-0.633979	0.715412	-0.776745	-0.797231	1.98989	2.50236	-2.11899	-2.44855	2.7814	2.24402	-1.62408	-1.70872	0.773768	0.619358	-0.856579	-0.386234	2.27688	0.641517	-0.672631	-0.669711	0.650057	1.3761	-0.254161	-0.61534	0.240734	1.10301	-1.34027	-0.237159
hsa-miR-149	hsa-miR-149-5p	4.16006	1.95084	1.91678	2.2186	2.56489	2.03534	2.00484	1.39906	1.69549	2.31102	2.6169	3.11271	2.51106	3.12493	2.61898	2.4568	1.76884	2.52171	2.59421	3.45323	1.31648	1.58896	2.08008	2.57266	2.66952	2.16908	2.11934	2.51752	1.59409	0.894489	1.77822	1.46445	2.50469	2.7079	2.35655	3.40352	0.995976	1.18849	2.25302	2.23611	1.8194	2.10853	2.81548	2.60686	1.09793	2.74496	4.15419	2.56863
hsa-miR-149*	hsa-miR-149-3p	-4.83559	-4.53325	-3.54603	-3.07944	-5.60265	-4.91482	-2.90003	-3.05198	-2.94645	-3.82154	-2.99431	-2.56642	-3.46339	-3.49036	-2.61375	-2.2129	-5.11415	-3.85111	-4.09509	-2.42061	-3.78832	-5.3148	-3.13782	-1.88499	-5.48783	-4.20385	-4.35083	-4.84798	-3.6531	-3.59963	-4.5423	-3.95113	-6.36195	-5.79444	-3.4538	-2.70677	-5.83557	-4.49249	-3.20094	-2.78784	-5.12383	-4.27149	-2.49803	-1.95317	-5.14833	-5.61272	-5.45444	-1.60221
hsa-miR-150	hsa-miR-150-5p	7721.41	6367.39	6.96276	2.48007	6514.9	5960.44	8.34958	5.94254	2820.85	3143.82	2.40163	9.02309	5532.65	7547.77	2.35777	4.90679	3651.22	3425.07	2.70589	-1.06212	4850.47	5081.15	3.24738	15.8014	12651.6	7200.96	10.2388	8.18505	5894.23	3690.75	0.0753086	9.06669	5347.37	4290.79	12.2729	2.87012	4033.11	2959.7	6.09393	8.45539	6730.67	5153.7	5.35809	22.1777	3778.34	5234.95	2.68868	2.89649
hsa-miR-150*	hsa-miR-150-3p	1.1661	1.33372	24.3998	11.2832	2.9656	2.07044	23.4681	15.9418	3.36696	2.73059	17.4413	37.0083	2.46377	5.72875	20.6348	21.0196	1.58326	2.73318	11.0864	23.3251	5.15307	2.16556	29.0977	50.1181	4.32152	2.76774	23.3182	1.6718	4.84969	2.85196	-1.59178	17.3936	2.73956	3.16493	26.9603	20.4565	2.90503	2.23364	14.3185	39.4134	2.83064	4.48011	16.5196	35.0311	2.50682	3.98745	14.1149	37.1064
hsa-miR-151-3p	hsa-miR-151a-3p	218.353	275.052	3.31753	1.06289	302.948	243.847	10.1962	11.626	283.047	193.644	5.03215	27.3233	182.817	267.169	3.90878	15.4979	145.99	184.914	2.53283	3.03748	151.562	105.342	3.38242	7.01701	259.445	318.876	10.5861	2.82032	332.059	275.259	1.31672	18.4981	154.862	141.514	10.1891	3.44332	112.647	95.6404	4.2088	19.8619	132.285	104.45	3.51256	7.85901	146.497	191.036	4.33613	8.88694
hsa-miR-151-5p	hsa-miR-151a-5p	1916.66	2731.25	7.2581	2.7209	2810.67	2563.4	17.5838	20.9159	2621.05	1917.84	11.2045	47.5926	1845.4	2689.87	3.14958	24.9215	1558.04	2010.56	4.10052	-1.12421	1129.16	1105.5	4.29735	13.4676	2064.02	3400.02	10.7812	6.55498	3634.45	2873.86	3.15806	18.1169	1504.32	1557.26	21.1526	3.09104	1562.66	1166.14	14.2786	34.3527	1426.94	1094.69	2.97474	16.7048	1290.79	1977.58	0.826765	4.29483
hsa-miR-152	hsa-miR-152-3p	0.09736	1.36531	-2.30018	-2.57942	0.05159	-1.3827	-1.0862	-1.31607	2.2615	0.0374	-1.90639	0.796119	-0.01658	1.19444	-2.26788	-1.79401	-3.9987	-1.68465	-3.14176	-2.18114	-0.47216	-0.81787	-2.00092	-1.55429	2.37737	6.73282	-3.31837	-4.22065	4.69138	1.45673	-3.7114	-3.07749	0.77523	-0.1647	-1.03832	-1.91166	-2.12422	-2.91913	-1.10826	0.289085	-0.38883	-0.91966	-1.99436	-0.925557	-0.980238	1.36027	-3.68438	-0.696801
hsa-miR-153	hsa-miR-153-3p	-6.7448	-7.25743	-3.47494	-3.08878	-5.47162	-5.89264	-2.79693	-2.59294	-5.14677	-5.33346	-2.37796	-2.81188	-4.05568	-5.0144	-2.78804	-2.61725	-6.66368	-5.28014	-3.77266	-2.89965	-6.15655	-5.39429	-3.21868	-3.05205	-5.50296	-5.44185	-4.97954	-4.96126	-4.64535	-5.20348	-4.24326	-4.77214	-6.37077	-5.9351	-3.20376	-2.61855	-6.38646	-5.61062	-2.39018	-2.88123	-5.96441	-6.36602	-2.82398	-2.40529	-6.17435	-6.76336	-5.80184	-2.62938
hsa-miR-1537	hsa-miR-1537-3p	-1.12809	-1.88506	-0.685316	-0.651872	-0.65607	-2.42842	0.062632	-0.109542	-1.60769	-1.79724	0.145081	-0.656952	-0.941386	-0.219693	0.124773	0.0907876	-3.2851	-1.75381	-0.562772	-0.680509	-1.74298	-1.39852	-0.003271	-0.192707	-0.439885	-1.01086	-1.81874	-1.44975	-0.839937	-1.16781	-1.19467	-1.27763	-2.24465	-1.62109	-0.826781	-0.634604	-1.70653	-2.16161	-0.950092	-0.48941	-1.87473	-1.70658	-0.76248	-0.192448	-1.90808	-1.77803	1.7261	-0.100099
hsa-miR-1538	hsa-miR-1538	-1.41499	-2.98585	-1.14195	-0.824369	-2.30024	-2.18297	-0.886389	-0.89504	-2.07254	-2.49914	-0.10869	-0.855626	-2.3353	-1.50723	-0.781259	-0.197886	-3.59528	-2.58851	-0.794985	-0.142017	-3.31617	-2.59073	-0.510609	-0.771371	-1.93152	-2.45599	-1.86868	-3.11312	-1.8862	-2.23719	-1.96845	-2.11552	-3.33097	-2.2219	-0.633712	-0.550421	-3.91982	-2.70005	-0.831931	-0.67146	-2.88387	-2.70643	-1.13338	-0.071762	-2.67689	-1.61163	0.324212	-0.291533
hsa-miR-1539	hsa-miR-1539	-0.715569	-0.995095	-0.184265	0.647893	-1.16188	-1.59856	0.312304	-0.273538	-0.727655	-0.0138625	1.03704	2.06093	-0.627339	-0.379101	0.509779	1.21995	-2.47451	-0.523059	-0.112586	2.03927	-1.68418	-0.941387	1.26912	1.35074	-0.436476	-1.68233	-0.622208	0.205112	-0.560081	-0.929769	0.016829	-0.435942	-1.56934	-0.974863	0.967579	2.04406	-2.56409	-1.57175	1.29078	0.767612	-0.909612	-0.110754	0.83677	1.29223	-1.95526	-1.7205	-0.519206	1.06565
hsa-miR-154	hsa-miR-154-5p	3.73942	1.78362	0.922519	0.846056	1.32235	1.25984	0.848044	1.38812	4.30434	5.69752	2.22993	3.28535	4.46864	9.73862	2.65722	3.07361	2.18994	4.07044	1.42832	1.26015	2.18888	2.19973	1.29822	1.28544	12.9406	23.304	3.15227	0.562119	1.85533	0.495439	0.663295	0.758524	2.94891	2.83772	0.798574	1.29817	1.30133	1.21159	1.22973	1.0804	1.43887	3.00158	1.11866	1.39252	1.71719	2.35356	6.15693	1.23329
hsa-miR-154*	hsa-miR-154-3p	-0.227889	-1.38795	-0.392617	-0.117319	-1.55305	-1.47994	-0.455543	0.122435	-1.33798	-1.18886	0.473632	0.647677	-0.575506	0.018657	0.429182	1.46728	-2.67741	-1.07181	0.052461	-0.260902	-1.46618	-1.04583	-3.6e-05	0.369399	-1.09703	-0.334167	-0.242504	-1.0061	-0.651264	-1.85223	-0.829558	-0.844075	-1.53624	-1.34795	-0.238367	-0.033485	-1.69195	-1.46782	0.264851	0.171291	-1.28315	-0.861965	0.134818	0.442025	-1.83581	-1.54912	1.19473	-0.15488
hsa-miR-155	hsa-miR-155-5p	49.2322	46.0391	-2.33971	-2.25924	40.4701	38.641	-1.90358	-1.45919	37.2405	27.5113	-1.39714	-0.896398	45.9009	72.4777	-1.48762	-1.43771	23.6874	28.818	-2.71685	-1.94317	36.3011	41.486	-1.56421	-0.301252	57.7155	60.6125	-2.56922	-3.56355	61.6277	43.1772	-3.05986	-2.58042	40.3217	37.385	-2.13283	-1.59072	51.8897	34.0185	-1.7884	-1.18116	67.6025	56.4556	-1.99775	-0.260558	31.7128	41.5772	-2.9131	-1.38959
hsa-miR-155*	hsa-miR-155-3p	-2.91976	-2.73177	-1.14518	-0.553856	-2.08804	-2.0253	-0.855448	-0.836294	-1.68487	-2.37708	-0.299584	-0.83038	-1.73204	-0.888193	-0.247521	-0.104779	-3.19594	-2.41882	-1.30527	-0.480339	-2.19488	-2.31897	-0.812098	0.0565303	-1.55488	-1.93674	-2.09922	-2.36885	-1.44596	-2.07873	-1.8269	-2.03539	-3.34859	-2.0716	-1.08607	-0.90664	-2.81168	-1.99526	-0.57365	-0.854949	-2.88377	-2.17758	-0.604213	-0.172817	-2.1431	-2.65345	-0.955727	-0.403896
hsa-miR-15a	hsa-miR-15a-5p	3310.51	3909.75	47.2463	23.4871	2981.55	2817.09	76.0519	62.8261	3135.15	2135.6	42.731	128.859	2671.29	4037.82	23.3362	68.0215	1488.86	2088.95	40.6633	0.585528	3145.05	3512.24	59.0516	82.1931	3492.59	5311.1	61.7733	52.3404	7918.07	5433.69	25.4891	87.6143	4536.47	3924.35	78.7334	17.0298	4342.11	2317.87	56.8561	100.708	3454.95	2645.85	26.0816	115.641	1889.47	4259.42	53.5787	78.03
hsa-miR-15a*	hsa-miR-15a-3p	2.97833	3.46801	-0.532801	-0.408213	2.44337	2.17202	-0.440051	-0.0284008	4.70394	5.03566	0.542233	-0.355498	4.98345	2.25319	0.362807	0.949412	2.63709	5.0242	-0.806372	-0.177595	3.87194	4.82882	-0.478072	-0.058776	5.2092	7.6221	-1.70429	-1.1801	2.16931	2.17936	-1.33123	-1.27929	1.95997	2.39645	-0.376962	-0.30105	1.60688	2.90895	0.0199309	0.0180653	2.92829	4.22412	-0.14794	0.159602	1.37522	3.79049	0.578584	0.309648
hsa-miR-15b	hsa-miR-15b-5p	53956.5	61709.3	46.7978	28.5122	58068	58254.6	94.732	91.619	49426.5	40770.3	53.3623	194.548	47105.3	63301.7	27.2046	102.94	41822.6	50709	45.4586	0.567022	39098.6	46684.2	46.4271	89.7512	72326.2	66424.9	53.4752	60.4997	83379.5	63983.1	27.9201	82.2433	44663.1	42467.5	107.612	18.1122	55080	36797.2	69.7121	146.562	58493.8	41443	26.0044	106.228	29144.3	39647.9	26.7088	44.8828
hsa-miR-15b*	hsa-miR-15b-3p	79.988	125.297	1.1868	0.990056	189.783	173.837	1.76009	1.46044	180.323	128.297	1.5579	1.29576	130.482	134.588	1.91592	1.93309	143.983	157.549	1.07677	0.849086	138.317	122.483	1.55977	1.81565	201.662	225.852	0.65245	0.206959	231.913	153.921	1.02148	1.03507	91.4312	72.3357	1.20108	0.834812	74.6578	66.5049	1.427	1.42986	82.0386	80.9035	0.478154	1.77514	58.1986	112.269	3.63107	1.51199
hsa-miR-16	hsa-miR-16-5p	30519.4	30910.5	235.437	130.942	31100.5	25100.1	360.417	351.608	31818.1	18630.7	192.289	666.696	25972.8	34872.8	120.706	366.063	18555.5	27599.6	207.968	6.63614	22372.3	21551	331.336	460.988	36373.9	46294.6	276.937	256.663	48325.5	35620.3	99.7894	434.813	39022.5	28648.4	399.75	91.5142	44218.1	21157.8	254.089	509.925	26688.8	19688.6	116.214	543.81	22161.2	41436.3	132.405	221.977
hsa-miR-16-1*	hsa-miR-16-1-3p	-1.22617	-0.719218	-2.57261	-2.09708	0.20296	-0.314699	-2.2041	-2.12564	1.42132	0.28246	-1.62805	-1.78064	-0.32318	2.18976	-1.98365	-2.80486	-1.03771	-0.547716	-2.61638	-1.39491	0.487192	-1.20679	-2.08263	-1.57879	-0.12944	-0.578598	-3.20031	-4.37148	1.22253	0.27767	-3.7834	-3.17288	-2.44571	-2.06609	-2.13696	-1.77469	-3.78293	-2.4078	-1.75666	-2.11447	-1.91729	-2.10919	-2.3764	-1.45509	-2.48045	-1.78077	-2.76503	-1.97975
hsa-miR-16-2*	hsa-miR-16-2-3p	140.719	331.638	1.36115	0.844213	284.176	359.423	1.62593	1.3813	323.87	349.781	1.51298	2.87422	255.828	241.623	2.24852	2.84896	353.447	225.922	1.34334	0.911345	348.721	240.849	2.20867	2.0146	234.678	239.311	0.943596	0.695072	231.381	256.26	0.733893	1.53441	98.9326	98.3802	1.70745	1.23897	35.8926	156.88	1.60613	1.58629	137.585	125.49	0.798087	2.19706	121.478	133.523	3.25228	2.10108
hsa-miR-17	hsa-miR-17-5p	577.236	980.544	25.0099	16.9216	1161.02	989.407	46.0109	53.9111	1119.39	770.208	24.1866	96.3892	886.306	1272.68	13.7946	53.1271	640.563	1159.31	17.625	0.0278275	714.051	685.793	19.599	43.183	953.544	1215.54	25.5203	18.0032	1361.09	1281.7	5.68595	45.4248	876.546	1003.41	48.1104	11.9003	1236.77	685.1	28.5661	72.9777	920.841	779.475	13.1595	41.2666	711.265	1248.37	3.9346	17.3978
hsa-miR-17*	hsa-miR-17-3p	19.8747	36.9653	-1.60421	-2.23865	31.2267	29.8792	-1.2657	-0.255229	30.9488	25.7302	-1.04242	0.482618	26.1127	40.5702	-1.56961	0.29497	12.3056	27.5459	-1.84843	-1.24906	23.5232	23.2498	-1.56957	-0.19559	27.6088	33.4129	-2.05885	-3.13237	33.7362	31.155	-2.79098	-0.939215	27.1688	30.7248	-1.0376	-1.40552	20.9754	16.2003	-1.4403	0.489113	25.8514	23.9041	-1.64362	-0.599383	11.0947	27.5007	-2.80908	-1.18927
hsa-miR-181a	hsa-miR-181a-5p	254.025	550.953	3.2285	1.79391	340.093	370.141	8.21123	11.3617	335.589	322.844	6.04581	22.5971	315.674	531.366	5.13745	14.5003	198.114	190.767	1.83805	3.41878	391.295	257.606	4.44631	9.0383	279.279	191.809	9.46407	3.31097	408.828	440.187	-0.073711	13.3329	297.317	375.311	11.7572	3.17043	183.215	189.015	4.35886	16.4456	302.275	298.188	4.23166	9.09512	421.404	435.555	5.62468	14.1419
hsa-miR-181a-2*	hsa-miR-181a-2-3p	10.1389	13.7205	-1.7298	-1.29875	13.2105	11.6176	-1.62664	-1.6405	9.81664	5.35378	-0.774992	-1.13708	9.84815	12.2466	-0.754288	-0.331987	4.39934	9.42747	-1.4959	-1.37483	5.96073	8.30937	-1.13598	-0.774056	16.8948	15.75	-3.0732	-3.29918	13.4061	9.93992	-2.58551	-2.88767	8.91012	9.27631	-1.43422	-1.23518	8.48901	6.32784	-1.93826	-1.39906	9.01609	7.48728	-1.22387	-0.814424	4.40779	8.33169	0.217488	-0.874161
hsa-miR-181a*	hsa-miR-181a-3p	2.29303	1.26112	-0.045883	-1.06181	1.7227	0.554271	-0.439227	-0.547671	1.84546	0.220773	0.256291	-0.244159	0.597162	1.84463	0.036707	0.056243	-1.79246	-0.254811	-0.437484	0.00681724	-1.2261	0.0751826	-0.644374	-0.218879	1.2142	3.11629	-0.865237	-1.37193	0.943306	0.188582	-0.406522	-0.724834	0.020708	0.159563	-1.22652	-0.0698365	-0.1627	-0.266275	-0.662979	-0.166807	0.232144	-0.24534	-0.077824	0.071977	0.010138	2.17288	2.67155	-0.383772
hsa-miR-181b	hsa-miR-181b-5p	24.3832	34.7319	-0.771157	-0.082459	15.733	15.8059	-0.719168	0.39757	13.9968	12.3651	4.40668	1.29851	12.5051	21.3481	0.360724	20.7975	4.39534	5.59933	-0.015512	17.2801	14.3145	13.5269	25.2222	37.6237	16.6097	13.859	-0.098986	1.12798	21.0715	23.578	3.44319	0.802942	5.36585	7.0731	9.13023	17.4576	5.537	4.55197	9.0068	2.43287	6.21876	6.35326	9.99141	1.60816	5.36774	12.5175	20.1397	11.817
hsa-miR-181c	hsa-miR-181c-5p	6.00968	19.6852	-0.860761	-1.14786	10.1185	10.0753	0.383316	0.774109	9.95513	9.03946	0.194763	0.660703	8.74043	25.8131	-0.254584	0.801523	5.20579	6.69816	-1.15164	-0.498633	15.3209	6.95024	-0.34813	-0.339662	11.1811	7.56841	-1.13021	-2.46099	19.9962	18.2944	-1.41861	-0.729665	5.63163	7.31655	-0.265177	-0.0730441	3.95509	3.66676	-0.178132	0.817656	8.19023	6.76047	-0.695011	0.142296	6.80782	8.20575	-0.233641	-0.11541
hsa-miR-181c*	hsa-miR-181c-3p	-4.34032	-4.88447	-2.41974	-2.74097	-4.60174	-4.49295	-1.7664	-2.60971	-4.21047	-4.51118	-2.24475	-1.85118	-3.55452	-3.1024	-1.82021	-1.70932	-6.25239	-4.71465	-2.927	-1.55993	-4.77725	-4.59418	-1.9254	-1.9646	-4.62971	-2.59101	-3.321	-4.45617	-4.01978	-4.27795	-4.00546	-3.47119	-6.05664	-5.66722	-2.06597	-1.87466	-5.20336	-4.97935	-1.79204	-1.7851	-4.73914	-4.81076	-2.05349	-0.849583	-5.14942	-4.95521	-2.09279	-1.24509
hsa-miR-181d	hsa-miR-181d-5p	14.6405	11.7869	0.899409	0.671632	2.44479	3.56865	0.546038	1.19961	4.32571	3.07868	10.3056	1.57043	3.48979	4.93797	4.54187	23.477	3.51631	3.23656	2.28234	23.5083	3.5424	4.29622	32.3423	33.9091	4.80487	4.71954	0.991815	1.36796	4.6617	12.4649	3.10173	3.18786	1.41969	2.05394	11.5107	23.4719	0.823921	0.815111	8.65741	3.06221	3.46049	3.18399	12.5767	3.58847	0.963815	3.15002	25.944	11.2199
hsa-miR-182	hsa-miR-182-5p	388.377	401.257	-2.91813	-2.47557	389.589	333.241	-2.46084	-1.66037	540.476	368.39	-1.54643	-1.9948	498.08	589.55	-1.88394	-1.18056	268.694	373.988	-2.59865	-1.76054	258.44	255.403	-1.62926	-1.8204	745.897	768.318	-4.30272	-4.40953	559.027	382.151	-3.11239	-3.84548	783.21	667.985	-2.00059	-1.45882	636.24	421.344	-2.03626	-2.0227	672.417	622.875	-1.41769	-1.65373	328.544	565.652	-3.15071	-1.55761
hsa-miR-182*	hsa-miR-182-3p	-2.47342	-3.301	-1.51304	-1.34587	-2.85834	-3.16983	-1.56133	-1.67966	-2.59036	-2.70114	-0.757594	-1.3232	-1.55604	-1.72865	-0.452556	0.805177	-3.40509	-1.706	-1.43458	-1.16475	-2.73289	-2.99078	-0.880502	-1.87307	-1.64661	-1.46226	-2.12888	-3.19484	-2.01074	-2.33123	-2.29128	-2.63496	-4.32949	-3.5951	-1.45693	-0.623203	-3.33723	-3.45663	-0.92189	-1.2084	-2.81438	-2.64063	-1.15118	-0.404577	-2.92305	-3.09739	-1.48221	-0.76444
hsa-miR-1825	hsa-miR-1825	4.6207	1.46924	9.37493	7.17587	2.81798	1.45661	29.603	13.8674	1.11662	2.15676	8.85788	20.4691	1.71651	1.90598	16.9133	12.5394	0.908357	1.16767	16.2269	16.4274	1.13863	0.696075	17.5736	22.7979	1.78794	1.34393	3.61607	4.31715	0.933486	1.57194	4.24596	9.68743	0.783084	0.212057	17.7813	15.7551	2.68358	0.860729	14.3431	13.4133	2.41307	2.74894	11.5725	10.6071	0.679816	2.71492	19.2119	26.6172
hsa-miR-1827	hsa-miR-1827	-4.08504	-4.34115	-3.28647	-2.59887	-4.37822	-4.86924	-2.46767	-2.90886	-4.09911	-3.87695	-2.58704	-2.98271	-2.91027	-3.21189	-2.24197	-2.44957	-6.20989	-4.06823	-3.8026	-2.50712	-4.95763	-5.31	-2.83544	-2.21671	-3.60662	-4.12679	-4.38331	-4.34858	-1.93639	-3.87653	-4.025	-4.03464	-4.4975	-4.68768	-2.97009	-2.09633	-3.83139	-4.22025	-2.31137	-2.75481	-3.67206	-4.2762	-2.94707	-2.41118	-4.73161	-5.20023	-4.86309	-2.7526
hsa-miR-183	hsa-miR-183-5p	99.1782	102.51	-1.49648	-1.66501	53.5201	36.9269	-1.36717	-1.13736	71.7124	46.7505	-0.985893	-1.37707	71.1165	119.252	-1.39098	0.048409	24.1196	37.3446	-2.00914	-1.12278	38.968	32.9622	-0.913114	-1.0071	142.64	137.414	-2.35992	-3.04608	114.35	70.8991	-2.32475	-1.96744	74.9219	67.6569	-1.48926	-1.29641	79.8393	44.4419	-0.786433	-0.997526	91.6321	68.2277	-1.31829	-0.664187	30.7251	46.3275	-2.5601	-0.836125
hsa-miR-183*	hsa-miR-183-3p	5.727	10.3339	-4.74353	-3.69756	4.6666	4.14236	-3.84449	-4.21004	9.86006	5.99166	-3.15856	-3.72872	8.90389	11.816	-3.67611	-3.50762	2.76443	5.25107	-3.83552	-3.37036	2.66549	2.30572	-3.57905	-3.04563	12.3537	15.807	-5.76242	-6.60351	10.4656	6.58826	-5.84653	-5.6927	4.47672	4.57156	-3.40067	-2.60199	4.57583	3.20724	-3.1869	-3.49361	8.23545	5.17073	-3.00387	-2.93624	2.54109	3.29083	-6.12279	-3.1512
hsa-miR-184	hsa-miR-184	-3.12943	-3.41025	-1.86888	-1.42632	-4.1787	-4.45168	-1.1329	-1.20314	-3.9448	-4.05438	-0.953105	-1.17714	-2.79045	-3.15049	-1.16774	-1.0248	-5.12299	-3.15677	-1.83639	-0.957893	-3.63916	-4.19179	-1.61833	-1.08765	-3.70681	-3.3505	-1.23814	-1.83982	-2.76297	-3.60615	-2.57583	-1.54636	-4.99021	-5.2217	-1.0833	-0.85953	-4.7641	-4.28525	-0.0833102	-0.849843	-3.17467	-3.47413	-1.88397	0.787701	-3.38663	-4.38659	-3.61026	-0.303561
hsa-miR-185	hsa-miR-185-5p	4922.98	6973.76	10.5326	2.5507	6482.85	5953.27	17.5152	19.4117	7126.95	5130.24	10.9603	43.3994	4931.88	6152.55	4.16511	24.0732	5140.18	5557.69	3.64447	-1.36739	5288.31	4553.13	10.5867	17.7125	6692.12	6517.43	12.994	3.57512	8142.35	6772.61	1.24743	21.9217	4567.28	4535.04	19.5235	2.85292	3886.39	3168.74	13.4404	34.1108	4784.24	4806.82	3.19739	19.0181	3006.17	4985.48	2.88506	9.85223
hsa-miR-185*	hsa-miR-185-3p	-1.23022	-1.75695	-0.671517	-0.726761	-0.684207	-1.16387	-0.58247	-0.947865	-1.72001	-2.40307	0.005187	-0.581419	-1.23388	-0.382731	0.011765	0.133248	-2.78083	-1.28659	-0.749545	0.0313829	-2.10872	-2.35646	-0.19323	-0.172923	-1.58128	-0.894789	-2.03923	-2.14053	-1.51663	-1.8802	-1.336	-1.3255	-2.68021	-1.61363	-0.866894	-0.028703	-2.10936	-2.17933	-0.454024	-0.721199	-2.3999	-1.35564	-0.354223	-0.010452	-2.51708	-1.56665	1.42716	-0.304839
hsa-miR-186	hsa-miR-186-5p	270.149	432.724	3.24346	1.50429	345.449	293.904	3.96963	3.03485	361.638	277.626	3.18269	9.90639	257.893	389.975	2.47385	5.23767	191.709	284.206	2.28491	2.09928	336.7	240.976	3.82517	2.97523	347.774	477.595	3.30456	2.31423	390.584	353.962	0.965465	7.76121	206.013	213.16	3.2011	2.97458	158.778	160.074	2.85841	4.17273	201.198	201.037	2.67596	6.23606	162.529	278.346	4.01047	3.34858
hsa-miR-186*	hsa-miR-186-3p	-2.18483	-1.7795	-0.933425	-0.690787	-2.19563	-2.32882	0.118915	-0.472797	-2.04435	-2.26341	-0.290265	-0.631628	-1.00583	-1.05832	-0.33339	0.231886	-3.55179	-1.76971	-0.524837	-0.718901	-2.32805	-2.09267	-0.115854	0.20221	-1.11784	-1.07782	-0.494943	-2.00395	-0.962467	-1.29682	-1.55915	-0.689152	-3.13136	-1.90727	-0.47689	-0.211321	-2.64827	-1.87236	-0.177283	-0.159124	-2.70737	-1.90606	0.108404	0.574858	-2.45013	-2.59147	-1.11692	-0.288038
hsa-miR-187	hsa-miR-187-3p	-6.51712	-7.30052	-3.20883	-2.82776	-6.01827	-5.68761	-3.19302	-3.16828	-5.44784	-5.70445	-2.56884	-2.8893	-4.62444	-5.15276	-2.68084	-2.38657	-6.94245	-5.4858	-3.67046	-2.61587	-5.93507	-6.17112	-3.45323	-2.56379	-5.29295	-5.1489	-4.79295	-5.94967	-4.37417	-5.05586	-4.08558	-4.47711	-6.31137	-6.25824	-3.03303	-2.53244	-6.86656	-5.85094	-2.83758	-3.04146	-6.17945	-5.8389	-2.71138	-2.3312	-5.7804	-6.85949	-5.66446	-2.68224
hsa-miR-187*	hsa-miR-187-5p	-8.00737	-7.83877	-1.96403	-2.50847	-6.59015	-5.68438	-1.23522	-2.07942	-5.46529	-5.25595	-1.2482	0.251582	-4.4789	-5.20261	-1.34423	-1.01736	-7.29784	-5.56238	-3.39832	-1.40252	-6.51992	-7.11776	-0.505214	1.62354	-5.32139	-5.53263	-4.00125	-5.45002	-4.7752	-5.54361	-5.28655	-4.20203	-6.77229	-7.04393	-1.63056	-1.80708	-7.45592	-6.77804	-2.0036	-0.465607	-6.48016	-6.03068	-2.07012	0.373341	-6.47013	-7.30022	-6.00291	-0.702269
hsa-miR-188-3p	hsa-miR-188-3p	-4.30304	-4.37087	-3.09358	-2.4437	-3.90702	-4.3339	-2.76383	-2.61039	-4.03076	-3.55747	-2.06871	-2.70099	-2.91918	-3.74966	-2.21594	-1.89244	-4.46716	-4.14016	-3.72442	-2.46918	-4.9255	-4.35945	-2.31804	-2.58665	-4.19862	-4.54871	-3.64611	-4.33522	-2.43506	-4.0675	-3.43381	-3.54348	-5.38007	-4.85631	-2.73243	-2.05046	-4.37253	-4.26165	-2.06172	-2.66658	-4.44137	-4.67301	-2.18544	-2.00072	-4.94	-4.82284	-4.27224	-1.94565
hsa-miR-188-5p	hsa-miR-188-5p	10.6349	11.4394	5.86707	4.38047	10.7668	13.8787	11.8606	7.0414	12.8455	11.5408	13.2081	15.5022	10.8575	14.7933	9.18538	14.932	10.4937	9.14007	11.1322	21.3709	11.3221	11.0005	19.636	19.1691	9.85844	5.03901	13.2645	2.27732	12.3569	20.7249	-0.365412	11.2353	13.6142	14.6808	11.0527	12.2303	12.6327	15.6434	14.6503	15.6264	11.9074	15.4416	11.3172	15.3075	14.5599	13.8392	15.897	22.9577
hsa-miR-18a	hsa-miR-18a-5p	8.73921	28.87	1.17297	-0.041124	25.0324	24.6739	3.80395	2.92769	23.1573	17.1225	2.44861	13.4724	21.4241	53.343	0.048103	5.59419	3.95376	17.2658	-0.626111	-1.58297	19.3106	24.7751	0.220513	3.44938	20.037	32.4259	1.40298	-0.649404	44.9336	43.8148	-1.76871	4.20022	14.932	19.0279	2.79085	-0.021373	18.25	11.4308	2.63193	8.11459	20.5211	21.9874	-0.157947	3.57849	4.09937	24.917	-2.91657	0.251291
hsa-miR-18a*	hsa-miR-18a-3p	10.2291	8.564	-1.43874	-1.208	24.0719	27.0798	-1.34365	-0.732038	13.6211	14.0644	-0.646053	-1.21417	13.9361	16.4484	-0.895362	-1.10421	13.8587	12.9329	-1.37342	-0.761764	19.0514	19.692	-0.389428	-0.564145	24.5694	13.9355	-2.16733	-3.35932	13.578	13.6547	-1.87758	-2.34728	13.7185	12.1463	-1.0687	-0.729511	7.20888	10.788	-0.735154	-1.52406	14.2954	19.7367	-0.945303	-0.565829	8.91987	12.6872	-0.0127587	-1.12352
hsa-miR-18b	hsa-miR-18b-5p	12.6256	31.0693	-0.44752	-0.522467	23.3694	21.8524	1.09474	1.69892	22.7192	18.4176	0.681105	3.81348	21.1657	48.7591	-0.169618	1.66465	5.89012	15.5327	-0.863056	-0.928815	24.2029	28.066	-0.500269	1.62064	21.0826	31.5164	0.551848	-1.07402	42.5112	40.4463	-0.997009	2.96362	14.4564	17.9119	0.862682	-0.0423767	13.4026	8.57699	0.352055	2.09997	16.6402	16.9201	-0.634254	1.20414	5.87527	20.4237	-2.0363	0.252753
hsa-miR-18b*	hsa-miR-18b-3p	-0.232235	-1.72954	0.218274	-0.0553327	-0.743848	-1.64235	-0.660462	-0.0067799	-1.32389	-0.4547	0.977678	0.146526	-0.563895	-0.799965	-0.00281	1.02169	-2.83611	-1.16725	-0.711325	0.631293	-2.07047	-1.87823	-0.317354	0.411171	-1.20916	-1.22747	-0.585587	-1.24635	-0.48927	-1.32906	-0.736993	-0.925817	-2.26881	-2.04956	-0.090705	0.267649	-2.1477	-1.17705	-0.427668	-0.033488	-1.44416	-0.867813	0.123101	0.563518	-1.88247	-1.48953	-0.309761	0.921883
hsa-miR-190	hsa-miR-190a-5p	5.06078	4.92994	0.692562	0.24278	1.98407	1.75098	0.841495	0.608055	3.42403	2.20983	-0.12866	-0.0976347	3.90261	14.798	0.501869	0.122184	0.566246	1.69904	0.138665	0.092474	6.28953	6.51932	0.378437	-0.14361	4.29893	5.89365	0.137881	0.13689	6.86306	5.23093	0.532441	0.453358	3.40322	3.34064	-0.254765	0.144014	3.02474	1.95358	0.307049	-0.084558	4.4206	3.91212	-0.174711	0.088328	1.85062	2.91502	2.46303	0.188944
hsa-miR-1908	hsa-miR-1908-5p	-4.91485	-4.72354	-3.16176	-3.01678	-3.95438	-3.26801	-2.89657	-2.48262	-2.18968	-2.51938	-2.03395	-1.82827	-2.13843	-0.61387	-2.22676	-2.08594	-5.0144	-3.38302	-3.03116	-1.90845	-2.66182	-3.39951	-1.63613	-1.89372	-3.57415	-2.33263	-4.02967	-4.3179	-3.04269	-2.62006	-3.75816	-3.42496	-5.03925	-4.46946	-2.63252	-1.87706	-4.96713	-4.42356	-2.03873	-2.06331	-4.51252	-4.44026	-2.65929	-1.60621	-5.01823	-4.60375	-2.91014	-1.8781
hsa-miR-1909	hsa-miR-1909-3p	-6.24198	-6.98319	-3.50703	-3.43868	-5.61053	-5.66594	-3.71601	-3.47944	-5.38032	-5.74747	-2.78481	-3.57345	-4.65177	-4.80089	-3.22256	-2.79469	-6.94148	-5.51011	-3.96958	-2.13451	-6.18836	-6.61432	-3.57422	-1.99145	-5.82779	-5.45712	-5.61221	-5.95744	-4.25959	-5.51212	-5.25412	-5.45548	-7.26319	-6.70569	-3.38409	-2.50886	-6.30543	-6.35672	-2.77954	-3.18738	-6.09631	-6.30525	-3.35634	-2.59067	-6.90679	-7.09776	-6.52394	-2.53546
hsa-miR-1909*	hsa-miR-1909-5p	-2.28841	-4.73953	-1.45849	-2.22067	-2.92563	-3.06414	-1.87531	-1.9589	-3.27876	-3.20002	-0.867499	-1.08002	-2.80312	-2.14358	-1.12722	-1.13022	-4.53231	-3.81241	-1.89371	-0.820351	-4.62166	-3.83504	-1.01833	-0.112865	-3.29448	-3.31616	-3.84405	-3.84153	-2.68942	-3.35579	-2.98041	-3.10157	-4.89188	-5.00517	-1.28182	-1.05193	-3.92286	-4.38731	-1.4829	-1.4235	-4.2274	-3.91031	-1.11583	-0.892837	-4.08981	-2.8432	-1.1036	-1.55742
hsa-miR-190b	hsa-miR-190b	0.772093	0.26249	0.172547	0.416463	-0.251267	-1.07088	0.789257	0.888426	-0.0131334	-0.471241	0.52587	-0.501628	1.31662	2.44589	0.214044	0.999785	-0.69723	0.483683	0.0110415	-0.241495	-0.163722	0.386595	0.144631	0.101672	1.31856	1.14472	0.26825	-0.77941	1.26025	1.03209	0.333767	0.302905	-0.310647	0.275294	-0.350677	-0.265231	-0.829894	-0.200182	-0.228112	-0.72552	1.09885	0.314232	-0.43227	-0.165668	-0.159271	-0.666829	2.38271	0.0254815
hsa-miR-191	hsa-miR-191-5p	95.7115	105.047	-3.35191	-2.93169	236.771	230.385	-2.34764	-2.24977	175.024	152.363	-2.28501	-1.21479	164.144	216.644	-2.74397	-1.30654	196.099	248.406	-4.08217	-3.25846	164.176	151.739	-3.37998	-2.13479	213.888	202.117	-6.15901	-6.15593	189.542	156.879	-5.60371	-5.16778	177.778	160.155	-2.50434	-2.64841	187.032	131.159	-2.19251	-1.15725	183.841	194.574	-3.00501	-2.00584	168.112	186.837	-6.64833	-2.621
hsa-miR-191*	hsa-miR-191-3p	3.3292	2.81874	2.66325	3.3534	2.45768	2.52336	3.66495	3.08804	3.9646	3.20568	3.22425	4.47241	2.85676	3.76576	3.39448	3.57721	0.961467	3.53599	3.12537	3.73785	2.04011	2.05281	3.39841	3.5651	3.53794	2.62341	2.01369	3.30771	3.78207	2.14974	2.75488	2.27486	3.00847	3.51218	4.35856	3.18734	1.07811	2.96226	1.27758	1.39258	3.16239	3.58226	3.30169	3.3642	2.5442	1.81834	3.17854	3.52869
hsa-miR-1910	hsa-miR-1910-5p	-3.17821	-3.36444	-1.85193	-1.93286	-3.25686	-3.09204	-1.80853	-1.10348	-3.30778	-3.40609	-1.02475	-1.11181	-3.3748	-2.79113	-0.540639	-0.134489	-4.37438	-3.08649	-1.52936	0.173315	-3.91556	-3.84122	-0.014394	0.100186	-2.81081	-3.88564	-3.68478	-3.34497	-3.06359	-2.65482	-3.39944	-3.01522	-4.81661	-4.38658	0.032287	-0.701678	-4.76534	-3.81516	-1.04639	-0.989932	-4.81536	-3.45147	-1.41834	-0.422411	-4.76264	-2.3851	-0.466123	-0.624947
hsa-miR-1911	hsa-miR-1911-5p	-3.42744	-4.77995	-2.07344	-2.13701	-4.24563	-3.57353	-0.9006	-1.98954	-3.881	-3.76315	-1.50238	-1.25214	-2.81239	-2.91499	-1.18606	-1.40105	-5.2965	-4.45451	-1.82305	-1.31629	-4.48535	-4.89307	-0.634822	-0.66933	-4.14447	-3.21239	-2.203	-3.27389	-3.65054	-3.55788	-2.83847	-2.45492	-4.86669	-4.1444	-1.33198	-1.47072	-5.36896	-4.41182	-1.02344	-1.56137	-4.80046	-3.91648	-1.75791	-0.590144	-4.70404	-4.40297	-1.96649	-1.10975
hsa-miR-1911*	hsa-miR-1911-3p	-1.4257	-1.62106	-1.81147	-1.40797	-1.54791	-1.18327	-1.51463	-1.05832	-0.434922	-0.475192	-0.666194	-0.320239	-0.324095	0.519969	-0.852387	-1.19771	-1.31252	-0.524535	-1.34008	-0.805547	-1.78107	-1.80779	-1.54934	-0.493153	-1.25354	-0.995386	-2.09744	-2.46333	-0.510218	-0.753285	-1.79982	-1.82447	-2.24531	-0.966857	-1.54145	-0.658775	-0.916175	-1.44602	-1.05842	-0.779733	-1.28262	-1.84666	-1.05084	-0.577009	-1.43642	-1.36443	-0.12546	-0.788402
hsa-miR-1912	hsa-miR-1912	-6.64029	-7.20152	-4.00025	-3.17437	-6.00901	-6.41247	-3.34532	-3.46607	-5.3968	-6.38942	-3.2908	-3.68813	-5.24922	-5.38319	-3.58272	-3.65708	-7.30394	-5.94152	-4.03419	-3.17779	-6.73181	-6.03163	-3.61895	-2.59054	-5.81906	-5.93504	-4.8486	-5.21602	-4.75922	-5.97228	-4.48125	-4.95314	-7.196	-6.48934	-3.42893	-2.75592	-6.89892	-6.57103	-3.05392	-3.31356	-6.32161	-6.5524	-2.74979	-2.37369	-6.7533	-7.499	-5.96807	-2.49404
hsa-miR-1913	hsa-miR-1913	-5.0172	-6.32004	-3.148	-2.82352	-5.48731	-5.47873	-3.16641	-2.73867	-4.86201	-5.79416	-1.98774	-2.07055	-4.34631	-3.73382	-2.52514	-2.45458	-6.56896	-5.30079	-2.77365	-2.23822	-6.4491	-5.66375	-2.19112	-1.77275	-4.9525	-4.81994	-4.80479	-5.12623	-3.87081	-4.52313	-4.17311	-4.30084	-5.63907	-6.00534	-2.41219	-1.92959	-6.03611	-5.57114	-2.11642	-2.31121	-5.82842	-5.40238	-1.92403	-1.50335	-5.86768	-5.76231	-3.86706	-1.99504
hsa-miR-1914	hsa-miR-1914-5p	-3.98349	-4.33323	-1.60251	-1.94775	-2.74578	-3.20239	-2.19444	-1.48529	-3.19954	-2.96596	-1.41336	-1.10294	-2.63577	-1.73886	-1.35958	-0.286757	-3.8556	-2.9572	-1.93668	-0.658405	-3.0857	-4.17625	-1.31052	-0.271762	-3.35974	-2.52711	-3.49864	-3.38254	-2.60266	-2.90303	-3.43188	-3.19207	-4.13416	-3.36341	-1.87476	-0.979703	-4.44529	-3.48785	-1.18678	-1.35087	-4.06335	-3.76185	-1.43207	-1.11312	-4.68448	-2.73228	-2.57946	-1.14867
hsa-miR-1914*	hsa-miR-1914-3p	76.1001	83.3892	1.58008	-1.25369	78.7875	71.537	3.83232	1.14521	144.011	91.0064	2.43122	5.01658	90.5398	129.795	2.88179	4.07996	106.71	148.188	0.0176598	5.7644	72.4952	72.4174	3.81562	7.24143	58.0507	76.5097	4.31989	-2.82169	95.9035	112.204	-3.89567	3.15675	63.7599	72.8053	2.99538	2.43008	103.127	77.5619	1.89097	7.8786	96.6652	60.7113	3.21516	6.59802	100.662	95.8338	4.24891	8.94643
hsa-miR-1915	hsa-miR-1915-3p	82.1466	136.276	84.5586	49.9003	110.149	129.28	79.5309	62.0475	155.937	158.076	79.4548	159.685	85.0826	104.065	59.251	99.4344	107.381	111.647	40.9117	67.1411	116.935	107.161	70.6794	152.741	79.7015	116.865	141.658	57.627	141.749	168.884	12.0278	89.614	111.633	139.56	65.8091	50.6161	129.669	140.933	56.2988	147.214	135.175	135.966	72.4789	131.336	123.014	118.707	90.173	127.923
hsa-miR-1915*	hsa-miR-1915-5p	-7.18313	-7.45504	-3.27547	-3.59599	-6.23595	-6.38986	-3.14522	-2.63258	-4.93186	-5.35134	-2.47033	-2.2667	-4.89832	-5.07142	-2.91988	-2.41571	-6.70354	-6.23945	-3.49756	-2.12273	-6.32491	-7.05527	-2.32609	-0.896846	-5.69934	-5.11886	-5.06838	-5.85745	-5.57685	-5.6875	-4.81604	-4.94159	-7.29544	-7.07744	-2.70922	-2.12335	-6.80766	-6.98071	-2.24824	-2.69979	-6.83718	-6.08589	-2.51154	-1.40649	-6.92295	-7.10979	-6.08161	-2.00722
hsa-miR-192	hsa-miR-192-5p	247.59	263.201	-0.221402	-0.412829	318.198	244.21	3.05407	1.13327	331.629	213.116	0.903491	2.85655	194.772	228.43	0.810337	2.56577	153.711	259.538	1.68303	-0.305975	195.746	201.139	0.802046	3.40749	282.156	454.522	4.49075	1.08344	281.704	225.059	-1.35487	2.93267	182.016	149.271	1.7109	0.769532	193.835	157.976	2.09922	2.02426	151.373	106.283	0.365538	3.86054	158.381	278.408	1.35457	3.57128
hsa-miR-192*	hsa-miR-192-3p	-0.852031	-0.21391	-2.07187	-1.36007	1.78283	1.56181	-2.01603	-1.8847	1.53553	0.23304	-1.42239	-1.87918	0.310454	1.74236	-1.17377	-0.997433	-1.85746	2.27274	-1.94777	-1.33305	-1.36366	-0.408335	-1.81579	-1.49198	1.42289	5.3395	-3.04868	-3.74606	2.88534	1.43051	-3.12383	-3.47548	-1.40301	-0.593149	-1.78731	-0.896527	0.67029	-0.469535	-1.71969	-2.01748	-0.943516	-0.801504	-1.54581	-0.394165	-2.33958	0.13584	-2.73121	-1.42303
hsa-miR-193a-3p	hsa-miR-193a-3p	-3.09744	-3.42726	-2.27047	-2.76951	1.25625	0.43124	-2.10859	-2.43885	-1.81215	-1.58937	-1.34306	-2.09544	-0.990123	-0.03504	-1.88369	-1.11784	-2.31194	-0.09815	-2.37168	-1.6502	-3.29125	-2.80707	-1.46769	-1.21541	-1.59017	1.06196	-3.88169	-4.59051	-0.769289	-1.83366	-3.41841	-4.02691	-3.11942	-3.02472	-2.24479	-1.95576	-2.7609	-2.52091	-1.69563	-1.662	-1.95884	-2.44072	-2.00604	-1.2066	-3.68717	-2.31566	-3.00712	-1.69043
hsa-miR-193a-5p	hsa-miR-193a-5p	0.32234	2.95083	-1.94019	-1.61916	6.67912	5.58909	3.42155	-2.17478	2.18576	1.43532	1.52781	-0.628798	3.86286	8.90786	-0.442144	2.27138	3.5216	4.37383	-0.655814	31.4557	3.91112	0.85574	2.66444	-0.377622	4.35299	2.54893	-2.35052	37.9406	7.46635	5.04893	-3.89875	-2.48752	-2.51119	-2.13169	6.06161	-0.142791	1.01007	-0.22432	2.23695	2.72396	6.36646	3.7108	-0.326816	0.531151	-0.695524	-1.66722	-3.44914	13.5768
hsa-miR-193b	hsa-miR-193b-3p	1.47653	-1.04688	-2.08623	-1.85404	-0.38618	-0.201921	-1.01503	-1.89375	-1.16532	0.4652	-1.37399	-1.33052	-1.02719	0.07642	-1.14121	-0.942483	-3.46656	-1.37217	-1.57579	-1.19449	-1.49102	-0.286017	-1.26451	-0.783706	4.59788	0.3301	-2.45279	-3.45614	-0.253405	-0.18921	-3.42243	-3.28377	-1.39709	-1.96328	-1.4859	-1.56016	-1.9535	-2.0372	-1.33172	-1.46647	-1.50804	-1.479	-1.3629	-0.657908	-1.70307	-0.22505	-1.9261	-0.660236
hsa-miR-193b*	hsa-miR-193b-5p	-5.58872	-4.80565	-2.15081	-3.33751	-2.73076	-1.97309	0.325497	-2.74293	-2.42912	-2.982	-1.39845	-1.31921	-1.99909	-0.84238	0.0049299	-0.765515	-4.07921	-3.15964	-2.4244	9.54977	-3.56348	-4.18269	1.27463	-1.12825	-2.77119	-3.27804	-2.59093	70.1696	-1.2592	-1.17617	-4.96341	-3.07137	-4.32503	-4.14522	-0.982395	-1.17589	-4.04108	-3.20971	-0.028828	2.66428	-2.0431	-1.98226	-2.00773	0.010054	-3.31829	-3.83189	-4.40963	2.6508
hsa-miR-194	hsa-miR-194-5p	441.679	581.31	-1.80054	-2.17637	442.663	420.184	-1.06929	-1.44423	545.72	381.812	-1.55145	-0.986893	311.969	373.313	-1.24498	-1.14633	237.199	354.294	-2.11688	-2.63567	452.985	444.05	-1.48272	-0.563937	531.234	707.44	-2.36958	-3.06826	734.415	653.748	-3.65836	-1.80943	522.424	477.623	-1.79394	-1.30679	417.997	366.735	-0.863339	-1.22767	268.654	253.328	-1.71845	-0.903098	289.823	563.047	-1.9483	-0.315682
hsa-miR-194*	hsa-miR-194-3p	-1.67668	-3.02187	-2.05824	-1.50101	-2.45113	-2.87322	-1.61013	-1.07696	-2.13842	-2.59463	-1.1612	-1.01034	-1.80639	-1.51962	-0.767048	-1.04113	-3.64284	-3.16165	-1.37487	-0.927238	-2.82854	-3.59825	-0.859755	-0.746086	-2.33398	-2.51341	-2.25446	-2.76905	-1.07785	-2.46009	-1.59867	-1.88682	-3.80101	-2.81755	-1.51913	-1.10236	-2.81069	-2.75337	-1.7544	-0.835862	-2.34332	-2.53043	-1.59723	-1.12273	-3.23911	-2.60827	-0.536468	-1.29899
hsa-miR-195	hsa-miR-195-5p	332.631	230.069	0.096908	-0.920634	333.64	233.715	0.903142	1.58904	361.705	202.021	-0.036241	3.92263	305.223	434.783	-0.820304	1.00139	191.884	320.143	-1.27475	-1.7451	253.254	249.565	-0.490385	2.28974	541.5	736.895	-0.891727	-0.840018	784.401	393.877	-1.76565	0.248996	545.923	313	0.916914	-1.00766	632.845	206.278	0.622361	1.8545	353.429	203.119	-0.878272	2.58125	233.644	474.102	-3.55758	-0.281364
hsa-miR-195*	hsa-miR-195-3p	-1.76594	-3.68289	-1.45402	-1.92164	-2.34854	-3.40762	-1.00119	-1.01048	-2.66312	-2.35748	-0.575197	-0.903271	-2.3549	-1.38314	-1.10507	-0.968522	-3.48172	-2.14983	-1.297	-0.263669	-2.19104	-2.89633	-0.390484	-0.5416	-2.45591	-2.71886	-2.88573	-3.46161	-2.33476	-2.33776	-2.69778	-2.79792	-3.53849	-2.9841	-0.783324	-1.30952	-3.13403	-2.96394	-1.31267	-1.07357	-3.62752	-2.57269	-0.897435	-0.563229	-3.97614	-2.33715	-0.331671	-1.29822
hsa-miR-196a	hsa-miR-196a-5p	2.23468	1.46614	0.867052	0.663746	3.20553	1.76176	1.55869	1.33282	0.710986	0.154047	1.40566	0.44523	0.662682	1.71327	1.32896	0.604807	-0.709377	1.16708	1.24099	0.346038	0.319899	1.18008	2.51787	1.5365	1.34847	1.84144	1.73482	0.348332	1.5967	0.669032	1.39718	1.87551	-0.405082	1.11862	0.629462	1.18255	0.242873	1.01201	1.00988	0.856525	2.15771	2.74739	0.931396	1.41091	1.34601	0.977148	5.92846	1.29662
hsa-miR-196a*	hsa-miR-196a-3p	-5.40663	-6.18491	-3.48965	-3.10624	-5.55928	-4.86635	-3.54319	-3.14057	-5.12987	-4.84183	-2.69152	-3.17138	-4.27749	-4.10116	-2.98308	-3.33177	-5.64532	-5.28333	-3.6873	-2.51784	-5.65462	-5.24644	-2.98816	-2.42943	-3.68183	-5.10474	-5.1427	-6.12148	-4.33995	-3.7472	-4.75216	-4.63822	-6.21114	-6.50365	-3.24551	-2.79541	-6.63485	-5.46194	-2.52927	-3.08515	-5.83233	-5.71455	-2.99794	-3.00049	-5.05802	-6.13326	-5.16355	-2.54033
hsa-miR-196b	hsa-miR-196b-5p	19.2961	24.6255	1.0213	0.946979	16.9528	10.0256	1.67481	1.35789	19.337	9.44919	1.7817	0.889952	14.9763	23.226	1.94309	1.62064	7.23427	9.46544	1.8983	0.907773	6.50427	6.47994	1.91267	1.42586	24.4034	14.2253	2.19955	0.55969	21.9233	15.4896	1.76177	2.0716	19.8269	18.9441	0.507386	0.922578	10.2698	4.64309	0.531941	0.868618	23.2407	17.3412	0.79343	1.65189	5.63808	10.4883	6.75688	1.95844
hsa-miR-196b*	hsa-miR-196b-3p	-3.50553	-4.81375	-2.60164	-2.05128	-3.60719	-3.44727	-2.17367	-1.5802	-3.54685	-3.5394	-1.19678	-1.85401	-1.90334	-2.7704	-1.49651	-1.11395	-4.38136	-3.46894	-2.27301	-0.963882	-3.97665	-3.76629	-1.08972	-0.872119	-3.31453	-3.03748	-3.73632	-4.1714	-3.38469	-3.58162	-3.27169	-3.96418	-4.64372	-4.50062	-2.14385	-1.67337	-4.52297	-3.96144	-1.14685	-1.68971	-3.95254	-3.14059	-1.85556	-1.10102	-4.73496	-3.0126	-1.47027	-1.57926
hsa-miR-197	hsa-miR-197-3p	99.6121	108.393	3.69775	3.12659	112.697	123.514	7.76661	7.28664	73.8568	77.8035	12.9695	16.6436	94.4344	122.981	5.02417	26.8119	96.9069	89.1014	4.64668	17.1283	159.573	123.363	25.9264	29.9779	175.191	71.3072	4.79484	3.4648	137.717	111.578	3.37285	9.8931	98.6374	91.1858	16.0964	17.8769	88.3021	69.6246	11.7946	15.4464	129.835	116.645	12.7226	11.5331	84.4235	76.9912	20.8247	19.953
hsa-miR-1972	hsa-miR-1972	-1.59441	-2.05982	-3.04053	-2.49167	4.17051	1.68958	-2.38951	-2.66853	1.00756	0.59515	-2.22442	-2.18654	1.84068	7.94251	-2.121	-2.60878	-0.63424	-0.83579	-3.26192	-2.11911	5.06533	1.09705	-2.18459	-1.97335	1.59371	-1.10676	-4.8036	-5.19644	3.05611	4.4674	-3.90717	-4.19521	2.25481	0.69533	-2.04257	-1.7022	5.39475	0.86072	-2.44245	-2.61961	6.00189	5.4123	-2.49679	-1.1397	4.17124	2.56519	-5.03583	-1.93524
hsa-miR-1973	hsa-miR-1973	17.1422	15.3486	-3.54975	-3.16457	34.6783	40.5233	-3.23108	-2.75693	24.5134	23.9732	-3.01273	-0.356491	30.8729	33.5379	-2.54948	1.08329	21.5788	18.411	-3.94585	-1.65306	50.9821	39.7013	-2.84819	-2.7977	27.1125	32.9034	-4.42645	-5.07545	20.1921	34.554	-4.67846	-1.58059	47.189	40.3006	0.30379	-1.86054	21.2897	32.7775	-2.80649	-2.68372	21.3364	32.8201	-3.29219	-1.66351	30.2928	25.9834	-5.84244	-3.00028
hsa-miR-1976	hsa-miR-1976	6.59882	6.26737	-0.0446	-0.600489	7.02983	6.68194	-0.874568	-0.028498	5.24208	5.81785	0.084251	-0.286289	6.60789	8.15372	0.548805	0.704358	8.85654	5.65788	0.229325	0.534239	6.41809	5.95225	0.639626	0.003932	15.0034	5.72068	-1.9094	-1.71451	15.7768	9.73611	-0.943719	-1.87222	7.09305	7.28231	-0.102414	0.144223	5.18169	4.50129	-0.127345	-0.476198	5.16838	5.54589	-0.097492	0.486531	3.06532	4.81543	2.54284	-0.339278
hsa-miR-198	hsa-miR-198	-5.43837	-5.19427	-2.72967	-2.99482	-4.50301	-4.01067	-2.62767	-2.27715	-3.46221	-4.32562	-2.16193	-1.9507	-2.89791	-2.98234	-1.38999	-2.5009	-6.07128	-4.35886	-3.54414	-1.60785	-4.08846	-4.5325	-2.3782	-1.37984	-4.68064	-3.96966	-3.06886	-4.49025	-3.4834	-3.43324	-3.88908	-3.86018	-3.43989	-4.42894	-2.374	-1.79927	-4.74849	-4.08137	-2.9208	-1.58871	-4.27803	-3.03712	-1.48909	-1.00354	-4.18562	-5.00367	-4.03044	-0.713616
hsa-miR-199a-3p	hsa-miR-199a-3p	12.209	12.4847	23.4707	18.0578	9.74668	5.13733	58.2485	57.0042	14.5808	9.03122	45.7892	169.374	4.32971	19.3268	17.4111	62.3234	3.32421	8.39665	22.5719	0.857692	11.5629	12.9564	18.5443	46.7913	25.466	30.1484	39.0466	38.1677	27.8214	21.2472	19.1557	52.9175	17.308	19.3398	64.2143	10.113	24.1615	11.7291	49.4826	112.377	20.128	16.0111	15.6635	47.8073	7.00459	14.0502	15.3904	24.5416
hsa-miR-199a-5p	hsa-miR-199a-5p	55.1177	57.0155	11.9361	3.44926	45.5057	34.9255	19.5947	21.8588	68.596	52.5529	18.0004	62.3213	34.8531	41.621	10.2695	29.5699	27.7371	53.547	9.25253	0.92156	41.1291	36.8698	8.92994	18.3764	99.9969	121.661	18.3946	14.6287	50.7125	48.6941	5.36506	27.7659	42.4965	41.3185	24.5568	4.9669	49.7148	40.8593	17.8588	43.675	41.9932	36.0192	7.53765	16.9798	33.8188	44.2808	6.79932	12.0385
hsa-miR-199b-5p	hsa-miR-199b-5p	5.16623	2.72141	0.267019	0.126505	4.051	2.88237	0.643753	1.149	4.76701	1.82314	1.25372	0.328578	3.28426	4.6648	1.1751	1.72467	-0.489244	1.34595	0.301218	0.512698	3.03297	3.48364	0.474968	0.916264	4.54443	6.05292	0.292863	-0.523325	3.65473	2.64487	0.22894	0.48116	2.40458	1.64839	0.469928	0.534984	2.92018	2.0495	0.905835	0.862155	2.76073	1.74889	0.303029	0.931147	1.39469	4.09486	3.3966	0.987786
hsa-miR-19a	hsa-miR-19a-3p	102.92	138.436	29.4755	16.6116	207.111	173.012	47.3888	51.5397	193.446	146.792	29.79	113.963	145.365	414.819	16.1111	58.0167	83.3706	202.98	22.5144	1.35	220.38	340.693	27.8213	43.1919	244.353	363.926	40.1427	32.3784	277.767	278.492	13.1383	69.986	105.092	93.9162	51.9229	16.4925	126.063	76.9794	35.3618	81.1441	158.572	110.554	16.9417	55.3412	47.8983	174.602	14.6504	29.9016
hsa-miR-19a*	hsa-miR-19a-5p	-2.52854	-2.62823	-1.05248	-0.478746	-2.70896	-2.03464	-0.719348	-0.572405	-2.38042	-1.40447	-0.702757	-1.13838	-1.36875	-0.896603	-0.327871	-0.394702	-3.19007	-2.50791	-0.928698	-0.780144	-2.37593	-2.05821	-0.878275	-0.440509	-1.78718	-1.69458	-1.90907	-2.86497	-1.91722	-1.58368	-1.59919	-1.53833	-3.02491	-2.80745	-1.30349	-0.815874	-2.58571	-1.83531	-0.899224	-0.974021	-2.24869	-2.6831	-0.786712	-0.315542	-2.47541	-2.99149	-1.28507	-0.654855
hsa-miR-19b	hsa-miR-19b-3p	1679.52	2215.64	88.1858	44.8706	2420.94	2057.5	125.958	139.909	2381.13	1607.5	80.2813	293.993	1671.23	3239.91	57.3986	162.332	1084.82	2123.03	66.0267	17.2113	2455.4	3450.76	89.7999	125.106	2509.82	4152.62	136.54	87.6575	2585.17	2481.12	34.0318	211.524	1479.69	1334.91	145.843	57.1517	1462.23	1218.35	97.4157	229.825	1321.94	1079.69	53.78	149.474	849.73	2501.42	59.7425	99.1158
hsa-miR-19b-1*	hsa-miR-19b-1-5p	-2.60202	-3.28084	-2.76947	-2.36985	-2.75007	-3.70728	-1.95479	-1.91206	-2.7246	-2.72897	-1.36176	-1.91495	-2.5505	-1.12233	-1.63258	-1.25354	-4.8024	-3.09702	-2.05993	-1.39292	-3.16942	-3.42073	-1.79348	-1.80852	-2.50713	-2.3584	-3.49401	-4.12565	-1.51512	-2.84118	-3.01362	-3.01764	-4.3718	-3.91521	-2.49492	-1.39252	-3.74111	-3.71707	-1.87948	-1.83086	-3.16558	-3.07844	-1.96389	-1.33934	-3.27291	-3.80364	-2.03765	-1.45818
hsa-miR-19b-2*	hsa-miR-19b-2-5p	0.905071	-0.745559	0.901659	0.559778	-0.511415	-0.410679	0.655443	0.80347	-0.499185	-0.484634	0.513591	0.180577	1.07116	0.893025	0.494494	0.528648	-2.06763	-0.429612	0.230697	0.050627	0.225985	-0.289288	1.00862	0.523511	0.282646	0.353088	0.214822	-0.979348	1.11637	0.001122	0.382647	0.330668	-1.2394	-0.315094	0.285411	-0.156752	0.072173	0.585565	0.564687	0.058074	-0.0848337	-0.473005	0.07562	0.805657	0.228266	-0.712729	2.52449	0.565842
hsa-miR-200a	hsa-miR-200a-3p	-1.53052	-2.51982	-1.33235	-1.61757	-2.38515	-2.84581	-0.785206	-0.943945	-2.39686	-3.04318	-1.17536	-1.07174	-1.54607	-2.61106	-0.539259	-0.865494	-4.21651	-2.44269	-1.68294	-1.24617	-2.36075	-2.75931	-1.46968	-0.714489	-2.34195	-2.38863	-1.96949	-2.26897	-1.3328	-2.71748	-1.69212	-2.12421	-4.21392	-2.87956	-1.07245	-1.15799	-2.99616	-2.85965	-1.09668	-1.18549	-2.76269	-2.9535	-1.06182	-0.672956	-2.83357	-3.66921	-0.466268	-0.671592
hsa-miR-200a*	hsa-miR-200a-5p	-5.30951	-5.12559	-3.39363	-2.77038	-5.48586	-5.04787	-2.6479	-2.55777	-4.87279	-4.75673	-1.89121	-2.56008	-4.02529	-3.78787	-2.6064	-3.20473	-6.46894	-5.67678	-3.70424	-2.59803	-5.75547	-5.42226	-2.66012	-2.54379	-4.19406	-4.66527	-4.1808	-4.68493	-3.58324	-4.04076	-3.81873	-3.89109	-5.85876	-5.81373	-2.93348	-2.04035	-5.73479	-5.78189	-2.54074	-2.52313	-5.07569	-4.72362	-2.32599	-1.77746	-5.07351	-5.11088	-4.41412	-1.99428
hsa-miR-200b	hsa-miR-200b-3p	-0.702465	-1.42939	-1.58718	-1.69085	-1.66884	-1.41491	-0.987201	-1.30369	-1.51524	-1.1655	-1.4758	-1.46492	-0.685224	0.364822	-0.576608	-0.859414	-3.40679	-2.25472	-1.88293	-1.57002	-1.72298	-1.53707	-1.35953	-1.18501	0.04383	0.910738	-1.73043	-2.52975	0.2118	-1.2125	-2.54488	-2.11604	-2.83302	-1.95282	-2.04231	-0.879574	-1.09913	-2.0857	-1.53919	-1.36388	-1.54365	-2.24728	-1.48853	-1.1099	-2.95667	-1.61696	-1.05128	-1.31818
hsa-miR-200b*	hsa-miR-200b-5p	-4.99672	-5.67652	-2.8432	-2.96362	-5.5354	-5.53326	-2.15588	-2.46013	-5.29581	-4.74563	-1.5693	0.111353	-3.69767	-3.9649	-1.67434	-0.312642	-6.03272	-5.19959	-2.93357	-2.47201	-5.51055	-6.01887	-2.24338	-1.69894	-5.25715	-5.58236	-3.91854	-4.37257	-3.70546	-4.61844	-4.05143	-3.08567	-6.36302	-6.02667	-2.44933	-2.32794	-5.57	-5.18258	-1.89412	-0.848118	-5.95522	-5.53782	-2.2353	-1.54042	-5.81066	-5.54957	-3.79515	-1.80696
hsa-miR-200c	hsa-miR-200c-3p	5.64925	7.65542	-3.94046	-3.59759	8.12576	7.83912	-3.25613	-3.22763	5.6522	3.46453	-2.88117	-3.26579	5.40466	9.31257	-3.04204	-3.41085	2.63737	4.34111	-4.30459	-3.675	2.57758	0.818265	-3.48402	-3.13227	7.06733	5.44252	-4.68167	-5.87404	11.2826	9.96344	-5.27143	-4.22248	3.55563	3.44807	-2.95365	-3.17401	6.53601	4.093	-3.2442	-2.9841	7.1876	4.29537	-3.12288	-2.47168	2.21032	1.75299	-5.80985	-3.08366
hsa-miR-200c*	hsa-miR-200c-5p	-3.69398	-4.2618	-2.38147	-1.80593	-4.1344	-3.92954	-2.11799	-1.76411	-3.67119	-3.23498	-1.34629	-2.00142	-3.10597	-2.80736	-1.72259	-1.68981	-5.37383	-4.04264	-2.0063	-1.11641	-4.05258	-4.17523	-1.59874	-1.39125	-3.9459	-3.54015	-2.93368	-3.50252	-2.82848	-4.26496	-2.75781	-2.91419	-5.0035	-4.62769	-2.3731	-1.33758	-4.85122	-3.4884	-2.01553	-1.73596	-4.53322	-3.69408	-2.25269	-1.32225	-3.73893	-3.88868	-2.22036	-1.54061
hsa-miR-202	hsa-miR-202-3p	-2.34905	-2.52108	-3.49176	-3.65039	-4.05099	-3.58554	-2.98545	-3.41464	-2.54523	-2.98808	-2.23465	-2.29455	-1.65272	1.27775	-2.6079	-1.07418	-4.33779	-2.59687	-4.08891	-2.51834	-2.36347	-3.41514	-1.86903	-2.46694	-3.5563	-3.47443	-3.71454	-3.67792	-1.27718	-1.63625	-5.05696	-3.75991	-3.57469	-4.22164	-2.03237	-2.51347	-2.28237	-2.73809	-2.28018	-2.03623	-1.6832	-3.11333	-2.73061	-1.30668	-2.74888	-3.76547	-5.23478	-1.59411
hsa-miR-202*	hsa-miR-202-5p	0.334682	0.244421	0.710533	0.777833	0.70738	0.0104315	0.885471	1.46887	0.595582	-0.168365	1.62916	0.650811	1.27069	1.02895	1.23341	1.49776	-0.782471	0.507838	0.51235	0.881665	-0.053038	0.188951	0.741521	1.06434	-0.413302	0.719	0.107959	-0.705924	0.759161	0.281261	0.487334	0.169237	0.0305248	0.181106	0.084744	0.794602	0.165814	0.284908	0.831041	-0.084117	-0.250779	0.59011	0.524822	0.965034	-0.380504	0.42156	1.7075	0.910688
hsa-miR-203	hsa-miR-203a-3p	-2.68969	-2.88412	-0.994778	-0.845012	-2.94813	-2.77094	-0.937234	-1.24054	-2.94203	-3.30757	-0.776375	-1.64406	-2.08045	-2.01245	-0.677657	-0.995672	-4.21686	-2.57512	-1.49852	-1.21041	-3.6142	-3.54131	-1.37546	-1.01379	-2.43162	-2.59976	-2.52762	-3.37458	-1.96775	-2.9903	-1.8157	-2.02495	-3.66512	-3.08266	-1.57442	-0.717313	-3.45262	-2.90945	-1.34171	-1.43722	-3.18881	-2.51176	-1.41563	-0.715226	-2.94164	-3.37016	-0.717833	-0.952237
hsa-miR-204	hsa-miR-204-5p	4.0185	2.52379	1.15141	1.22518	4.30122	4.73395	1.43541	1.8671	1.11173	1.93711	2.86685	1.78979	2.03271	4.47283	2.26372	2.2147	2.44484	1.98569	2.3626	1.8895	0.191142	1.77614	1.91555	2.19761	2.19429	3.22804	0.775268	1.13789	2.57442	2.34996	0.9964	0.708919	1.17427	2.40609	1.68538	1.45923	3.04016	2.5534	1.27764	1.33868	2.6016	2.91274	1.89816	2.04488	2.65525	5.1089	4.4538	1.76504
hsa-miR-205	hsa-miR-205-5p	-4.23894	-4.64068	-1.58004	-1.76897	-3.72359	-3.91991	-1.57599	-1.05744	-3.23243	-3.81197	-0.961058	-0.610192	-3.28655	-2.57633	-0.513604	-0.643151	-4.56358	-3.80847	-1.58653	-0.712137	-4.22346	-3.95912	-1.75303	-0.281033	-3.23402	-2.99517	-2.8744	-3.51994	-2.99324	-3.97343	-3.06909	-2.13932	-4.77953	-3.77904	-1.26414	-0.780362	-4.3216	-3.96875	-1.05064	-0.686335	-4.2015	-3.86861	-1.08044	-0.427762	-4.33908	-4.16575	-0.983838	-0.18236
hsa-miR-205*	hsa-miR-205-3p	-4.52821	-6.52014	-3.04401	-2.9451	-5.20109	-6.06175	-2.62908	-2.55026	-5.35646	-5.01506	-2.35618	-3.38004	-4.29248	-3.64191	-2.6424	-2.84213	-6.69479	-5.97001	-3.50461	-2.73922	-5.71018	-6.3187	-3.00041	-2.43052	-4.26386	-5.30167	-3.85678	-4.80425	-3.20668	-5.31471	-3.82146	-4.08784	-6.90203	-6.56927	-3.08689	-2.39485	-5.23111	-5.46728	-2.20321	-2.61559	-5.4461	-5.60373	-2.51242	-1.87656	-5.05631	-6.10006	-4.30494	-2.66331
hsa-miR-2052	hsa-miR-2052	-3.95242	-3.82905	-2.15412	-1.3465	-3.36905	-3.13085	-1.33571	-1.05671	-2.92666	-3.0217	-1.24999	-2.25403	-2.34194	-2.12773	-1.44707	-1.07337	-4.62576	-2.77615	-1.8661	-1.57062	-3.79847	-3.26132	-1.52858	-1.41449	-2.96568	-2.70169	-3.19835	-3.67707	-1.65428	-2.94638	-2.11401	-2.61198	-4.03929	-3.3522	-2.24439	-1.2173	-3.8658	-2.92143	-1.74237	-1.99534	-2.895	-2.90324	-1.26586	-1.04819	-2.85537	-3.59529	-2.20769	-1.33386
hsa-miR-2053	hsa-miR-2053	-0.161769	0.101177	1.16694	1.37457	0.592388	0.511877	1.04125	1.47747	1.18897	0.553326	1.22944	0.343872	1.19139	1.55259	1.80116	1.59306	-0.165224	1.26469	1.32352	0.940061	-0.0644798	0.425904	0.919254	1.33968	0.836295	1.65982	0.513628	0.018174	1.40985	0.434196	0.248202	0.650935	0.438224	1.04079	0.704065	0.821026	0.443607	1.32311	1.03468	1.06849	0.658783	1.34278	1.2633	1.15481	-0.031741	0.402933	1.82216	1.25302
hsa-miR-206	hsa-miR-206	-2.85712	-4.53013	-3.05162	-2.7618	-4.46023	-4.82814	-1.40969	-2.22057	-4.59216	-4.87093	-1.74164	-1.8953	-3.21426	-3.54291	-2.29799	-0.893181	-5.48567	-4.76793	-3.04694	-0.773532	-4.5963	-5.32226	1.05717	1.06807	-4.38777	-3.91681	-2.62411	-4.47838	-3.73344	-3.1723	-3.17394	-2.45489	-5.51918	-5.40196	-1.59042	-0.739136	-4.81049	-4.96361	-0.757526	-1.64838	-5.11531	-4.03485	-1.03863	-1.5246	-5.05569	-5.59238	-1.54117	0.0508
hsa-miR-208a	hsa-miR-208a-3p	-7.19699	-7.42482	-4.25073	-3.91264	-6.39778	-6.21881	-3.27763	-3.16923	-5.88726	-5.24208	-3.12834	-3.14792	-4.62572	-5.53149	-3.00721	-2.70702	-7.55444	-5.60362	-4.17858	-2.7196	-6.14284	-6.64684	-2.42978	-2.54476	-5.34532	-6.04153	-4.87697	-5.81725	-5.25221	-5.3935	-4.56944	-4.84009	-6.85448	-6.52455	-3.2625	-2.36517	-6.43468	-5.16141	-2.57533	-3.53261	-6.49194	-6.35513	-2.95581	-2.83135	-6.14614	-7.18848	-5.66767	-2.60306
hsa-miR-208b	hsa-miR-208b-3p	-6.18517	-5.31864	-3.22349	-2.95351	-5.70153	-5.33422	-2.33819	-3.28879	-4.81829	-4.54434	-3.35406	-2.62733	-3.45082	-3.91969	-2.30752	-2.52715	-6.95317	-4.82281	-3.68058	-2.19813	-5.40001	-5.01014	-2.35631	-2.39812	-4.48835	-4.82211	-4.14086	-5.44796	-4.0708	-5.5191	-3.61088	-4.4011	-6.37896	-5.92716	-2.85168	-2.45723	-5.51117	-4.54311	-2.45472	-3.09719	-5.73448	-4.97292	-2.37833	-2.16168	-4.76735	-6.77571	-4.79181	-1.81961
hsa-miR-20a	hsa-miR-20a-5p	431.796	753.41	47.3477	29.1483	858.949	740.574	79.3574	89.6615	830.585	590.392	39.4251	155.253	704.278	1064.35	23.0483	80.8072	456.743	858.108	32.2318	0.880292	589.391	599.887	37.4994	78.0024	782.38	1026.41	51.1296	45.6218	1214.57	1109.47	19.4573	83.0237	611.43	651.95	78.1636	18.9676	798.255	435.045	50.8817	116.325	599.212	518.723	22.3295	80.6276	420.373	882.794	15.8671	29.3875
hsa-miR-20a*	hsa-miR-20a-3p	-0.8502	2.3094	-0.515544	-0.737995	0.378167	0.140258	-0.609502	-0.640604	1.36804	0.238338	-0.394036	-0.597518	1.15045	0.909714	-0.897042	0.633509	-1.80213	-0.01772	-1.26244	-0.855024	1.03585	-0.650397	-1.13345	-0.482552	0.240524	2.26014	-1.53216	-2.88142	3.64773	2.97077	-1.79556	-0.567838	-1.00024	-0.764883	-0.791994	-0.00347584	-1.37132	-1.58277	-0.649285	-0.582657	0.114678	-0.497638	-0.60556	0.304371	-1.34683	-0.364438	-1.38604	-0.583935
hsa-miR-20b	hsa-miR-20b-5p	264.975	491.271	18.932	11.8907	442.101	409.988	33.1766	35.6753	430.227	313.348	14.6273	58.7214	359.346	510.398	6.29848	30.4689	267.239	462.175	11.6079	-0.360779	330.696	318.398	15.2558	30.5301	451.645	603.186	19.7056	16.716	672.029	604.594	5.43582	31.7699	406.047	454.081	30.7762	4.84624	438.66	262.928	18.6846	44.3037	262.155	242.612	8.23562	32.3466	232.035	502.152	5.22759	11.5229
hsa-miR-20b*	hsa-miR-20b-3p	-5.78365	-6.28907	-3.03499	-3.0952	-5.50825	-5.12641	-2.92583	-2.87251	-5.0803	-5.28012	-2.43669	-2.35233	-3.95205	-4.45191	-2.62103	-2.02715	-6.76689	-5.03583	-3.47361	-1.93533	-5.76528	-6.01175	-2.69205	-2.48969	-4.80876	-3.92599	-4.72386	-5.32971	-4.03881	-4.76926	-3.86669	-4.19833	-6.41969	-6.22449	-3.18649	-2.18291	-6.39734	-5.48111	-2.54402	-2.2979	-5.93355	-5.44891	-2.86971	-2.22026	-5.66998	-5.90193	-4.32216	-2.69194
hsa-miR-21	hsa-miR-21-5p	491.327	773.255	169.852	90.9205	453.943	414.384	262.702	265.628	627.28	390.493	197.45	624.78	509.031	929.39	174.064	509.254	258.041	402.292	186.85	45.3258	614.912	582.498	148.752	276.999	456.987	811.166	341.954	239.832	914.702	855.244	106.327	451.365	473.505	464.229	419.805	117.966	536.651	329.779	264.979	609.791	604.265	382.357	122.276	316.466	342.926	668.513	169.047	268.303
hsa-miR-21*	hsa-miR-21-3p	-2.19229	-1.74638	-2.53051	-2.84106	-2.53008	-3.11337	-2.10104	-2.00155	-2.27804	-2.86738	-0.273973	-1.00466	-1.67291	-0.942772	-1.54032	0.475278	-4.80657	-3.75581	-2.75627	-1.24517	-2.07459	-3.28253	-1.13769	-1.10221	-2.78298	-1.74665	-3.06474	-3.97423	-1.35382	-1.78456	-3.61782	-2.53915	-4.05213	-3.57588	-1.42483	-1.16987	-3.62444	-3.73292	-1.57983	-0.85299	-2.95158	-2.78983	-2.05336	-1.13751	-3.52325	-2.33661	-2.12188	-0.67812
hsa-miR-210	hsa-miR-210-3p	141.446	251.483	-2.36805	-2.40235	166.961	162.776	-1.11151	-1.69042	222.248	157.139	-1.62655	-0.976787	152.043	237.929	-2.21559	-0.894283	116.529	142.325	-3.70898	-2.56168	159.744	130.869	-1.7961	-0.535686	128.976	150.374	-2.17918	-4.88408	262.685	240.315	-4.00582	-2.61541	121.948	147.557	-1.84369	-1.93471	89.6533	81.7748	-1.43042	-0.638156	159.025	124.772	-2.07469	-1.10438	74.8282	125.138	-4.38499	-0.695277
hsa-miR-211	hsa-miR-211-5p	5.91793	4.05466	1.7058	1.80276	5.05189	4.4187	1.98196	2.18192	3.52264	3.34797	2.97495	1.9934	4.02957	5.92233	2.83356	2.87861	3.204	3.52715	2.94351	2.54372	2.74141	3.75877	2.55284	2.77236	4.63737	4.63796	1.60851	0.856245	3.07684	2.5754	1.557	1.50221	2.31694	3.17347	1.89199	2.05023	2.53288	3.40188	1.80191	2.45316	3.05897	4.40864	2.35555	2.21003	1.9869	5.6339	8.12212	2.11755
hsa-miR-2110	hsa-miR-2110	8.33822	12.7568	-2.77792	-2.45243	4.16284	11.0491	-2.63115	-2.47237	5.66652	7.00739	-1.71195	-2.37928	10.504	11.1404	-2.04965	-2.31129	6.69636	3.98007	-3.51453	-1.54687	15.102	16.1572	-2.83172	-1.89247	15.6665	5.62164	-4.13972	-4.06662	22.6937	25.1351	-3.964	-3.45238	6.8171	11.1168	-3.04538	-2.3124	6.40947	9.4815	-2.37642	-2.38153	13.7598	17.0298	-2.22417	-2.13266	9.39048	10.494	-4.20466	-2.43369
hsa-miR-2113	hsa-miR-2113	-2.79332	-3.65439	-2.10836	-1.61754	-3.05044	-3.30644	-1.1021	-1.24896	-3.28328	-2.879	-1.09627	-1.33072	-2.08998	-2.0913	-0.905949	-0.879236	-4.83896	-2.68159	-1.71942	-0.696399	-3.90912	-2.46558	-0.649785	-1.03454	-2.59601	-2.59466	-3.41831	-3.4605	-2.39952	-3.01608	-2.68113	-2.83667	-3.8961	-3.82305	-1.28567	-1.07035	-4.05975	-3.54896	-1.40628	-1.6145	-4.22264	-3.90465	-0.941883	-0.771539	-3.84307	-3.21678	-0.105343	-1.07673
hsa-miR-2114	hsa-miR-2114-5p	-4.56178	-6.02179	-2.6455	-2.59555	-4.5702	-5.02985	-2.34527	-2.81848	-4.26024	-4.19042	-1.74096	-1.79066	-3.65188	-3.611	-2.12205	-1.9976	-6.08373	-4.76034	-2.74079	-2.08509	-5.0294	-4.94295	-2.58333	-2.11228	-4.0487	-4.26041	-4.19313	-4.68138	-3.53357	-3.88389	-3.34259	-3.84169	-5.34219	-5.61084	-2.70108	-1.86126	-5.27599	-5.32437	-2.29071	-2.32171	-4.81032	-4.54513	-2.14546	-1.11349	-4.96318	-4.93168	-3.56636	-2.05554
hsa-miR-2114*	hsa-miR-2114-3p	-5.24875	-5.72806	-2.79309	-2.4246	-4.87672	-4.65432	-2.50392	-2.31688	-4.44355	-4.14851	-1.74732	-2.23053	-3.23839	-3.59351	-2.36661	-1.89424	-6.13555	-5.03605	-3.22546	-2.12423	-4.17528	-5.38967	-2.0973	-1.69865	-4.38182	-4.15587	-3.76096	-4.35648	-3.1817	-4.66312	-3.58148	-3.40589	-5.83251	-6.13501	-2.41369	-1.5376	-6.08093	-4.75317	-1.70612	-1.92641	-4.877	-5.22967	-1.48801	-1.27745	-5.62149	-5.71582	-4.03638	-1.47459
hsa-miR-2115	hsa-miR-2115-5p	-3.22369	-4.42477	-2.81767	-2.59537	-3.00499	-3.34128	-2.63919	-2.16626	-1.92313	-2.63797	-1.84922	-2.36141	-2.04032	-0.590623	-2.13919	-1.541	-4.85118	-3.44928	-1.805	-1.60648	-3.76085	-4.02907	-1.70485	-1.59567	-2.49695	-2.23887	-3.48106	-4.41129	-1.83117	-2.37628	-2.92043	-3.76516	-3.18583	-3.4211	-2.4442	-1.8484	-3.55321	-3.82012	-1.82035	-1.57069	-4.23076	-3.8074	-1.82878	-1.34872	-2.4422	-2.54557	-2.89801	-1.30776
hsa-miR-2115*	hsa-miR-2115-3p	-4.68285	-4.81811	-2.33471	-2.25118	-4.49092	-4.49937	-2.21696	-2.26881	-4.02405	-4.34804	-2.13135	-1.86839	-3.329	-3.56136	-2.0623	-2.2785	-5.30136	-3.91255	-2.9229	-2.36839	-3.56494	-4.20461	-2.75265	-2.08764	-3.45707	-4.36625	-2.73857	-3.62873	-2.77456	-4.51823	-2.62423	-3.24354	-5.90637	-4.21795	-2.13972	-2.06936	-4.99712	-4.00413	-2.1998	-2.39978	-4.36276	-4.45125	-2.00399	-1.53382	-4.22713	-5.75959	-5.75205	-1.80917
hsa-miR-2116	hsa-miR-2116-5p	-2.79518	-3.82704	-1.91915	-1.45311	-3.11474	-2.62352	-1.39478	-0.666675	-2.393	-2.98996	-0.967943	-1.18629	-1.6936	-1.85785	-0.942398	-0.522053	-3.74506	-2.7073	-1.55309	-1.3	-2.9377	-3.07326	-1.06144	-0.626475	-3.55437	-3.07681	-1.80934	-2.32943	-1.53378	-2.48017	-1.85238	-2.60537	-4.07257	-2.96847	-1.30924	-1.20659	-3.80083	-2.25389	-0.401372	-1.08889	-3.57499	-2.52715	-0.898506	-0.536304	-3.3659	-2.99493	-2.18448	-0.910971
hsa-miR-2116*	hsa-miR-2116-3p	-0.208279	-1.12199	0.521452	0.260718	-0.870045	-0.535741	0.11126	0.505134	-0.986583	-0.345935	0.778487	1.06759	-0.678918	-0.366383	0.175344	0.43094	-2.11545	-0.855455	-0.200752	1.40063	-1.94152	-2.04861	0.613852	0.903506	-0.446677	-1.01046	-0.782518	-0.0858939	-0.121401	-1.07553	-0.844069	-0.740645	-1.49519	-0.860935	0.974412	1.51151	-2.80297	-1.11472	1.05086	0.90145	-0.798882	-0.367301	1.26925	0.758851	-2.17667	-1.08925	-1.23227	1.55662
hsa-miR-2117	hsa-miR-2117	-4.64092	-5.77152	-2.77461	-1.91237	-4.54261	-4.74239	-2.00137	-2.65179	-4.76334	-4.3744	-2.26948	-2.0905	-4.35524	-3.2332	-1.96858	-1.71326	-5.52593	-4.93638	-2.90521	-2.06667	-4.2483	-4.50203	-2.07593	-1.9499	-3.91967	-3.98055	-4.22036	-4.50534	-3.65866	-4.35911	-4.04371	-4.41089	-5.35181	-4.78354	-2.91019	-1.39871	-4.81763	-4.30708	-1.9979	-2.60735	-4.17226	-4.20196	-2.16979	-1.90669	-4.88237	-5.49982	-4.10382	-1.48965
hsa-miR-212	hsa-miR-212-3p	5.15894	4.1301	-0.430187	-0.632732	7.27424	5.30726	0.0049493	-0.215159	12.0501	4.12802	0.556399	0.439682	10.0944	15.1172	0.245375	1.29068	3.979	5.46039	-0.566861	0.0573949	4.35343	6.91343	0.241503	1.07108	4.29262	5.6648	-1.60182	-2.21601	8.68396	6.94869	-1.68966	-1.42046	9.26381	7.47951	-0.0927336	0.135201	14.7158	8.24804	-0.0617423	1.10207	13.2306	5.84802	0.107997	0.552611	8.53145	16.121	-0.0954106	0.193631
hsa-miR-214	hsa-miR-214-3p	-8.20638	-8.84214	-5.00624	-4.62433	-7.83843	-8.19526	-4.7203	-4.45649	-6.32353	-6.91755	-3.8463	-3.99226	-6.34468	-6.58199	-3.64999	-3.90161	-8.32563	-7.38217	-4.93585	-3.7489	-7.60094	-7.5348	-4.10338	-3.52578	-6.90628	-6.95708	-6.73207	-6.94217	-6.32573	-7.09325	-6.69001	-6.24982	-8.21338	-8.09717	-4.44387	-3.77701	-7.8504	-8.19404	-3.99238	-4.05579	-7.19642	-7.40716	-3.88285	-3.50289	-7.9499	-8.85198	-7.37759	-3.88543
hsa-miR-214*	hsa-miR-214-5p	-1.58135	-3.51335	-1.13894	-1.29591	-2.05331	-2.17361	-0.894189	-0.710904	-2.18286	-1.94662	-0.266651	-0.968161	-1.64084	-0.795832	-0.88066	-0.624166	-2.85175	-2.2731	-0.985343	-0.367593	-3.07389	-2.18321	-0.645802	-0.672668	-1.66709	-2.11659	-2.55914	-2.94793	-1.45318	-2.76295	-1.98226	-1.93267	-3.49295	-2.84653	-0.990659	-0.739641	-2.80679	-2.28924	-0.361133	-0.709876	-2.29915	-2.69643	-0.511234	-0.0931657	-3.01927	-2.68854	-0.266819	-0.374657
hsa-miR-215	hsa-miR-215-5p	216.859	219.684	-0.950127	-0.383938	275.522	209.581	2.23969	0.791844	287.078	188.701	0.598722	1.24586	171.513	207.97	0.11345	0.567061	134.323	230.83	0.62373	-0.721775	169.629	171.593	0.319637	1.86247	250.41	411.894	2.99553	1.71655	256.349	194.711	-0.599298	1.27637	135.82	110.822	1.0219	-0.097175	152.295	114.5	0.872379	0.972836	125.606	82.7607	-0.100641	3.52117	120.965	212.591	0.933342	2.31838
hsa-miR-216a	hsa-miR-216a-5p	-6.03528	-6.04224	-2.91045	-2.9396	-5.90327	-5.44211	-2.82399	-2.77501	-5.12536	-5.37487	-3.01324	-3.07039	-4.20701	-3.87459	-2.42669	-1.49811	-6.79382	-5.45105	-3.74256	-2.6641	-5.67455	-5.86935	-3.01236	-2.52167	-4.62537	-5.22517	-4.49293	-5.61687	-4.34602	-4.73804	-3.82465	-4.46621	-6.57183	-6.29132	-3.34561	-2.10569	-6.44855	-6.07851	-2.51326	-3.10369	-6.088	-5.80812	-2.77813	-2.16304	-6.06112	-6.21508	-4.73471	-2.2028
hsa-miR-216b	hsa-miR-216b-5p	-8.11482	-8.04095	-4.60691	-4.2453	-7.36131	-7.05833	-4.45154	-4.29196	-6.23187	-6.20446	-3.50404	-4.10711	-5.71055	-5.56473	-3.87246	-3.57092	-7.87143	-7.05559	-5.02828	-3.89522	-7.24263	-6.99895	-3.62647	-3.40415	-6.24592	-6.52079	-6.09799	-5.79981	-5.60249	-6.21974	-5.21408	-5.22133	-8.73638	-8.24918	-4.1249	-3.57974	-8.76768	-7.33693	-3.85418	-3.76381	-7.28287	-6.80624	-3.84142	-2.89998	-7.35276	-8.02551	-6.71115	-3.3997
hsa-miR-217	hsa-miR-217	-6.29559	-6.93661	-3.91448	-3.09805	-6.06547	-5.87754	-2.58665	-3.33039	-5.74033	-5.07769	-3.01072	-3.02256	-3.92438	-4.61609	-2.52977	-3.05346	-7.18364	-5.69108	-3.67829	-3.06579	-5.98866	-6.03483	-2.73185	-2.33552	-4.87387	-6.15947	-3.88737	-5.57896	-4.17976	-5.22108	-4.14338	-4.86137	-7.16263	-6.44002	-3.60813	-2.77075	-6.65764	-6.12288	-3.27478	-3.0071	-6.40182	-5.25309	-2.70442	-2.17492	-5.21154	-7.34141	-4.8622	-2.70595
hsa-miR-218	hsa-miR-218-5p	-1.82901	-1.7485	-0.686653	-0.3642	-1.56284	-1.39316	-0.729594	-0.397454	-1.82855	-2.25435	-0.393066	-0.531829	-0.63093	0.082045	-0.037958	-0.348815	-3.07297	-2.03164	-0.851773	0.02507	-1.89681	-1.63119	-0.644908	-0.313435	-0.630956	-0.885	-1.44889	-1.35403	-0.803714	-1.06113	-1.07474	-1.14522	-2.51225	-1.5433	-0.286883	-0.35785	-2.23993	-1.8824	-0.203005	-0.592734	-1.69458	-1.7036	-0.422802	-0.004267	-1.49406	-1.59001	0.828204	-0.385139
hsa-miR-218-1*	hsa-miR-218-1-3p	-7.937	-8.01769	-4.43955	-2.93417	-6.0866	-6.75609	-3.60297	-3.39235	-6.04704	-6.20225	-3.35048	-3.13312	-4.95724	-5.94948	-3.34556	-3.18293	-7.79529	-6.51853	-4.3475	-3.07796	-6.88563	-7.17384	-3.39633	-2.59431	-6.38067	-6.33683	-5.87749	-6.02382	-5.43404	-5.50898	-5.35936	-5.61336	-7.98424	-7.35891	-3.64299	-2.89611	-7.12396	-7.39717	-2.88031	-3.18571	-7.4565	-6.26192	-3.47001	-2.43619	-7.0912	-8.01871	-7.18236	-2.98049
hsa-miR-218-2*	hsa-miR-218-2-3p	-7.67885	-7.49134	-3.88167	-3.62481	-6.73609	-5.93276	-3.15951	-3.12408	-6.34984	-5.67832	-3.2847	-3.22211	-5.35843	-5.5277	-2.68371	-1.80897	-7.39001	-6.51136	-4.12357	-2.82557	-6.81662	-7.09363	-3.35447	-2.39919	-6.1479	-5.7836	-5.73322	-6.35218	-5.33406	-5.68657	-4.95759	-5.29223	-7.65588	-7.42891	-3.62689	-2.51816	-7.8637	-7.43882	-2.91989	-2.40843	-7.17249	-7.17583	-3.1061	-2.22215	-7.49142	-7.7392	-6.46682	-2.43363
hsa-miR-219-1-3p	hsa-miR-219a-1-3p	-6.65002	-7.50006	-3.91658	-3.22213	-6.22179	-5.97969	-3.16081	-3.67851	-5.03972	-5.77846	-2.56425	-2.88571	-4.99115	-5.24933	-2.72403	-3.23846	-7.27822	-6.1496	-3.66019	-2.60021	-6.50015	-6.62237	-2.84417	-2.95888	-5.40492	-5.61079	-5.63232	-6.50821	-4.87177	-5.81391	-5.42798	-5.66316	-7.51371	-6.26552	-3.38851	-2.95187	-7.01422	-6.77001	-3.01552	-2.73967	-7.10645	-6.7881	-3.15675	-2.7471	-6.48128	-6.82149	-6.29796	-3.3115
hsa-miR-219-2-3p	hsa-miR-219a-2-3p	-4.21182	-4.33026	-2.40326	-2.3046	-4.25421	-4.37353	-2.23459	-2.03664	-4.19897	-3.41523	-2.17546	-2.01735	-2.92435	-3.6243	-2.22537	-1.93901	-5.83397	-4.07354	-2.68076	-2.13179	-4.82193	-4.91824	-2.09014	-1.58233	-3.70822	-3.35012	-3.66842	-3.97563	-3.25839	-4.26026	-3.00088	-2.9878	-5.02554	-4.21758	-2.38578	-1.47785	-4.56116	-4.28768	-1.91179	-1.56609	-5.11807	-3.95788	-1.92474	-1.12028	-4.36781	-5.25939	-5.24812	-2.21242
hsa-miR-219-5p	hsa-miR-219a-5p	-1.79144	-2.37849	-0.899675	-0.235098	-1.76571	-2.47079	-0.490759	-0.919932	-2.2188	-1.85142	-0.051003	0.118799	-0.299684	-0.397852	0.03465	-0.372899	-2.96085	-2.21639	-0.66439	-0.301659	-2.18023	-1.77635	-0.230217	-0.279755	-0.609921	-1.01394	-1.29213	-2.51054	-0.448066	-1.49778	-1.3624	-1.47598	-2.97729	-2.1257	-0.575382	-0.730162	-2.7053	-2.45185	-0.403259	-0.861388	-1.44469	-2.14315	-0.454793	0.157633	-2.01724	-3.13755	-0.78435	-0.195516
hsa-miR-22	hsa-miR-22-3p	5218.14	6925.75	38.743	15.0817	4578.21	4158.37	61.099	48.8359	4561.96	3260	48.7286	122.488	3277.77	4624.96	37.1583	82.2199	2851.39	3898.51	35.8034	22.7961	4029	3048.03	51.7142	57.0178	5620.55	5831.74	102.659	42.5003	6092.09	4821.19	21.0877	113.256	2482.45	2447.41	70.7411	32.3838	3046.81	2487.19	53.2412	110.066	2855.01	2407.64	30.9212	60.0403	1287.06	2131.71	135.817	144.068
hsa-miR-22*	hsa-miR-22-5p	10.47	33.9565	0.407889	-0.252058	31.5791	31.4485	2.81818	1.56011	25.5615	22.5585	1.81414	4.06412	18.4703	35.0753	-0.157127	2.29811	22.0639	27.5198	-0.255165	-1.23805	27.4441	27.1164	0.220238	1.14745	34.511	43.3395	0.220413	-1.71416	40.5372	38.1064	-1.83041	-0.040454	11.4775	11.6157	2.16593	-0.0925973	14.2247	12.4523	1.80997	3.06481	17.6667	21.7695	0.235872	1.87948	8.3641	14.3281	-2.05936	0.90138
hsa-miR-221	hsa-miR-221-3p	101.32	209.169	16.0279	8.95484	160.607	165.836	32.7112	35.2425	208.87	177.241	25.7609	84.5689	169.333	308.498	14.1449	43.4701	124.865	142.831	15.6102	3.30393	281.659	213.73	15.7173	31.2282	222.387	231.549	31.8644	21.0293	311.397	269.546	6.86738	44.4701	153.983	195.908	33.1011	10.7552	155.049	129.117	25.3354	62.3379	195.651	200.529	12.5237	30.8322	91.2143	140.074	22.1182	29.787
hsa-miR-221*	hsa-miR-221-5p	2.07114	1.33127	-0.692714	-0.530534	0.829718	-0.238877	-0.159803	-0.027095	0.437263	0.237378	-0.311725	-0.146866	1.84918	4.03708	-0.561413	-0.046141	-1.58228	0.095728	-1.11983	-0.675748	0.785823	1.21452	-0.505602	-0.313962	2.74158	3.51621	-0.900659	-1.92915	3.33937	0.941847	-0.91511	-0.613261	-0.31452	0.241417	-0.408659	-0.769713	1.31286	-0.153436	-0.187312	-0.782957	1.23415	0.70121	-0.687837	1.05e-05	-0.274168	-0.294536	-0.404729	-0.197902
hsa-miR-222	hsa-miR-222-3p	164.837	246.825	0.678541	-1.01179	181.265	189.266	3.33358	3.88703	217.079	183.468	2.53577	10.4049	204.446	254.176	0.62901	5.80267	135.285	155.451	0.61448	-0.903234	241.958	216.988	1.94008	3.95444	293.334	330.196	4.1001	-1.81982	292.58	248.966	-2.25579	5.62657	271.741	313.955	3.65974	0.563338	219.935	227.066	0.87611	7.03228	181.661	195.994	0.711144	4.24845	148.661	211.226	3.21616	6.13336
hsa-miR-222*	hsa-miR-222-5p	-2.99549	-3.8142	-1.88448	-1.49793	-3.28204	-3.49792	-1.65758	-1.8752	-3.62613	-3.31702	-1.82972	-1.61314	-2.46527	-2.00086	-1.1662	-1.26333	-4.75528	-4.01135	-1.75626	-1.47292	-3.62683	-4.18241	-1.57072	-1.52863	-3.56068	-3.02698	-3.21709	-3.46524	-2.60461	-2.48535	-2.62453	-2.92669	-4.63419	-4.07809	-1.6575	-1.2421	-4.11254	-3.62487	-1.30916	-1.61835	-3.75323	-3.07383	-1.86287	-0.934952	-3.73868	-3.75311	-1.83074	-1.48222
hsa-miR-223	hsa-miR-223-3p	21840	23579	257.69	197.417	22570.2	17258.3	474.952	544.493	23732.2	13708	339.159	1454.98	17604.6	28508.1	161.724	715.171	10122.5	13151.7	228.044	13.4003	18831.3	13758.7	172.476	397.56	29694.6	33624.8	365.232	422.82	26657.3	16195.3	161.644	527.889	15607.8	11389.9	615.474	132.048	17047.7	12350.6	440.017	982.267	18640.1	11369.6	170.717	568.98	13271.3	22040.7	134.804	243.609
hsa-miR-223*	hsa-miR-223-5p	1.89756	2.48658	-1.03893	-0.663297	0.635922	-0.361293	-0.474267	-0.213318	1.36001	-0.733598	-0.343336	0.361671	1.02562	5.65981	-0.753354	0.033911	-2.40687	-0.480492	-0.729071	-0.333794	1.8144	-0.10877	-0.850006	-0.391754	2.83265	2.70134	-1.41236	-2.01167	4.01291	1.64494	-1.29966	-0.493521	-0.859282	-0.589237	-0.899388	-0.862334	-0.013617	-0.525652	0.109194	-0.469918	2.93659	-0.266755	-1.25356	0.25388	-0.297767	-0.389202	-0.823862	-0.925921
hsa-miR-224	hsa-miR-224-5p	5.40868	7.24678	0.166442	-0.349877	1.65805	0.629174	0.582513	0.470028	1.07729	-0.022436	-0.288425	1.05386	-0.354803	0.827304	-0.232378	-0.520565	-3.14934	-1.64379	-1.21199	-0.834732	-0.622614	-0.876371	-0.878162	0.198432	0.11374	-0.080043	-1.81874	-2.48484	3.67896	1.12238	-1.24211	-0.903322	-1.48217	-0.221925	-0.152167	-0.649115	0.153138	-0.435227	-0.327332	0.888234	0.384467	-0.333279	-0.781273	0.290402	2.17315	1.91799	-0.371499	0.0673435
hsa-miR-224*	hsa-miR-224-3p	-4.03551	-5.07963	-2.23871	-1.97344	-3.70046	-3.92905	-2.35189	-1.83469	-3.62307	-3.71185	-1.80793	-1.72579	-2.7059	-2.74263	-1.67436	-1.41628	-5.49625	-4.46026	-2.71246	-1.84013	-4.75971	-4.6653	-2.01689	-1.69116	-3.94008	-3.87484	-3.84978	-4.12537	-3.21598	-3.78777	-3.71041	-3.48268	-5.57164	-5.34009	-2.21425	-1.44336	-5.48771	-4.01873	-1.50123	-1.92136	-4.91808	-4.20678	-1.21357	-1.32399	-4.23503	-3.8836	-3.18914	-1.40904
hsa-miR-2276	hsa-miR-2276-3p	-0.893144	0.205706	0.306211	-1.53825	0.537883	0.708082	0.823691	-0.271175	0.146535	-1.0282	0.352755	2.52695	0.601015	4.70388	0.548342	3.57361	-1.3336	-2.20946	-0.967759	3.32359	2.64926	-1.35343	1.98249	2.9981	-0.159536	0.700266	0.931912	-3.26006	1.97142	1.56079	-3.9582	0.330201	0.10828	0.644532	1.36139	1.23108	0.559115	-0.741129	0.58773	3.46892	3.64645	2.82228	-0.342872	3.70688	1.51947	0.79833	-1.49665	3.42209
hsa-miR-2277-3p	hsa-miR-2277-3p	-2.95337	-3.2938	-1.83667	-2.14321	-2.7747	-2.63802	-1.63997	-1.5152	-2.78836	-2.65617	-0.163785	-1.10493	-2.91658	-1.54183	-1.40413	-0.313504	-3.92724	-2.64702	-1.33709	-0.75123	-3.52143	-3.13464	-0.688819	-0.835966	-2.60775	-3.06995	-3.67166	-3.91145	-3.04897	-2.29471	-2.76304	-3.14952	-4.85691	-4.22011	-1.35583	-1.10607	-3.68994	-4.17079	-1.74385	-0.974304	-4.08211	-3.09257	-1.07693	-0.335336	-4.38192	-1.48864	-1.37691	-1.01663
hsa-miR-2277-5p	hsa-miR-2277-5p	-6.76568	-7.44633	-3.58655	-3.25472	-6.26977	-6.08977	-3.32586	-2.77326	-5.51659	-5.32444	-2.93088	-2.81391	-4.99363	-4.82528	-2.74344	-2.98179	-6.73541	-5.76003	-3.50841	-2.84606	-6.18664	-6.02876	-3.36501	-2.06907	-5.20163	-5.41176	-5.59022	-5.84184	-5.37166	-4.79674	-4.78268	-5.39324	-6.79739	-6.16698	-2.94774	-2.34304	-6.23582	-5.90661	-2.68681	-2.71234	-6.40926	-5.68249	-3.28458	-2.239	-6.90892	-6.76052	-5.45231	-2.66374
hsa-miR-2278	hsa-miR-2278	-0.233448	-2.14628	-0.76718	-0.77754	-1.48435	-2.15182	-0.178562	-0.571828	-1.7379	-1.63454	-0.242234	-0.321739	-0.556298	0.46493	-0.376086	0.181089	-2.75951	-2.02711	-0.621235	-0.968087	-1.29728	-1.68586	0.689616	0.0888114	-1.03646	-0.739519	-1.25817	-1.70518	-1.02504	-1.89977	-0.763258	-1.03923	-3.52882	-1.50679	-0.540646	0.241603	0.138071	-1.64722	-0.577787	-0.359163	-0.860291	-1.21557	-0.391655	0.043242	-1.90899	-1.91901	1.98668	-0.023859
hsa-miR-2355-3p	hsa-miR-2355-3p	-2.53279	-2.65459	-1.48341	-1.38287	-1.97176	-2.92514	-1.33685	-1.07618	-1.48342	-2.3266	-0.988077	-1.21203	-0.90462	0.301822	-1.1905	-1.30665	-3.74841	-2.98186	-1.2847	-0.754506	-2.6155	-2.74468	-0.948625	-1.21282	-1.7501	-2.26471	-2.44133	-2.93677	-1.00476	-1.70382	-1.88771	-1.56607	-3.248	-2.9862	-1.64339	-0.918455	-2.95192	-3.21977	-1.42576	-1.43443	-2.46611	-2.13448	-1.491	-0.675624	-2.39658	-2.78037	0.635466	-0.789482
hsa-miR-2355-5p	hsa-miR-2355-5p	-6.06954	-7.13849	-3.28104	-3.35509	-5.59995	-5.65034	-3.20771	-2.44666	-5.7242	-5.82618	-2.95543	-1.7105	-4.64866	-4.79783	-2.13085	-1.81325	-6.69712	-5.63022	-3.732	-2.73395	-5.63439	-6.01411	-2.72618	-2.12993	-5.78919	-5.15405	-4.58901	-5.30472	-4.18378	-5.24431	-4.72294	-4.31267	-6.85789	-7.01582	-2.71339	-2.34579	-6.59111	-6.45532	-2.21677	-2.54851	-5.78121	-6.00134	-2.52024	-1.63763	-6.10988	-6.46593	-5.10291	-2.42167
hsa-miR-23a	hsa-miR-23a-3p	3305.16	3327.97	100.701	60.1283	3719.3	2909.49	201.716	184.155	3899.16	2560.96	127.243	416.299	2905.3	4816.08	72.833	228.319	2203.66	3086.8	93.0091	2.87655	2824.02	2455.4	82.61	156.746	4831.5	4847.8	149.848	123.635	4022.29	2783.72	58.4187	181.568	2265.94	2014.35	216.909	49.5094	3052.05	1957.32	153.238	302.804	3135.26	2422.17	73.4295	203.244	1608.89	2253.92	122.043	167.637
hsa-miR-23a*	hsa-miR-23a-5p	-3.17817	-2.41011	-3.36991	-3.35489	-2.71344	-3.15332	-3.26592	-2.76006	-1.74234	-3.43442	-2.83467	-2.83077	-1.30521	1.50374	-3.36272	-3.12425	-4.33823	-2.70642	-3.93772	-3.19649	-2.67058	-3.74382	-3.27889	-2.866	-2.81216	-2.35371	-3.92127	-4.67507	-0.904162	-0.605149	-4.44196	-3.9494	-5.17117	-5.01957	-3.25043	-2.86293	-3.61595	-4.20297	-2.77961	-3.27335	-2.62758	-3.09377	-3.30303	-2.64706	-3.06479	-4.99063	-4.49909	-2.54432
hsa-miR-23b	hsa-miR-23b-3p	315.839	346.359	3.39003	1.82572	511.989	409.742	8.20232	6.83851	472.47	333.366	4.39649	17.678	334.659	477.568	3.26806	14.8035	290.848	446.201	3.30695	-0.711105	314.075	312.683	3.29118	6.22834	675.232	586.743	6.20322	5.43252	523.828	384.618	1.00983	11.2051	287.695	271.608	12.5875	2.68392	402.611	255.325	6.29604	16.892	360.875	286.536	2.95028	11.6242	206.486	281.07	4.75417	6.86821
hsa-miR-23b*	hsa-miR-23b-5p	-0.252341	-0.702128	-0.607641	-0.378463	-0.861211	-0.905228	-0.82288	-0.153631	-0.879318	-1.20105	0.462398	-0.872551	-0.333854	-0.157709	-0.0437754	0.364267	-1.4834	-0.857253	-0.274515	-0.403847	-0.70553	-1.14428	-0.712776	-0.001019	0.085274	-0.865008	-0.602204	-2.28055	0.454118	-0.292407	-0.936649	-1.10716	-0.88289	-0.981996	-0.412826	-0.583293	-1.80918	-1.63539	-0.493316	-0.394392	-1.41223	-0.901328	-0.0362363	-0.207959	-1.22527	-1.85819	-0.615848	-0.592783
hsa-miR-23c	hsa-miR-23c	1.7193	0.707276	1.17764	1.58281	1.09816	0.729676	1.72769	1.10156	1.0669	1.63094	2.31119	2.18791	1.31454	1.45371	1.53901	1.66002	-0.414065	1.10096	1.47365	2.39737	0.068225	0.649205	1.76015	1.60101	2.08608	1.44861	1.00703	1.07211	1.99696	1.43241	1.43409	0.950565	1.35986	1.42162	2.27929	2.58151	0.129526	1.24544	1.97467	1.18839	1.03609	1.36277	2.23001	2.25488	0.371269	0.60252	1.59097	1.81775
hsa-miR-24	hsa-miR-24-3p	639.009	808.238	29.5738	18.1669	594.796	526.512	56.9633	67.1761	578.532	405.336	38.2361	139.219	510.56	880.954	27.3647	91.1235	292.41	431.529	23.8195	9.18035	459.073	431.5	21.5684	43.6975	639.37	793.984	51.9101	33.4947	825.317	607.73	12.7181	83.8836	429.051	423.957	66.372	25.4193	549.936	340.537	45.9745	117.743	542.596	466.428	23.4707	51.0833	244.912	461.69	24.3665	42.503
hsa-miR-24-1*	hsa-miR-24-1-5p	-3.22552	-3.48592	-2.08272	-1.48286	-2.51362	-2.56747	-1.25306	-1.27633	-2.4384	-2.5858	-0.601914	-1.17737	-1.71832	-2.32031	-1.44686	-0.214802	-3.57865	-2.63395	-1.99715	-1.09647	-2.76675	-3.01554	-1.57115	-0.84036	-2.58356	-1.93869	-3.16505	-3.59409	-1.4179	-2.84739	-2.31959	-2.57553	-3.50894	-2.97607	-1.54859	-0.916075	-3.83233	-2.49699	-1.17663	-1.43301	-2.93906	-3.23727	-1.59303	-1.07795	-3.28994	-3.70199	-3.45878	-0.828834
hsa-miR-24-2*	hsa-miR-24-2-5p	-8.86419	-8.94869	-5.17834	-4.16022	-7.68919	-8.32984	-4.42315	-4.47071	-7.00638	-6.97982	-4.1648	-3.77265	-6.38543	-7.31101	-3.63399	-3.35849	-8.98085	-7.65615	-5.03769	-3.56593	-7.48172	-7.66931	-3.74212	-3.32781	-6.93829	-7.28675	-6.41454	-7.53434	-5.8657	-6.79087	-6.10132	-6.34219	-8.95536	-9.01252	-4.4829	-3.74513	-8.33788	-7.39597	-3.72764	-4.25209	-8.45124	-7.47005	-4.28884	-3.44884	-7.79656	-9.08449	-8.03133	-3.78964
hsa-miR-25	hsa-miR-25-3p	23978.1	33625	24.0117	9.9411	27450.7	25998.2	32.4499	31.9137	28839.4	21778.5	19.1982	60.7407	22145.3	32558.8	15.6376	35.5468	19880.5	23039.7	17.6687	2.40435	22354.8	19578.5	34.4021	40.6149	29843.3	29390.7	30.7499	16.7081	35763.6	30265.8	8.08997	45.1525	18294.6	18315.8	33.475	11.6771	20068.7	14952.2	23.4327	50.0044	24732.5	20535.4	13.5572	48.3825	14216.9	19818.2	24.3334	35.5921
hsa-miR-25*	hsa-miR-25-5p	-2.91347	-3.48485	-2.78312	-2.28084	-3.68298	-3.23893	-2.58695	-2.65835	-3.27732	-2.95189	-2.12788	-2.62827	-2.50777	-2.43125	-2.14074	-2.898	-4.42556	-2.6826	-3.19817	-2.28527	-3.98932	-4.20674	-2.62939	-2.49589	-2.78637	-4.01395	-3.4514	-4.59708	-1.78808	-2.12702	-2.57637	-3.90019	-5.85069	-5.77405	-2.77244	-2.07293	-4.51321	-4.9735	-2.34365	-2.52517	-4.20448	-3.92936	-2.38565	-1.17424	-4.1621	-5.272	-5.71525	-2.40306
hsa-miR-26a	hsa-miR-26a-5p	2502.11	3017.96	67.1232	47.2968	2557.39	2455.26	136.069	178.068	2415.94	1777.95	99.9469	373.358	1979.6	2766.73	69.6383	265.585	1523.44	2446.27	80.2454	11.2179	2313.84	2660.49	58.3498	121.575	2486.33	3596.99	118.523	87.7308	3432.24	2765.36	25.4419	200.749	2748.3	2883.58	199.044	57.7014	2806.53	1953.6	120.866	317.23	2010.17	1791.25	67.745	146.219	1560.67	2680.2	53.2915	88.8818
hsa-miR-26a-1*	hsa-miR-26a-1-3p	1.80898	0.0892809	0.448843	0.579663	0.25819	0.146891	0.485824	0.577793	0.710022	0.133229	1.70384	0.461497	0.720601	2.29406	0.906885	1.25052	-0.948153	0.148117	0.872644	0.307058	0.0624987	0.440329	0.509739	0.729225	0.434281	2.57884	0.282753	-0.733896	0.858952	0.0886954	0.034071	0.157904	-0.237094	0.449109	0.107976	0.234174	0.459785	0.417205	0.258286	0.522729	-0.218502	0.223951	0.412422	0.892934	-0.812346	0.545317	3.64465	0.956657
hsa-miR-26a-2*	hsa-miR-26a-2-3p	2.01617	1.74686	1.97955	2.09066	1.56794	1.11588	1.31541	1.78264	1.37697	1.61721	2.16775	0.920241	2.32972	3.05095	2.24136	1.61394	1.09793	1.65751	1.86987	1.76312	2.74316	2.18254	1.84482	1.60095	1.69223	1.96599	1.35511	0.934257	2.73067	1.39579	1.15626	1.97013	1.41951	2.22033	1.03191	1.36702	2.58609	2.68905	1.06264	1.68046	1.82381	2.10064	1.97593	2.05651	1.68128	1.70693	6.15933	1.87582
hsa-miR-26b	hsa-miR-26b-5p	1442.12	1389.79	32.6008	27.5666	1263.44	1020.61	74.9725	76.2436	1320.63	825.303	40.5856	184.376	1287.33	2271.86	18.2254	98.9396	689.739	1166.22	32.2873	-1.27068	1032.1	1055.08	21.4629	71.0395	1805.13	2080.14	38.3925	65.7105	2530.89	1639.15	19.0663	56.85	1507.71	1145.6	91.2418	10.8881	1991.93	752.933	58.1661	130.431	1150.04	889.117	18.3082	82.1181	753.807	1536.93	4.96434	20.2784
hsa-miR-26b*	hsa-miR-26b-3p	11.6922	9.58759	0.256176	1.03548	13.9169	9.85936	0.670427	0.629103	11.2565	8.81767	1.5918	1.04265	10.5886	15.589	1.19928	1.81667	7.17133	9.27519	0.873591	0.897627	9.89328	8.65468	1.62525	0.486983	17.2968	20.9207	0.395834	-0.281685	13.2868	8.55604	0.577771	-0.0253786	9.75951	8.83481	0.306264	0.45562	8.61513	7.67878	1.17276	0.82886	11.6738	9.05011	0.986265	1.20921	7.32797	9.86459	3.79517	0.769054
hsa-miR-27a	hsa-miR-27a-3p	20.3015	33.4648	41.2551	15.3058	32.0679	31.1268	91.3189	91.8442	37.7183	28.161	66.1634	211.99	22.794	31.2915	36.3904	103.621	7.80774	27.2617	41.6752	6.76557	37.6603	44.4038	37.4535	76.02	39.0477	53.4785	63.5009	51.9824	82.7993	86.2985	24.8301	96.3731	27.66	38.5958	87.1206	32.8469	39.6976	32.309	66.1574	150.019	30.0697	29.9926	41.5856	87.2294	9.29818	37.155	50.8574	72.0758
hsa-miR-27a*	hsa-miR-27a-5p	-6.02379	-6.56842	-3.30023	-3.41208	-5.30818	-5.23887	-2.88943	-2.8041	-5.41747	-4.90383	-2.0917	-2.67572	-4.13857	-3.98095	-2.54064	-1.99483	-6.60288	-5.38861	-3.53035	-2.2361	-5.2117	-5.47671	-2.92764	-2.58248	-4.89344	-5.05984	-4.50661	-4.16934	-4.12324	-4.72321	-4.15424	-4.56069	-6.32629	-4.92233	-2.51007	-2.36201	-5.95377	-5.44797	-2.62629	-3.01964	-5.53185	-5.33651	-2.52107	-2.20772	-5.66648	-6.04012	-4.42843	-2.52242
hsa-miR-27b	hsa-miR-27b-3p	23.6364	27.7776	12.3258	4.15518	42.0438	34.159	38.6085	35.25	36.0373	22.8607	20.5764	69.0817	26.7726	43.2877	6.30473	30.0247	17.8245	32.756	12.7796	-0.0678703	35.566	36.099	11.2537	26.6465	57.8471	65.4296	20.9644	18.2336	92.787	69.33	6.4728	29.7774	42.5903	42.6399	29.1605	5.10454	63.1161	29.2962	23.8487	51.1426	41.0673	30.1763	10.4444	27.7003	22.0117	37.3646	6.89683	18.5731
hsa-miR-27b*	hsa-miR-27b-5p	-5.55047	-5.29723	-2.90631	-2.96111	-4.90046	-4.78783	-2.61217	-2.20204	-4.5506	-4.33449	-2.16061	-2.57958	-3.1077	-3.17914	-2.13551	-1.5461	-5.92445	-4.41297	-3.08219	-2.13519	-5.15453	-5.18592	-2.95268	-2.05601	-4.19363	-4.31978	-4.00581	-4.13588	-4.14787	-4.23382	-3.15639	-3.36108	-6.12723	-5.56548	-2.70034	-1.78749	-5.66698	-5.25262	-2.15058	-2.65803	-5.36438	-4.77524	-2.13355	-1.64752	-5.10562	-5.70918	-3.69554	-2.06498
hsa-miR-28-3p	hsa-miR-28-3p	-3.01215	-2.39065	-2.52572	-2.60092	-2.45482	-3.07003	-2.73312	-2.16924	-1.81427	-2.70906	-2.50536	-2.03987	-1.28125	2.51057	-2.82707	-1.96183	-4.1346	-3.00833	-3.23079	-2.5702	-1.84125	-2.89201	-2.76976	-1.91376	2.57246	2.27435	-4.67592	-5.45484	2.25979	-1.4539	-4.50565	-4.01285	-2.02481	-2.71235	-2.88481	-2.42231	-3.92173	-2.76305	-2.6768	-2.06868	-1.87136	-2.89048	-2.72753	-2.06492	-3.97707	-3.99529	-5.2256	-1.80604
hsa-miR-28-5p	hsa-miR-28-5p	58.596	67.8053	-0.371328	-0.107227	71.7848	60.0102	0.577499	1.42732	75.7144	53.3629	1.20597	3.00409	59.1826	80.3134	0.117363	2.05598	38.7982	55.5627	-0.67813	-0.906899	40.671	40.3485	-0.643948	0.278678	73.7626	120.415	-0.587271	-1.44038	109.231	77.6834	-0.822876	0.328861	52.1497	50.5151	0.691552	-0.137599	49.4842	34.1398	0.98552	1.91738	38.1916	31.5429	0.314683	1.49507	28.3269	48.837	-2.12159	-0.128332
hsa-miR-2861	hsa-miR-2861	149.835	236.532	171.275	93.7143	178.55	212.122	170.834	134.764	275.699	279.869	151.133	275.357	151.11	182.15	111.607	187.33	254.212	271.897	89.2232	144.552	190.533	178.352	149.238	281.965	123.014	209.88	294.887	118.696	230.625	275.555	35.1968	188.904	169.629	211.676	140.832	101.665	212.797	228.243	96.1489	256.328	222.428	195.841	112.308	196.341	200.582	196.833	169.62	241.361
hsa-miR-2909	hsa-miR-2909	-4.718	-4.96564	-2.2736	-2.22759	-4.16485	-2.90429	-2.28297	-1.79468	-3.58909	-3.68112	-1.49215	-1.56479	-2.62566	-3.02253	-1.04722	-1.11217	-5.12041	-3.30164	-2.50024	-1.66012	-4.33063	-4.40725	-1.90162	-1.88663	-3.38401	-3.28217	-3.75233	-3.95331	-3.09724	-2.9841	-3.18514	-3.3228	-4.99776	-4.12752	-1.88623	-1.58637	-3.89934	-4.68665	-1.77788	-2.00943	-4.16656	-3.85452	-1.31609	-1.17653	-4.1658	-4.68978	-4.0724	-1.59236
hsa-miR-296-3p	hsa-miR-296-3p	-7.15489	-7.56872	-3.4739	-3.60217	-6.3059	-7.00095	-3.47572	-3.40754	-5.90339	-5.57399	-2.6172	-3.01376	-5.46687	-5.61449	-3.55081	-3.23609	-7.44231	-6.39337	-3.71603	-2.64804	-6.29233	-7.06853	-2.974	-2.77846	-6.30544	-5.74282	-5.76081	-6.56122	-5.14418	-5.46681	-5.06857	-5.35737	-7.98948	-7.0493	-2.71068	-2.3064	-7.84719	-6.62715	-2.88173	-3.13298	-6.95203	-5.79291	-3.1519	-2.64335	-6.39435	-7.56913	-6.00894	-2.71286
hsa-miR-296-5p	hsa-miR-296-5p	41.2003	50.8428	1.21798	0.715177	84.5389	87.2063	2.07512	1.53401	51.3871	49.4244	3.26968	2.39302	71.4474	79.112	2.31836	1.90686	46.9676	44.3007	1.13608	3.18296	62.4744	52.4618	2.88347	2.6107	54.7489	41.7845	-0.39895	-1.8624	58.7133	48.4504	-0.71577	0.423523	77.7967	76.6534	2.50244	2.03701	17.986	16.7141	2.2074	2.74668	41.86	43.1581	2.29483	2.06455	37.5783	45.8263	2.64208	2.81152
hsa-miR-297	hsa-miR-297	-4.64868	-4.43879	-2.66897	-1.89315	-4.20045	-4.94188	-2.07997	-2.15491	-3.52512	-3.82424	-1.66773	-1.88287	-2.30799	-2.73478	-2.00806	-1.52642	-6.25106	-3.91051	-2.56278	-2.33034	-4.46387	-4.95262	-2.14997	-1.64404	-3.99275	-3.43447	-2.92571	-3.49743	-3.16605	-3.87986	-2.81528	-2.77162	-4.83095	-4.13423	-2.17416	-1.5962	-4.19063	-4.03541	-2.12455	-1.69138	-3.68028	-3.96056	-1.88373	-1.34348	-3.77316	-4.53184	-4.14409	-1.90127
hsa-miR-298	hsa-miR-298	-5.05458	-4.58751	-3.04538	-2.93428	-4.13156	-4.48097	-2.69421	-2.43499	-3.94532	-4.19129	-2.03479	-2.20417	-3.00006	-3.62102	-1.76717	-1.57303	-5.09419	-4.28467	-3.23604	-1.89266	-4.08701	-4.52566	-2.18825	-2.0795	-4.27584	-4.44514	-4.1822	-5.16417	-3.41366	-4.17966	-4.37822	-4.3921	-4.93509	-4.38277	-3.04828	-1.9573	-4.81871	-3.85027	-2.29887	-2.37697	-4.19976	-4.15001	-2.15694	-1.88026	-4.06801	-4.94387	-4.48663	-2.17226
hsa-miR-299-3p	hsa-miR-299-3p	-4.04873	-4.51943	-2.65041	-2.21486	-4.01157	-4.18793	-2.27885	-2.34513	-3.84287	-4.21939	-2.06515	-1.80538	-2.84339	-3.02942	-1.66409	-1.66676	-5.05739	-3.83672	-3.11291	-1.4861	-4.73574	-4.39468	-2.24403	-2.02997	-3.92466	-3.10857	-3.48573	-3.79501	-3.04228	-3.3569	-2.94637	-3.38629	-5.19804	-4.99201	-2.32994	-1.39029	-4.47202	-4.35937	-1.87472	-1.83753	-4.98787	-4.14152	-1.34076	-1.60318	-4.78075	-4.65544	-3.61464	-1.5889
hsa-miR-299-5p	hsa-miR-299-5p	2.04597	-0.524581	0.463373	0.402908	0.276424	0.229724	0.460351	0.438754	3.26944	2.14093	0.685032	1.18988	1.27751	2.73671	1.75403	1.4437	-0.969001	0.997763	0.61929	1.51981	-0.060513	0.669257	0.689302	1.27891	5.01481	13.7786	-0.0402125	-0.675064	0.448368	-0.274334	-0.204709	-0.160417	-0.535258	0.235966	0.687091	0.928144	0.935314	-0.542344	1.04302	0.278519	0.668823	0.290817	0.619508	1.03659	-0.063333	1.84859	3.36055	1.02116
hsa-miR-29a	hsa-miR-29a-3p	324.11	386.355	17.4407	3.56333	334.344	288.126	28.1136	22.0887	297.932	236.632	15.7998	44.9736	282.712	380.832	13.2378	31.0596	168.361	245.806	17.2053	2.61351	305.633	267.699	16.9271	29.6926	357.789	511.589	39.0095	23.0965	326.442	270.391	5.4675	34.0858	219.359	211.548	26.2573	12.3686	179.968	175.299	21.7021	39.8567	190.115	161.819	12.3832	30.1858	125.044	238.869	24.5908	36.5557
hsa-miR-29a*	hsa-miR-29a-5p	2.0854	1.33125	1.17214	1.57622	1.06472	0.974523	0.690468	1.37494	1.1381	0.546169	1.57374	1.15683	0.830216	3.03659	1.45963	2.65019	-0.0305235	0.722231	1.71615	1.01333	0.656996	1.60502	1.4535	1.40213	1.53425	1.6847	1.14667	0.181192	1.64877	0.849992	0.879027	1.26532	0.0902432	1.69659	0.709097	0.979737	0.826762	1.94723	0.67304	1.25808	0.545069	1.64112	0.947557	1.39983	0.506134	0.925209	5.2394	1.28665
hsa-miR-29b	hsa-miR-29b-3p	105.788	176.284	7.0664	3.72704	152.822	140.391	9.46085	12.5124	203.407	139.721	6.457	25.3409	156.611	222.874	5.36713	19.0643	87.3398	130.825	6.7985	1.10807	193.674	200.708	6.11282	14.9927	105.237	208.005	12.4004	12.6607	225.41	207.429	6.28574	13.8092	118.87	118.374	15.1592	4.07488	107.836	102.53	8.11185	20.5462	96.0771	76.095	4.31653	16.2066	79.0279	176.091	5.41645	6.34492
hsa-miR-29b-1*	hsa-miR-29b-1-5p	3.02326	6.00997	-0.192754	0.0606699	3.90116	3.40126	0.400703	-0.202737	3.9616	2.66237	0.354318	0.033919	4.09541	16.1839	0.105838	1.28809	2.52371	2.57505	0.330241	0.222417	4.16467	3.61267	0.417078	0.0313157	4.495	4.71232	0.0625569	-0.535721	10.6198	5.26656	-0.205842	0.243847	2.41561	2.61059	-0.621907	0.684672	2.33937	2.19096	-0.165608	-0.5607	4.32071	2.60944	0.136164	0.636937	1.07885	2.4517	2.55583	0.0612172
hsa-miR-29b-2*	hsa-miR-29b-2-5p	3.61633	5.7489	-2.77215	-2.38377	3.98143	4.1148	-2.59384	-2.60302	5.16106	3.95879	-2.30297	-2.90068	5.77808	12.3261	-2.10856	-1.89214	3.84426	3.88967	-3.49703	-2.12074	4.99703	4.25865	-3.2002	-2.67305	4.9741	8.31232	-4.07594	-4.29622	16.8398	11.8565	-3.53044	-3.98502	3.46776	3.86479	-2.2577	-1.94936	4.5682	2.3736	-2.24788	-2.62142	4.26866	3.37002	-1.61065	-2.0118	2.64989	3.2008	-4.61331	-2.37378
hsa-miR-29c	hsa-miR-29c-3p	203.249	346.793	25.088	7.13389	233.828	202.088	36.0975	29.1546	306.821	230.954	21.7731	66.4747	196.136	321.622	15.8116	36.5571	116.309	181.289	20.5095	3.3918	344.783	373.76	25.1672	36.5702	215.296	401.777	51.0386	30.7603	329.379	328.004	9.73441	49.665	156.213	166.16	34.3363	15.6867	104.948	110.728	24.8347	47.5883	157.216	122.784	16.0404	40.2388	86.8368	204.283	29.9061	42.8848
hsa-miR-29c*	hsa-miR-29c-5p	144.569	177.078	1.01926	1.23927	142.623	115.701	1.21894	1.02299	136.777	105.68	2.09183	2.0837	117.908	196.394	1.83944	1.87806	82.8643	103.965	1.87077	0.818595	127.074	106.15	1.80643	2.55563	139.354	198.183	0.772222	0.660764	146.575	121.195	0.731133	1.05447	81.5519	73.0693	1.36219	1.12307	56.6871	54.368	1.13976	1.40654	85.8384	71.6971	1.47147	1.19431	54.0442	85.3521	5.43024	1.77243
hsa-miR-300	hsa-miR-300	-2.77359	-3.11922	-1.32936	-1.12224	-3.24731	-2.63184	0.322866	-1.20662	-2.86051	-3.44083	-0.470578	0.286143	-2.34683	-2.76056	0.645807	1.03665	-4.34813	-3.10901	-0.695663	0.064001	-3.45145	-2.81598	-0.397427	-0.423022	-2.55126	-2.65027	-2.2639	-3.90169	-2.5327	-3.61816	-2.54504	-2.24462	-4.33748	-3.75405	-0.417738	-0.192047	-3.30938	-3.01201	-0.737252	-0.992872	-3.21393	-3.20004	-0.686773	0.008186	-3.24832	-3.61852	-1.6794	0.32602
hsa-miR-301a	hsa-miR-301a-3p	2.55974	4.01307	0.84174	0.483138	1.42818	1.13917	2.07613	3.30027	1.23322	0.435655	1.31696	8.4553	3.82689	15.4781	0.200157	4.25638	-2.67521	2.00943	0.132977	-0.913647	4.40802	5.17631	0.23942	2.28686	5.28297	4.89029	1.2793	0.528462	11.9001	7.21723	-0.785977	3.00223	1.90791	1.92527	3.33913	-0.0561407	1.58742	0.096142	1.5926	3.07866	5.76451	2.61949	0.46984	3.11344	-0.64106	3.24883	-1.10705	0.929573
hsa-miR-301b	hsa-miR-301b-3p	-3.09515	-4.5819	-2.0106	-1.58685	-3.32486	-3.30283	-1.21716	-1.74278	-3.1677	-3.46297	-1.33443	-1.47965	-1.30845	-1.20011	-1.11586	-0.418256	-4.69343	-3.52132	-1.91508	-1.31865	-2.48594	-3.3798	-1.6644	-1.71258	-2.50589	-2.90474	-2.63119	-3.76198	-1.57833	-2.41631	-2.23824	-2.00558	-3.06632	-4.1528	-1.63319	-1.46828	-3.68148	-3.46973	-1.02429	-0.87169	-3.62839	-3.68649	-1.25875	-1.11917	-3.43071	-4.27787	-2.88666	-1.3205
hsa-miR-302a	hsa-miR-302a-3p	2.23238	1.01947	1.0156	1.1186	1.42672	0.721671	1.56528	1.52919	0.402485	0.158093	1.89729	0.847712	1.4954	3.27467	2.26119	1.29539	0.281246	0.49143	1.75636	1.16692	0.587796	1.32776	1.90702	1.24501	1.15519	1.63423	1.35849	0.807086	2.18375	1.21738	1.50042	1.55846	0.165173	1.61125	0.810819	1.04564	0.796863	1.00242	1.15539	0.830573	0.825469	0.657143	1.11728	1.50547	0.780641	0.84732	4.6152	1.042
hsa-miR-302a*	hsa-miR-302a-5p	-1.44599	-2.36204	-1.37214	-0.932161	-2.2627	-2.42702	-0.50266	-0.68705	-1.89602	-2.47377	-0.257391	-0.691486	-0.535591	-1.05683	-0.731812	-0.338354	-3.62088	-1.35923	-1.09051	-0.479883	-2.66678	-1.68573	-0.615686	-0.680335	-0.869176	-1.15904	-1.70687	-0.512573	-1.49078	-1.88293	-1.25735	-1.57008	-2.84379	-2.58049	-1.24274	-0.288575	-2.68699	-2.61522	-0.308616	-0.824028	-1.97135	-1.89962	-0.910608	-0.146212	-2.05028	-2.35186	0.045843	-0.666117
hsa-miR-302b	hsa-miR-302b-3p	1.16938	0.126934	0.652503	0.732239	0.165323	-0.268289	0.700594	0.574467	-1.12486	-0.237197	1.43318	-0.0230875	0.441227	1.90562	0.955792	0.576312	-1.00146	0.0510304	0.951923	0.927531	0.364611	0.114723	0.893812	0.853113	0.158472	0.290991	-0.364328	-0.606829	0.329208	0.0699935	0.64963	0.320389	-1.32179	0.364209	0.184479	0.422909	-0.239425	-0.085983	0.398682	-0.197982	-0.733208	0.303393	0.46882	0.791345	-0.741814	-0.751605	3.79624	0.347618
hsa-miR-302b*	hsa-miR-302b-5p	-2.0653	-2.47059	-0.925117	-0.476471	-2.4509	-2.17255	-0.916397	-0.489287	-1.94021	-1.9357	-0.691563	-1.27265	-1.65614	-0.713232	-0.528462	-0.52161	-3.59592	-1.7701	-1.65029	-0.630768	-2.50568	-2.5678	-1.02215	-0.747463	-2.09512	-1.88648	-1.75375	-2.87052	-1.32761	-1.35451	-1.1998	-1.24758	-2.57013	-2.60369	-1.20995	-0.957467	-1.85268	-1.42756	-0.776125	-0.935911	-1.97256	-2.85124	-0.799249	-0.295554	-2.62886	-2.92229	-0.86245	-0.220025
hsa-miR-302c	hsa-miR-302c-3p	0.639638	0.180488	0.679808	0.405543	-0.827104	-0.409986	0.927524	0.476132	-0.485301	-0.806213	0.878379	0.445055	0.266053	0.677685	1.24859	0.826311	-1.52535	-0.688168	0.446661	0.774972	-0.750141	-0.174754	1.26077	1.14252	-0.174257	0.030691	0.119557	-0.547209	0.0015714	-0.118586	0.564404	0.359083	-1.38612	-0.246832	0.322624	0.967104	-0.320037	-0.331658	0.796269	0.711159	-0.822561	-0.123467	0.691237	0.719553	-1.57717	-0.446792	4.62528	0.879858
hsa-miR-302c*	hsa-miR-302c-5p	-5.0799	-4.96586	-2.76159	-2.5966	-4.76016	-4.57362	-2.1147	-2.0829	-5.07709	-4.94744	-2.12606	-2.04655	-3.57455	-4.28237	-2.35101	-2.42427	-5.78033	-4.96658	-3.20087	-1.66438	-5.14259	-5.50756	-1.8245	-1.8011	-3.85037	-4.59924	-3.53834	-4.13969	-3.80278	-4.60056	-3.47817	-3.20165	-6.15627	-5.75443	-2.6897	-2.28514	-5.30053	-5.01482	-1.86251	-2.01141	-5.67934	-5.26183	-1.98435	-1.87226	-5.29775	-5.34223	-4.85039	-2.04745
hsa-miR-302d	hsa-miR-302d-3p	-1.42667	-1.71249	-0.621969	-0.538866	-1.5364	-1.47559	-1.01125	-0.0335186	-1.79572	-1.70626	-0.0290029	-0.414717	0.000233	-0.108511	-0.039013	0.98664	-2.56783	-1.4921	-0.075864	-0.0240312	-1.80394	-1.5984	0.351689	-0.223355	-2.00924	-0.968811	-0.786151	-1.38875	-0.7535	-1.4587	-0.721667	-1.19457	-2.25218	-1.88625	-0.84692	-0.394295	-1.20374	-1.54243	-0.21119	-0.900501	-2.35053	-1.67468	-0.537768	0.052156	-1.83213	-1.73609	3.69171	-0.168754
hsa-miR-302d*	hsa-miR-302d-5p	-6.97377	-6.63092	-3.31377	-3.11112	-5.87255	-5.73983	-3.25072	-3.45712	-5.70973	-5.9035	-2.32244	-2.93103	-4.5455	-4.82895	-2.97859	-2.84691	-7.11035	-5.32542	-4.16122	-2.96377	-6.34003	-6.25877	-3.24966	-2.6761	-4.79909	-5.53853	-4.87121	-5.97407	-4.97568	-5.85731	-4.73285	-4.78424	-6.89447	-6.5792	-2.96833	-2.45993	-6.8521	-6.44773	-2.53582	-3.1516	-6.36438	-5.8767	-3.32565	-2.63183	-6.40798	-7.1023	-5.61634	-3.05033
hsa-miR-302e	hsa-miR-302e	-2.77811	-3.86095	-1.21713	-1.30608	-2.14986	-2.80306	-0.689305	-1.1011	-2.40724	-2.1672	-0.031282	-0.923418	-2.09469	-1.98229	-0.390593	-0.89153	-2.93373	-2.73441	-1.1059	-0.526921	-2.64339	-2.37983	-1.0341	-0.719984	-1.39552	-1.49166	-2.12197	-3.19488	-1.36481	-2.2407	-2.28465	-1.84937	-2.38681	-2.88036	-1.38152	-0.851828	-2.15071	-2.37693	-1.25541	-1.38884	-2.30101	-2.36467	-0.704715	-0.148418	-2.89454	-2.40061	0.577256	-0.623245
hsa-miR-302f	hsa-miR-302f	-1.81636	-2.45977	-0.290968	0.246886	-1.23882	-1.45032	-0.370797	-0.338608	-1.55278	-1.55434	0.543476	-0.55324	-0.995262	0.35153	-0.192957	0.742445	-2.02261	-1.3919	-0.430445	-0.204062	-1.56352	-1.14677	-0.464872	-0.0906568	-0.607177	-0.463496	-1.20607	-2.36153	-0.221497	-1.02054	-1.38287	-1.08891	-1.77966	-1.24591	-0.556856	-0.38019	-1.3201	-0.571614	-0.234694	-0.646084	-1.2141	-0.814864	-0.63379	-0.303112	-2.11456	-0.876985	1.83484	0.163094
hsa-miR-3065-3p	hsa-miR-3065-3p	-3.62258	-4.053	-2.19975	-2.03917	-3.71782	-4.25963	-1.31114	-1.46195	-3.86111	-3.80738	-1.39539	-1.96934	-3.13254	-2.5918	-1.38189	-1.18633	-5.20251	-3.56708	-2.39341	-1.50496	-4.25275	-4.16628	-1.61753	-1.18231	-2.8944	-3.40681	-2.38179	-3.42223	-2.35021	-3.45266	-2.41486	-2.33317	-5.40687	-4.35397	-1.56974	-1.31954	-4.18684	-3.62414	-1.81808	-1.97336	-4.1247	-3.86667	-1.4534	-1.13126	-3.37555	-4.38149	-2.38461	-1.24137
hsa-miR-3065-5p	hsa-miR-3065-5p	-4.43441	-4.94237	-2.12338	-2.13038	-3.82241	-3.89761	-2.01744	-2.08985	-3.75438	-3.77259	-2.12101	-2.04324	-2.92246	-3.30057	-1.89344	-1.5059	-5.51496	-3.96712	-2.47211	-2.02263	-3.95009	-4.58791	-1.88355	-1.54535	-3.46653	-4.03283	-3.03604	-4.23937	-2.83089	-3.2498	-2.94889	-2.96416	-5.29477	-5.88231	-2.17228	-1.7184	-5.18007	-4.3298	-1.79839	-2.04789	-4.49168	-4.17418	-1.62411	-1.4939	-4.19638	-5.21163	-3.71725	-1.56588
hsa-miR-3074	hsa-miR-3074-3p	-3.32704	-4.4458	-1.72987	-2.18967	-3.77667	-4.03658	-1.15242	-1.72251	-3.55498	-4.17541	-0.870392	-1.32929	-3.63845	-2.69624	-0.927025	-0.898726	-5.5918	-3.00432	-2.16383	-0.384125	-4.49392	-3.66803	-0.288703	-0.73813	-3.65566	-3.61129	-2.17869	-3.68879	-2.97203	-2.73042	-3.2778	-2.69849	-5.53593	-4.68914	-0.893667	-1.05845	-4.87511	-4.78715	-1.03975	-0.769715	-4.15132	-3.85213	-0.952978	-0.297929	-4.91018	-4.73792	-3.70709	-0.132374
hsa-miR-30a	hsa-miR-30a-5p	53.7751	77.273	2.45304	0.89305	135.19	132.122	5.3014	4.08653	107.629	91.3827	4.11327	7.80657	80.4668	102.389	3.78763	5.35073	88.8445	116.99	2.73828	3.86647	99.8095	77.4592	3.17766	4.53427	94.2	113.608	10.3702	1.14039	92.6682	83.6054	-1.13857	9.17576	55.4275	58.0962	4.55303	3.79309	37.9529	41.1783	3.15382	6.77966	56.9245	45.7413	2.63812	4.35953	40.8984	55.6138	13.6424	16.3624
hsa-miR-30a*	hsa-miR-30a-3p	-2.26688	-3.259	-1.99138	-1.33305	1.09743	-0.79522	-1.54019	-1.61718	-2.47049	-3.19323	-1.32834	-1.32087	-2.30664	-1.53476	-1.74102	-0.690898	-4.21743	-3.13587	-1.88199	-1.24202	-2.81348	-2.15722	-1.37053	-1.55058	-0.060021	-1.90102	-1.78024	-2.74589	-1.43723	-2.75003	-3.17422	-1.80988	-4.50644	-3.26985	-1.31332	-1.29214	-2.90934	-3.13926	-1.27685	-0.773582	-2.81732	-3.27478	-1.69995	-0.950288	-3.20916	-3.63714	-0.980542	-1.43999
hsa-miR-30b	hsa-miR-30b-5p	3386.16	3707.78	8.11384	6.84061	3908.44	3259.68	16.8304	22.5502	3674.97	2453.8	10.9775	59.1881	2970.3	3501.95	5.99314	31.9403	2246.15	3145.86	9.49199	0.337009	3395.64	3163.11	6.67065	19.5704	3741.25	5833.16	11.3124	14.0418	3778.69	3010.8	2.18721	18.2713	4194.38	3329.18	32.6838	5.19956	3016.84	2534.14	20.592	49.1302	2542.74	1934.44	5.88603	24.7626	2792	4772.32	4.03194	7.00602
hsa-miR-30b*	hsa-miR-30b-3p	-0.865973	-1.54555	-1.01498	-1.25201	-1.18566	-1.23781	-0.917979	-1.00862	-2.2101	-2.19781	-0.02412	-0.968079	-0.379361	0.085394	-0.385548	-1.20644	-3.40889	-1.94756	-0.868135	-1.26832	-1.38047	-2.00462	-0.489765	-0.576088	-1.34567	-0.870837	-1.44816	-2.10045	-0.590589	-1.6759	-1.26031	-1.20633	-3.05477	-2.71804	-1.33009	-0.828584	-1.95142	-1.94212	-1.1989	-0.961	-2.02863	-1.44336	-0.454759	-0.466852	-1.79381	-2.19225	0.90558	-0.332442
hsa-miR-30c	hsa-miR-30c-5p	3857.31	4405.21	1.98559	1.7907	5033.02	4714.22	2.99845	3.03394	4009.45	3393.45	2.70368	7.30955	3289.06	3827.61	2.69871	6.75747	2854.28	3605.88	2.27624	0.892888	3273.82	3118.16	3.18381	4.07459	4361	5509.69	3.05258	2.4441	3819.34	3259.1	0.547491	3.56457	3563.19	3276.59	6.59611	2.44452	2685.84	2839.99	3.52131	10.2481	2634.61	2863.03	2.5853	6.0939	2412.76	3560.89	2.02263	2.70714
hsa-miR-30c-1*	hsa-miR-30c-1-3p	0.832649	-0.291034	-0.982968	-1.39778	0.755398	0.544257	-0.370351	-1.01912	0.677265	-0.0936397	-0.751568	-1.39366	0.949259	1.48816	-0.374754	-0.579044	-1.59202	0.450444	-1.35116	-0.653737	-0.109071	-0.341476	-0.663776	-0.991801	1.57189	0.392051	-2.06883	-2.35396	1.95698	0.772529	-1.74097	-1.43943	-0.659937	0.470111	-1.04968	-0.895294	0.146215	0.05996	-0.79224	-0.799283	0.779695	0.685383	-0.857732	-0.448924	-0.802324	-1.33221	-0.390064	-0.517313
hsa-miR-30c-2*	hsa-miR-30c-2-3p	-2.27027	-2.42989	-1.34375	-1.50184	-1.64885	-2.15063	-1.13738	-0.970368	-2.09771	-2.51426	0.270658	-0.657005	-1.20565	0.069089	-0.731749	-0.585003	-3.62095	-1.57912	-0.836924	-0.308819	-2.22663	-2.55263	-0.39794	-0.418085	-1.49126	-1.71636	-1.80092	-2.53647	-1.71802	-2.18014	-1.3613	-1.47535	-3.65093	-2.64171	-0.978272	-0.263371	-2.77463	-3.2146	-0.43944	-0.729647	-3.00366	-2.36834	-0.662494	-0.423654	-2.41651	-2.52838	0.106541	-0.587995
hsa-miR-30d	hsa-miR-30d-5p	976.283	1434.21	27.4292	13.4934	1352.16	1316.49	37.5517	42.9235	1378.34	1137.86	33.1627	97.4549	1050.1	1315.71	29.0627	59.1972	1116.92	1501.78	21.3645	37.6475	1208.81	903.795	28.3113	39.0941	1065.78	1460.49	52.3791	19.4255	1170.13	1188.11	7.39292	73.249	941.627	1007.46	50.2472	29.8276	654.812	712.456	34.0518	91.5961	903.576	758.912	22.7918	37.568	781.719	961.045	49.9175	64.22
hsa-miR-30d*	hsa-miR-30d-3p	-1.88511	-2.62601	-1.68323	-1.32734	-2.43977	-2.49454	-1.31241	-1.13992	-2.40884	-2.17306	-0.576376	-0.819338	-2.19664	-1.32699	-0.707069	-0.242347	-3.58617	-2.4723	-1.52917	-1.13987	-2.52763	-2.62028	-1.36036	-1.02281	-1.63793	-1.98412	-2.38502	-2.73211	-1.43833	-2.42429	-1.86818	-1.91023	-3.16431	-2.30281	-0.916244	-1.51015	-3.02215	-2.20266	-1.2001	-1.28199	-2.84165	-2.56451	-1.07928	-0.802892	-2.99965	-3.21375	-0.17	-0.946334
hsa-miR-30e	hsa-miR-30e-5p	132.173	242.977	12.1131	3.81303	180.819	168.074	19.0391	19.8922	208.407	163.269	12.9474	46.825	156.231	250.348	10.4101	28.7686	86.6274	142.934	9.66786	8.90196	231.223	196.585	13.055	16.2571	172.006	219.246	24.8649	12.5457	247.142	241.765	3.04473	27.978	142.44	145.323	20.7508	9.52022	95.625	99.6799	14.212	35.5261	120.829	127.773	9.07539	22.3953	76.1128	174.628	19.5365	25.0162
hsa-miR-30e*	hsa-miR-30e-3p	102.424	125.506	-1.16201	-1.05834	133.516	121.179	0.083682	0.166536	117.429	89.3769	-0.066401	2.79597	97.6099	154.943	-0.689556	1.36083	68.7635	103.83	-1.31835	-1.99043	78.7655	81.9885	-1.29075	0.095358	161.422	179.608	-2.07762	-2.47421	154.022	116.006	-2.01998	-0.957079	95.8561	81.4718	0.539619	-0.923333	101.405	62.9887	0.269474	2.55461	93.0384	82.1699	-0.700361	0.447421	44.5162	95.724	-1.48449	-0.881303
hsa-miR-31	hsa-miR-31-5p	-2.46399	-3.4269	-1.93306	-1.43674	-1.19793	-2.55341	-1.69941	-1.53459	-2.04225	-1.73463	-1.80006	-1.90934	-0.522472	-0.800538	-1.70218	-1.25531	-3.36363	-2.19438	-2.40549	-1.58741	-3.13523	-3.34908	-1.67969	-1.42118	0.727845	0.068749	-2.84631	-3.55689	-0.719944	-1.95047	-2.57369	-3.40393	-3.2536	-2.62633	-2.14838	-1.13435	-3.18936	-3.11438	-1.43864	-1.41519	-2.7864	-3.08766	-1.07935	-1.15997	-3.05315	-1.99552	-3.93827	-1.23406
hsa-miR-31*	hsa-miR-31-3p	-3.77024	-5.28992	-1.4938	-1.75963	-2.75136	-3.04502	-1.84281	-1.72216	-3.3012	-3.36877	-1.24694	-1.45215	-2.13082	-3.04826	-1.1611	-0.845822	-4.39954	-3.51649	-1.62324	-1.10818	-3.6098	-3.64587	-1.29052	-0.842286	-3.27947	-3.42901	-3.59207	-3.40752	-2.67174	-3.42877	-2.73147	-2.77905	-3.81639	-3.82635	-1.40846	-0.958206	-3.57892	-3.32731	-1.45738	-1.59154	-3.4411	-3.30583	-1.52856	-0.992314	-3.09238	-4.42602	-3.21302	-1.26105
hsa-miR-3115	hsa-miR-3115	-0.516769	-0.941413	-0.444862	-0.173364	-1.71901	-2.00403	-0.14995	0.233507	-1.60578	-1.43421	-0.0417517	-0.563533	0.317038	0.548013	-0.106896	-0.707277	-3.03571	-1.73254	-0.713296	-0.572516	-1.24629	-1.2484	-0.920769	-0.738934	-0.548924	-0.994747	-0.856632	-0.719207	-0.402515	-1.69672	-0.803431	-1.05648	-1.98783	-1.20861	-1.21608	-0.831483	-2.14581	-1.57693	-1.32193	-1.05196	-1.69803	-1.11746	-0.303907	-0.128097	-1.58419	-2.06554	1.69725	-0.440022
hsa-miR-3116	hsa-miR-3116	-5.49988	-6.01165	-3.10851	-3.16547	-5.69783	-5.3769	-2.9906	-3.25365	-5.19712	-5.05733	-2.31125	-3.06088	-4.27871	-4.47826	-2.59363	-2.57288	-6.83212	-5.44217	-3.76388	-2.82084	-5.25674	-5.74075	-3.19001	-2.64734	-5.45393	-5.30467	-4.18804	-5.11469	-4.61479	-4.86657	-4.1508	-4.4922	-6.71332	-6.45221	-3.10282	-3.05309	-5.78052	-6.01462	-2.69669	-2.84959	-5.79805	-5.19584	-2.94896	-1.97547	-5.71477	-6.0954	-5.66453	-2.4944
hsa-miR-3117	hsa-miR-3117-3p	-2.84361	-2.94346	-1.38566	-1.51812	-3.64432	-3.28741	-1.44762	-0.864498	-2.46209	-3.8694	-1.34454	-0.879991	-2.30617	-1.93801	-0.924552	-0.104907	-4.256	-3.59964	-1.4945	-0.715987	-3.05478	-3.7036	-1.32734	-0.828788	-2.34999	-2.64529	-2.11535	-2.70868	-1.93567	-2.27458	-1.97034	-2.15565	-3.73207	-3.692	-1.14133	-1.20178	-3.0115	-3.14045	-0.82606	-1.08843	-3.80686	-2.96415	-0.746807	-0.699834	-3.13185	-3.58637	-1.81952	-1.09969
hsa-miR-3118	hsa-miR-3118	-3.52854	-3.20592	-0.855276	-0.753858	-1.39395	-3.02372	-0.698509	-0.614614	-2.14831	-2.15664	-0.160228	-1.19139	-1.37706	-1.45646	-0.179713	-0.826484	-3.8452	-2.42079	-1.09851	-0.934264	-2.68691	-1.65362	-0.820584	-0.953349	-2.37934	-2.31799	-2.36691	-2.78128	-1.32039	-2.04184	-2.17126	-2.02382	-2.44166	-2.7593	-0.892241	-0.526081	-2.81648	-2.44713	-0.866898	-1.32634	-2.89861	-2.38646	-0.5846	-0.598791	-1.91796	-3.52872	-2.00635	-0.957395
hsa-miR-3119	hsa-miR-3119	-1.13512	-2.75223	-0.553378	-0.434382	-1.42943	-2.32297	-0.565379	-0.887094	-2.39186	-1.73955	-0.040568	-0.453279	-1.19943	-0.564955	-0.705893	-0.29765	-3.06176	-1.63791	-1.05866	-0.643559	-2.06803	-2.19536	-0.331463	-0.465936	-1.71227	-1.23408	-1.6746	-2.11803	-0.726303	-2.51924	-1.28454	-1.10241	-2.55203	-1.85603	-0.860835	-0.674876	-2.0878	-1.87123	-0.495602	-0.910252	-2.36851	-1.67248	-0.245065	0.164311	-1.95016	-2.57342	-0.255578	-0.251981
hsa-miR-3120	hsa-miR-3120-3p	-3.8332	-4.4064	-3.52714	-3.04265	-4.09335	-4.42168	-3.04772	-2.7649	-3.98211	-3.74821	-2.4483	-2.43161	-2.78559	-2.83718	-2.6606	-2.31562	-5.95467	-3.96881	-3.59685	-2.87471	-4.86708	-4.89	-2.88399	-2.30566	-2.68362	-3.01436	-3.99773	-4.95755	-2.58611	-4.32704	-3.70443	-3.93376	-5.14664	-5.79	-3.20589	-2.28813	-4.24284	-5.18151	-2.69315	-2.16025	-3.70207	-4.69438	-2.77799	-1.88598	-4.78646	-4.91557	-5.55181	-2.45282
hsa-miR-3121	hsa-miR-3121-3p	-4.98731	-5.75563	-4.1544	-3.37972	-5.49936	-5.41091	-3.31743	-3.13983	-4.65194	-4.76497	-3.1687	-3.23316	-3.79995	-1.77191	-3.09655	-3.43942	-6.60151	-5.32401	-4.40003	-3.38822	-4.38221	-5.01373	-2.96333	-2.89009	-3.91052	-4.73842	-4.97839	2.60393	-3.46851	-4.17049	-4.66538	-4.44296	-6.44129	-7.27931	-2.54908	-2.62044	-5.25816	-6.25231	-2.57293	-2.08192	-4.62736	-4.10157	-2.86795	-1.49867	-5.3145	-6.45622	-6.28878	-2.02201
hsa-miR-3122	hsa-miR-3122	-6.48052	-6.3109	-3.63301	-2.98107	-4.8593	-5.00265	-2.79471	-2.86734	-5.16065	-5.46732	-2.51849	-2.88197	-4.22798	-4.79953	-2.44737	-2.68527	-6.91083	-5.48662	-3.3317	-2.55702	-5.28212	-5.50461	-2.63456	-2.29227	-4.99705	-5.27585	-4.23414	-5.48005	-4.85398	-4.91727	-4.52045	-3.8551	-6.00525	-6.12163	-2.95992	-2.58868	-6.79203	-5.26608	-2.80224	-2.84666	-6.44461	-6.22486	-2.61286	-2.35341	-5.46988	-6.50705	-4.94671	-2.72319
hsa-miR-3123	hsa-miR-3123	-5.51509	-5.74615	-2.45198	-2.17499	-4.45044	-4.67027	-1.66319	-2.11426	-4.60257	-4.10713	-2.32026	-2.46757	-3.06529	-3.53232	-1.50676	-2.37676	-5.83044	-4.11239	-2.32623	-1.87232	-4.53127	-4.27763	-2.06645	-2.0135	-3.44044	-4.6502	-4.0942	-5.02346	-3.50215	-3.92569	-3.40214	-4.027	-5.64319	-5.46167	-2.55472	-2.33252	-5.17064	-4.17492	-1.94577	-2.24364	-4.78492	-4.85368	-1.90652	-1.78523	-4.47836	-5.41526	-3.27718	-2.21823
hsa-miR-3124	hsa-miR-3124-5p	-7.13819	-6.95354	-2.37818	-3.13097	-5.77667	-5.07961	-1.51129	-2.80684	-5.26537	-5.52982	-1.22588	-1.61864	-4.15971	-3.72351	-1.96225	-1.54837	-6.50608	-5.20009	-2.76444	-2.01385	-5.62291	-6.59544	-1.85755	-1.914	-4.33727	-4.7608	-3.47728	-6.12689	-3.1666	-4.68221	-5.60898	-3.64734	-6.50346	-6.82688	-1.6063	-1.75659	-7.31806	-6.54517	-0.28379	-1.00452	-4.48369	-5.10155	-2.61282	-0.765507	-6.45704	-6.85793	-5.43175	-1.65538
hsa-miR-3125	hsa-miR-3125	30.5975	31.0905	-1.69406	-1.89533	36.9008	30.4344	-0.327147	-1.49135	46.7476	31.0572	-0.658278	0.003056	35.4434	67.3022	-1.37285	-0.645328	40.6486	42.4235	-1.92397	-1.87888	34.4595	25.5289	-0.90759	0.789952	22.2196	33.6793	-0.722481	-4.20642	37.8846	43.7238	-4.0181	-0.804922	20.4818	19.252	-0.843445	-1.28466	41.8138	20.8182	-0.964349	1.70993	37.4649	20.0397	-1.35753	0.820175	30.1353	24.9786	-2.85844	1.1745
hsa-miR-3126-3p	hsa-miR-3126-3p	-6.3902	-6.11447	-3.34315	-2.71717	-5.39896	-5.31629	-3.00734	-3.06843	-5.48508	-4.64643	-2.25673	-2.46453	-4.35859	-4.85898	-1.98686	-3.16484	-6.8936	-6.15907	-3.30572	-2.11614	-5.65382	-6.4805	-2.37112	-2.26646	-4.26379	-5.23713	-4.98597	-5.80605	-3.94433	-4.71878	-4.79705	-4.99027	-6.97237	-6.38788	-2.65203	-2.03488	-6.23067	-6.83641	-2.26724	-3.0991	-6.54729	-5.91111	-2.18634	-1.8256	-5.60812	-6.31626	-4.09053	-2.39834
hsa-miR-3126-5p	hsa-miR-3126-5p	-7.56106	-8.41183	-3.87723	-3.77798	-7.03815	-7.0009	-3.25458	-3.71786	-6.0134	-5.88498	-2.95482	-3.76003	-5.7334	-5.27256	-3.20118	-3.01403	-8.07086	-6.99393	-4.13529	-3.30214	-6.61505	-6.95109	-3.34815	-2.90178	-6.4018	-6.31513	-5.19826	-6.63327	-4.93725	-6.02735	-5.73037	-5.62103	-7.92092	-8.26228	-3.61822	-2.66358	-7.47707	-7.44025	-2.9185	-3.16399	-6.66022	-7.02062	-2.93576	-2.65891	-6.4906	-7.65811	-6.39314	-2.52261
hsa-miR-3127	hsa-miR-3127-5p	23.7732	23.4906	-0.536904	-1.58977	27.404	20.441	-0.245521	-1.66984	35.487	22.447	-0.951065	-0.091472	28.8193	52.561	-1.31035	0.146648	28.6488	30.3485	-2.33781	-1.24709	26.1668	18.0522	-0.693895	1.54726	16.6274	23.8641	0.689653	-2.89134	30.9731	37.0717	-2.91523	0.165123	10.2387	5.3365	-1.24457	-0.728265	27.7858	11.8661	-0.394992	1.84696	27.3611	12.6043	-1.17682	1.50974	18.035	15.0694	-2.19697	1.50843
hsa-miR-3128	hsa-miR-3128	-5.64963	-5.50288	-2.55484	-2.16669	-4.38473	-3.23343	-2.66524	-2.48086	-3.22583	-3.98344	-1.5645	-1.97868	-2.9664	-3.97021	-1.66122	-1.75294	-5.3873	-4.30582	-2.95405	-2.22038	-4.95588	-4.02546	-2.38664	-1.41137	-3.57501	-3.78648	-3.58642	-4.83893	-3.21697	-3.90075	-4.01834	-3.77479	-5.71011	-4.7495	-2.63323	-1.78381	-5.55094	-4.85222	-1.57136	-2.27008	-5.61257	-4.48257	-1.69322	-1.70162	-4.56886	-5.45734	-4.64745	-1.76694
hsa-miR-3129	hsa-miR-3129-5p	-2.12189	-2.62308	-1.5335	-1.18025	-2.47294	-3.22009	-1.20099	-0.827494	-2.14842	-2.70913	-0.887931	-1.86737	-1.53649	-1.79833	-0.308973	-0.606409	-4.10665	-2.86378	-1.71283	-1.19458	-2.96029	-2.55084	-1.09388	-1.31464	-2.76125	-2.20388	-1.55762	-2.71656	-1.68653	-2.52048	-1.01947	-1.7991	-3.38961	-2.96059	-1.81742	-1.59795	-2.99892	-2.33514	-0.912332	-1.26931	-3.10825	-2.3671	-1.20744	-0.990542	-3.13747	-2.97183	-1.13465	-1.81101
hsa-miR-3130-3p	hsa-miR-3130-3p	-6.06482	-5.58533	-3.63665	-3.14627	-5.13157	-5.95563	-2.96113	-3.1192	-5.38625	-5.5258	-2.54995	-3.25592	-4.41853	-4.27683	-3.08138	-3.35197	-7.02192	-5.67755	-3.92971	-3.45689	-5.93656	-5.77444	-3.25856	-2.82423	-4.93001	-5.28905	-4.46381	-5.35909	-4.54592	-5.07641	-5.00011	-4.51228	-6.55562	-6.99598	-3.30252	-2.56057	-6.31062	-6.10249	-2.67982	-3.04661	-5.28895	-5.4878	-3.33892	-2.44009	-5.89786	-6.1868	-5.93313	-2.8774
hsa-miR-3130-5p	hsa-miR-3130-5p	-4.64765	-4.74887	-2.31688	-2.64416	-3.13899	-2.80789	-2.07177	-2.34274	-4.05499	-3.74212	-1.26231	-1.49794	-2.48496	-2.93939	-1.83101	-2.30882	-5.77231	-3.78357	-2.74766	-1.68405	-3.96352	-4.29883	-1.98503	-1.07817	-2.51002	-3.93851	-3.842	-5.06686	-2.90823	-3.31039	-3.93102	-3.33519	-4.75305	-5.0726	-1.84295	-1.6334	-4.29903	-4.07971	-1.30116	-1.54077	-3.27515	-2.91519	-2.1937	-1.18928	-4.41006	-4.04171	-5.28474	-1.6302
hsa-miR-3131	hsa-miR-3131	-6.64367	-7.59545	-1.28109	-2.60177	-6.17812	-5.98845	-0.819419	-1.78409	-5.69798	-5.5742	-0.774523	0.028951	-5.03893	-4.5598	-0.528606	-1.05022	-7.16442	-5.33381	-2.53755	2.36897	-6.5567	-6.29823	1.06675	0.437779	-5.64293	-5.39194	-2.14907	-4.85617	-5.11652	-5.39374	-4.61928	-2.23364	-6.96194	-6.71964	-0.663093	-0.20789	-6.96685	-6.2275	-1.17387	1.41264	-5.61561	-5.78507	-0.068134	0.347188	-6.19455	-7.59505	-1.97605	2.75467
hsa-miR-3132	hsa-miR-3132	-5.68251	-6.56537	-4.05961	-3.42299	-5.14437	-4.71591	-3.91299	-3.35299	-4.03391	-4.86704	-3.21696	-3.22378	-3.80476	-2.72345	-3.27509	-2.96686	-7.02119	-4.99695	-4.04557	-2.85124	-4.44397	-5.15292	-3.3461	-2.64331	-5.08243	-4.73837	-5.06989	-5.84405	-4.00673	-4.2909	-5.36634	-4.75419	-5.03743	-5.27407	-3.42113	-2.34767	-5.10699	-4.44284	-3.16434	-2.13961	-4.41792	-4.57585	-3.32383	-2.29573	-4.10093	-5.43259	-6.24992	-2.8391
hsa-miR-3133	hsa-miR-3133	-2.6279	-3.26166	-1.80807	-1.71061	-1.69377	-1.86515	-1.12702	-1.05612	-1.61398	-1.90302	-0.502471	-1.504	-0.748877	-1.28171	-0.671713	-0.416184	-3.68754	-1.36335	-1.8394	-0.910195	-2.30967	-2.79774	-0.995885	-0.621975	-1.95918	-1.83638	-2.9126	-3.1431	-1.61766	-2.10514	-2.68401	-2.24853	-3.29647	-2.67007	-1.07556	-0.77066	-2.04513	-2.80923	-1.17739	-1.65553	-2.56632	-3.06596	-0.840528	-0.130781	-3.20803	-3.37815	-1.60331	-0.569491
hsa-miR-3134	hsa-miR-3134	-3.76032	-4.15894	-2.20747	-1.83018	-3.8648	-3.58693	-1.7159	-1.81737	-2.62097	-3.07242	-1.80116	-1.93288	-2.52097	-2.88664	-1.62594	-1.8212	-4.66748	-3.59452	-2.77211	-2.02382	-3.44029	-3.94465	-2.00712	-1.2104	-3.52729	-2.8891	-2.98075	-3.89046	-2.43648	-3.0507	-2.30159	-2.54491	-4.78042	-4.27612	-1.8144	-1.33658	-3.59838	-3.62434	-1.64315	-1.53641	-3.75682	-3.66631	-1.53682	-1.07954	-4.00094	-4.77138	-3.55568	-1.50186
hsa-miR-3135	hsa-miR-3135a	-6.84137	-7.07776	-3.91621	-3.52637	-6.15202	-6.10897	-3.29941	-3.47578	-6.02339	-5.89421	-3.04776	-3.32344	-4.68188	-5.08501	-3.43789	-3.26997	-7.12896	-5.84392	-4.37588	-3.24606	-6.38218	-6.42545	-3.1467	-2.67472	-6.12039	-5.88503	-5.02495	-5.74379	-5.02852	-5.58117	-4.62754	-5.00436	-7.14274	-6.75145	-3.69281	-3.16691	-6.69732	-6.78393	-2.89558	-3.52847	-6.28902	-6.32498	-3.3561	-2.85018	-5.60995	-6.8422	-6.05779	-3.11116
hsa-miR-3136	hsa-miR-3136-5p	-1.45904	-1.84254	-2.11171	-1.38073	-1.74647	-2.06152	-1.70626	-1.60793	-1.85374	-1.96545	-1.72576	-1.73896	-0.838834	0.476199	-1.4658	-1.21733	-3.43808	-1.94054	-2.20129	-1.53536	-1.95619	-2.30705	-1.8612	-1.13607	-0.841245	-0.604874	-2.22095	-2.87001	-0.334766	-0.958231	-1.56753	-2.19313	-3.43106	-3.05493	-1.85659	-1.35386	-1.79592	-2.73221	-1.8519	-1.6455	-0.781679	-1.92668	-1.17773	-1.00634	-2.05727	-3.50687	-2.24859	-1.52428
hsa-miR-3137	hsa-miR-3137	3.62766	3.22084	-1.65851	-2.92899	5.48967	4.20235	-1.07748	-1.8717	4.32121	7.24906	-1.22569	-0.957514	4.073	6.93434	-1.51134	-0.904373	3.46948	4.64165	-2.15536	-1.11079	4.58743	3.06926	-0.822968	0.206951	2.23975	6.36627	-1.95057	-4.59024	4.85052	4.40304	-4.44865	-1.66805	5.28129	4.8422	-1.89281	-1.67407	6.87941	12.0053	-1.32655	-0.68938	5.14911	6.26891	-1.53321	0.341289	6.06357	5.31961	-3.19803	0.063473
hsa-miR-3138	hsa-miR-3138	0.485217	1.24161	1.35334	-0.930447	0.707167	0.635344	2.40052	0.756207	1.93206	-0.176323	2.68698	4.34936	1.0384	8.30236	1.2751	1.89613	-1.52019	-0.583135	0.347682	2.17863	2.85141	-0.448271	1.44151	3.86643	-0.267373	-0.605597	3.09521	-1.4409	2.30312	3.13459	-2.3754	1.67691	-1.77106	-2.17486	2.02934	1.53157	0.585081	-1.29507	2.24701	2.731	2.82261	2.19319	2.22862	3.02876	0.992204	-0.393791	0.922474	5.88684
hsa-miR-3139	hsa-miR-3139	-4.70049	-5.63705	-2.62026	-1.79973	-4.4872	-3.91724	-2.63297	-2.03212	-3.8063	-3.91256	-1.13035	-2.01803	-2.96321	-3.34731	-1.47342	-1.5802	-5.07809	-4.15303	-2.22365	-1.53415	-4.39864	-4.55579	-2.4899	-1.80112	-3.496	-3.83316	-3.27465	-4.77697	-3.22999	-3.80676	-3.58878	-3.58315	-5.17068	-5.30875	-1.84386	-1.3159	-5.16592	-4.13443	-1.06444	-2.14032	-4.55415	-4.19625	-1.73629	-1.44094	-4.98827	-5.74321	-3.65073	-2.02446
hsa-miR-3140	hsa-miR-3140-3p	-3.17208	-3.41471	-2.33009	-2.03518	-2.50387	-3.46184	-2.46778	-1.8747	-2.49062	-2.73345	-2.09141	-1.86012	-1.59095	-1.72053	-1.63202	-1.21706	-4.07143	-2.84592	-2.66967	-1.56397	-3.64889	-2.83796	-2.26814	-1.39952	-2.66265	-2.68497	-3.17959	-3.37506	-0.996902	-2.21036	-2.18576	-2.64457	-4.31319	-3.77774	-2.15489	-1.9871	-3.01967	-3.64975	-2.15672	-2.27101	-3.06156	-2.22876	-1.59679	-1.66832	-3.99119	-4.29764	-2.85732	-2.28821
hsa-miR-3141	hsa-miR-3141	6.53513	12.3894	8.58098	2.72073	14.9745	14.9042	10.3232	6.6631	18.5904	13.4575	10.2314	17.241	16.5488	33.1777	7.79836	10.6056	17.5832	17.0572	8.51812	14.674	18.5886	13.6585	10.4023	14.3474	13.8642	11.9718	15.2357	3.54348	21.8678	25.8621	-2.22575	11.8781	10.0502	4.98487	9.80891	8.5318	13.6675	8.40097	9.49738	18.4166	16.5505	13.075	10.061	14.5505	11.822	11.1087	11.9751	20.3823
hsa-miR-3142	hsa-miR-3142	-4.32175	-4.778	-2.16582	-2.18343	-4.1906	-4.15581	-1.21495	-1.8654	-3.51936	-3.84441	-0.74188	-1.8627	-3.23146	-3.10405	-0.92321	-0.599922	-4.32287	-3.79655	-2.12955	-1.05527	-3.79164	-3.77876	-1.36113	-1.46499	-3.39943	-3.43892	-3.4699	-4.30118	-3.51018	-3.11573	-3.33313	-4.25121	-4.61891	-4.51611	-2.13861	-1.39512	-4.27852	-3.43272	-1.27838	-2.07358	-4.467	-3.90298	-1.10981	-0.827376	-4.26992	-4.15799	-2.47133	-1.51059
hsa-miR-3143	hsa-miR-3143	-5.17839	-5.85215	-2.3118	-2.13998	-4.18288	-4.10849	-2.18179	-1.71832	-4.20639	-4.28324	-1.27164	-1.51527	-2.64058	-3.35994	-1.63769	-1.3193	-5.56238	-3.99504	-2.54638	-1.76002	-4.7426	-4.6884	-2.05401	-1.5967	-3.97234	-3.56021	-3.92247	-4.91546	-3.50583	-3.41174	-3.6168	-3.98942	-5.0049	-4.83838	-2.2552	-1.48164	-5.25633	-4.09754	-2.14907	-2.02085	-4.23172	-4.15492	-1.77148	-1.47579	-3.9795	-4.97152	-4.34835	-1.60446
hsa-miR-3144-3p	hsa-miR-3144-3p	0.643258	-0.006206	0.219264	0.211576	0.255309	-0.140983	0.129785	0.499791	-1.42464	-0.156088	0.567917	-0.276531	-0.081411	1.24296	0.0244224	0.679902	-1.4847	-0.803028	0.552602	0.314828	-0.430537	-0.642593	0.677026	0.324821	-0.519052	0.329678	-0.18448	-1.39329	-0.261421	-1.16098	-0.002483	-0.190146	-1.17148	-0.00263	-0.35195	-0.0937756	-1.18472	-1.16926	0.0318088	0.170143	-0.240386	-0.103456	0.315484	0.506449	-0.561866	-0.272943	4.36223	-0.0862667
hsa-miR-3144-5p	hsa-miR-3144-5p	-4.9682	-6.37644	-3.15282	-2.4021	-4.92564	-5.21559	-2.85866	-2.75754	-4.744	-5.115	-3.2047	-3.41728	-3.93578	-3.83849	-2.46467	-4.16426	-6.3697	-5.86325	-3.98905	-2.9883	-4.01109	-5.73972	-2.95871	-2.26966	-4.53147	-5.12985	-4.22635	-4.56349	-3.8677	-4.7131	-3.71003	-4.13651	-6.79956	-6.8213	-3.11266	-3.12474	-6.41087	-5.73485	-2.99467	-3.20302	-5.9092	-5.32606	-2.99921	-2.16265	-5.04614	-7.00082	-5.12172	-2.88131
hsa-miR-3145	hsa-miR-3145-3p	-1.71499	-1.84482	-1.0569	-0.916192	-2.51155	-2.09307	-0.942678	-0.457175	-2.53661	-2.52805	-0.864311	-1.44111	-1.48664	-1.22212	-0.695091	-0.388148	-3.44985	-2.31802	-0.759156	-1.03116	-2.38591	-2.11246	-0.96325	-0.686092	-1.88378	-1.37151	-0.993203	-1.40341	-1.50518	-2.0968	-0.704014	-0.827906	-2.74034	-1.55712	-1.23954	-0.87445	-2.29807	-2.07237	-0.827179	-1.80954	-2.41863	-1.57066	-1.18164	-0.493857	-2.05695	-3.03995	1.39892	-0.835542
hsa-miR-3146	hsa-miR-3146	-5.84612	-6.21048	-3.4017	-3.30167	-5.89636	-5.41604	-3.24721	-3.39075	-5.19329	-4.98371	-2.92556	-3.45447	-4.14776	-4.15578	-3.1544	-3.19857	-7.43313	-5.73623	-4.22599	-2.76773	-5.9424	-6.4346	-3.48575	-3.23075	-4.88172	-5.3098	-4.44927	-5.15062	-4.37992	-4.6693	-4.48755	-4.62747	-7.09308	-6.78454	-3.36289	-2.55966	-6.0129	-5.8479	-3.13767	-3.42189	-6.28757	-6.08418	-3.14114	-2.66377	-5.78806	-6.53148	-6.36102	-2.92679
hsa-miR-3147	hsa-miR-3147	-4.09105	-3.30408	-1.33583	-2.14113	-3.84623	-3.79293	-0.760344	-1.66802	-3.39008	-3.91809	-0.512792	-0.807338	-3.09799	-1.2322	-2.4791	-0.692036	-4.83974	-4.46904	-1.97012	-0.670066	-3.89209	-4.15781	-1.02977	-0.036223	-3.47341	-4.05564	-0.999359	-3.21941	-2.08735	-3.17927	-2.98851	-1.19222	-5.37892	-5.34064	-1.4371	-0.823879	-4.80888	-3.84731	0.032569	-0.840425	-3.25846	-2.74963	-0.953248	-0.07529	-3.12212	-5.26758	-2.25424	-0.192848
hsa-miR-3148	hsa-miR-3148	-1.19445	-1.98965	-0.572097	-0.661422	-1.97016	-2.25308	0.23771	-0.256121	-1.59194	-2.57866	-0.321283	-0.309528	-0.419162	-0.026887	-0.709131	1.20295	-2.81312	-2.33432	-0.684206	-0.385419	-2.00728	-2.16337	0.377427	0.283486	-0.453083	-1.22322	-0.766526	-2.39985	-0.759107	-1.22747	-0.846837	-0.601171	-2.83807	-1.93755	-0.111618	0.377369	-0.303094	-1.50845	-0.270356	-0.29536	-1.2007	-1.77438	0.27416	0.682651	-2.04489	-2.27014	1.19973	0.529478
hsa-miR-3149	hsa-miR-3149	1.31469	-0.025856	0.400378	1.28911	0.481377	0.161366	1.91602	0.624557	-0.409622	0.000527	1.75224	2.33804	1.51527	3.07228	1.1074	1.60741	-1.02153	0.0363045	0.705112	0.399773	1.16391	0.549118	2.17573	2.16686	1.0454	1.3123	1.24158	-0.552713	2.54755	1.34769	0.578744	1.97163	-1.52048	0.206859	1.5778	3.02447	7.52117	0.355198	1.80042	2.57145	1.87925	1.59042	1.50524	2.8879	0.176668	-0.529987	4.16979	1.70893
hsa-miR-3150	hsa-miR-3150a-3p	-4.67592	-4.94301	-2.60626	-2.3857	-4.17164	-4.37902	-2.25704	-2.08623	-3.40214	-4.22214	-1.95567	-2.55266	-3.58962	-2.95622	-2.11116	-2.298	-5.76214	-4.14283	-2.87969	-1.93566	-4.62844	-4.9784	-2.39277	-2.05763	-4.25058	-4.32669	-3.41626	-4.54083	-3.61946	-4.22105	-3.16529	-3.32005	-5.27302	-4.87947	-2.66165	-1.98541	-5.02172	-4.23735	-2.32796	-2.11242	-4.47104	-4.20688	-2.08773	-1.56088	-4.72694	-5.31793	-4.06804	-2.01417
hsa-miR-3150b	hsa-miR-3150b-3p	-4.08962	-4.19435	-2.42764	-2.2097	-4.0844	-4.44549	-2.10629	-1.96874	-4.40749	-4.1489	-1.34517	-2.37038	-2.90576	-3.42808	-2.0058	-1.37643	-5.50011	-4.67518	-2.76488	-1.72716	-4.10881	-4.15023	-1.46438	-0.53854	-3.79035	-3.99529	-3.368	-4.15835	-3.20567	-3.13357	-2.54111	-3.17131	-5.50162	-4.90898	-2.69405	-1.73873	-4.85264	-4.38623	-1.65439	-1.93726	-4.36034	-4.29923	-1.9632	-1.57519	-4.37731	-4.81949	-2.58259	-1.6146
hsa-miR-3151	hsa-miR-3151-5p	-5.57922	-6.03467	-3.53262	-2.67255	-6.24314	-5.96362	-2.8345	-2.94595	-5.50797	-5.41328	-2.79669	-2.87035	-4.14822	-4.524	-2.50373	-3.35896	-7.19749	-5.83186	-3.29937	-2.45859	-5.18495	-5.62392	-2.85944	-2.32215	-5.25611	-5.04058	-3.96579	-5.11169	-4.60339	-4.48144	-3.9064	-4.18121	-7.02626	-6.97767	-3.20309	-2.37241	-6.52005	-5.38673	-2.62234	-2.97483	-6.04404	-5.35534	-2.80245	-1.87251	-4.99294	-5.93109	-5.50582	-2.79028
hsa-miR-3152	hsa-miR-3152-3p	-4.14803	-4.97254	-1.09081	-0.164063	-5.41442	-4.5197	1.77387	-0.720405	-4.28561	-4.2578	1.46225	1.40282	-3.15605	-2.93256	-0.424002	0.313769	-6.17325	-4.75337	-1.23864	-2.09046	-5.11658	-4.96389	-1.01588	-0.782578	-3.59414	-3.45007	-0.923226	-3.20132	-2.55228	-4.1357	-2.89859	-1.70198	-5.79672	-5.14277	0.607465	-0.564852	-5.06785	-4.71134	0.756061	0.332432	-3.47111	2.59494	-0.362612	1.76706	-4.98652	-5.65234	-2.9182	0.310675
hsa-miR-3153	hsa-miR-3153	-3.33962	-3.62797	-2.01053	-1.94301	-3.42182	-4.12643	-1.33549	-2.04631	-3.54029	-3.97847	-1.37112	-2.13485	-3.41982	-2.77949	-1.76762	-1.65099	-5.44518	-3.2342	-2.41138	-2.1746	-3.83925	-4.36395	-1.54778	-1.59714	-3.72378	-3.65346	-2.65022	-3.27095	-2.98031	-3.96654	-2.34527	-2.21328	-4.74633	-5.10595	-2.61277	-1.85048	-4.76646	-3.92726	-1.87468	-2.10469	-4.18806	-4.0238	-1.82327	-1.53647	-4.33955	-5.03461	-3.01217	-2.21203
hsa-miR-3154	hsa-miR-3154	-2.79281	-2.86517	-3.46716	-3.63989	-2.53141	-1.56971	-2.71098	-3.20104	-2.42665	-2.61746	-3.42607	-2.30749	-1.10272	1.5408	-2.6907	-1.97449	-4.79405	-3.05893	-3.48231	-2.57666	-1.36419	-3.22081	-2.85729	-2.28265	-2.96827	-2.03843	-3.62357	-5.3943	-0.462947	-1.2584	-4.81334	-3.75657	-1.65635	-2.9155	-2.78704	-2.48365	-0.88252	-2.20393	-2.78084	-1.6069	-1.36064	-1.03586	-2.81745	-1.47118	-1.47074	-2.26763	-5.90283	-2.04716
hsa-miR-3155	hsa-miR-3155a	-5.64584	-5.45547	-2.67146	-2.35093	-3.94747	-4.03061	-2.50614	-2.82696	-4.65518	-4.32212	-2.19335	-2.6428	-3.39453	-2.9942	-2.28999	-2.11792	-6.01564	-4.59901	-3.25311	-2.12016	-5.00882	-5.0022	-2.62575	-1.86876	-4.28147	-4.80887	-3.79802	-4.8772	-3.39378	-4.21538	-3.54802	-3.93162	-5.45428	-5.4672	-2.37495	-1.92912	-5.31832	-4.19684	-2.29243	-1.84294	-4.48314	-4.39153	-2.33673	-1.7485	-4.76807	-5.2412	-4.32147	-2.21079
hsa-miR-3156	hsa-miR-3156-5p	15.5571	17.9292	2.54041	-1.03293	19.6478	15.7348	2.76878	1.31176	21.967	15.6207	4.863	3.27298	18.9943	32.8346	4.19129	4.76377	20.0187	20.3721	2.73681	5.65022	20.3903	14.5559	5.98921	6.89472	11.9915	16.2816	7.70586	-0.321719	24.3061	26.2106	-1.81443	7.35665	9.64071	4.46459	2.91948	3.45587	19.218	12.2378	3.00457	7.48094	15.9895	11.7	2.69185	7.41243	16.8275	13.2586	5.08902	12.1812
hsa-miR-3157	hsa-miR-3157-5p	-2.79506	-2.68244	-2.86671	-2.5942	-2.09005	-2.76133	-2.45206	-3.07185	-2.50711	-3.0547	-2.4822	-2.40705	-1.87115	-1.44845	-2.46	-2.00975	-4.03628	-3.10213	-3.09257	-1.99033	-3.43071	-3.18921	-2.07911	-2.00173	-2.07172	-1.66193	-4.32156	-4.33098	-0.09024	-1.84727	-3.21879	-3.37795	-3.83104	-4.07205	-2.68243	-1.89256	-4.0959	-4.16494	-2.13233	-2.53185	-2.50933	-2.50822	-2.28488	-1.6605	-4.22365	-3.53339	-3.62031	-2.2493
hsa-miR-3158	hsa-miR-3158-3p	-3.5841	-4.23746	-2.43129	-2.06118	-3.54883	-3.04311	-2.43768	-1.93431	-3.21882	-3.23874	-1.24815	-1.97965	-2.52155	-2.67522	-1.47907	-1.85584	-4.83861	-3.10119	-2.5613	-1.72201	-3.53689	-3.25645	-2.19479	-1.48236	-3.40406	-3.32048	-4.37554	-4.41416	-2.59651	-3.0823	-3.85794	-3.72233	-4.46144	-4.07894	-2.36393	-1.46303	-3.90107	-2.36609	-1.87526	-1.156	-3.68056	-3.2864	-1.92223	-1.36321	-3.45268	-3.01758	-3.18447	-1.49289
hsa-miR-3159	hsa-miR-3159	-6.68297	-6.66131	-3.19095	-2.9457	-5.62221	-5.66525	-3.01658	-3.06839	-4.86383	-5.34793	-2.25163	-3.24407	-4.03492	-5.72186	-2.63515	-2.59669	-6.4904	-5.30132	-4.06792	-2.44714	-5.51823	-6.06082	-2.87876	-2.45428	-4.96841	-5.8062	-4.7697	-5.67172	-4.12253	-5.04229	-4.35952	-5.04944	-6.9109	-6.54552	-3.10411	-2.87872	-6.21248	-6.16978	-2.79869	-2.584	-5.8826	-5.65992	-2.6604	-2.45739	-5.84995	-6.80812	-4.87035	-1.84191
hsa-miR-3160	hsa-miR-3160-3p	-6.4188	-7.04406	-3.97768	-3.534	-6.25954	-6.09193	-3.54392	-3.39066	-6.16432	-6.43631	-2.43026	-3.41612	-4.79794	-5.31853	-3.20748	-2.51656	-7.29676	-6.25508	-4.01988	-2.78872	-6.47125	-6.75132	-2.86703	-2.50836	-5.7459	-5.82954	-5.21998	-5.93753	-4.77038	-4.67552	-4.65297	-5.22453	-7.61706	-7.62496	-3.31583	-2.69126	-7.43966	-6.75762	-2.85009	-3.16211	-6.10442	-6.37656	-3.03627	-2.43057	-6.6644	-6.67003	-5.72007	-2.44396
hsa-miR-3161	hsa-miR-3161	-4.373	-3.79828	-1.98567	-2.89266	-1.99953	-2.06368	-1.96131	-2.42179	-0.0559455	-1.56575	-1.81738	-1.81376	-0.672495	-0.506538	-1.94238	-2.18682	-2.20878	0.329289	-2.59052	-1.58851	-1.81053	-1.56801	-2.05292	-1.432	-2.44617	-2.14961	-3.66922	-5.11907	-0.389392	-0.403957	-4.382	-3.65111	-3.06268	-1.7083	-2.05101	-2.02408	-2.05216	-1.44584	-1.76503	-1.5113	-2.89359	-2.31106	-2.37465	-1.67249	-1.21555	-1.67616	-4.61331	-1.76795
hsa-miR-3162	hsa-miR-3162-5p	159.453	174.848	47.713	25.238	162.008	186.654	49.8297	36.954	209.221	170.138	49.2208	69.2619	157.328	196.428	49.254	65.4095	162.719	155.251	45.0388	98.4932	185.556	168.27	69.9346	79.6251	135.691	158.907	71.6182	40.6698	151.145	187.757	9.47982	65.7241	220.716	231.248	53.7552	51.4649	257.409	255.187	52.3526	85.5018	245.493	234.168	46.4504	72.2442	218.389	226.545	71.4244	83.1081
hsa-miR-3163	hsa-miR-3163	1.15969	0.382017	-2.72889	-2.65858	0.654019	0.444609	-3.19639	-2.81123	1.15375	-0.781875	-2.38452	-3.03984	2.17459	2.9329	-2.70037	-2.39315	-0.500494	1.36971	-3.74354	-2.51481	-0.895893	-1.5739	-2.50851	-2.02124	1.26632	1.28965	-3.98163	-4.57906	3.58632	0.979505	-3.84084	-4.08093	-1.76252	-1.08443	-3.00382	-2.40343	0.204939	-1.07526	-2.58974	-2.88268	0.517633	-0.196238	-2.28509	-1.96097	-0.704597	-0.625408	-5.07953	-2.71151
hsa-miR-3164	hsa-miR-3164	-3.06454	-3.83611	-2.48721	-2.66685	-3.27412	-3.5595	-2.14036	-2.45546	-2.88991	-3.19907	-1.68443	-2.31751	-1.69955	-2.29885	-2.47479	-2.83419	-4.41534	-2.36124	-3.47372	-1.65699	-3.5539	-4.22311	-2.77136	-1.86817	-2.73195	-3.12567	-2.86792	-4.14306	-2.04218	-3.06232	-3.41764	-3.34857	-4.27565	-4.07902	-2.38397	-1.7014	-3.06587	-3.08707	-2.15509	-2.00963	-4.09126	-3.18665	-2.07229	-1.82069	-3.08476	-4.30049	-5.45386	-1.65704
hsa-miR-3165	hsa-miR-3165	-5.17405	-5.65006	-2.58954	-2.08742	-3.71888	-4.7293	-2.66991	-2.41999	-4.46851	-4.37648	-2.23483	-2.40574	-3.55677	-3.59602	-1.545	-2.25752	-5.72106	-4.06195	-2.62049	-1.92525	-4.887	-4.71155	-2.21707	-1.9118	-4.68538	-4.1526	-4.00624	-4.6678	-3.92965	-4.39725	-3.68414	-4.15493	-5.61284	-5.21894	-1.85173	-1.75611	-5.48843	-4.7125	-1.922	-2.50962	-4.92529	-4.8165	-1.87178	-1.39802	-5.21141	-5.20596	-4.13562	-2.35211
hsa-miR-3166	hsa-miR-3166	-3.5044	-3.3917	-1.78645	-1.55198	-2.67305	-2.84606	-1.483	-1.60059	-3.05077	-2.72933	-0.939459	-1.46663	-1.60204	-2.35893	-0.895981	-1.13906	-4.08253	-2.82107	-1.72246	-0.876985	-3.28746	-3.68724	-1.27928	-0.642787	-2.3466	-2.77778	-2.51553	-3.65286	-2.26524	-1.73657	-2.10883	-2.65519	-4.27934	-4.39203	-1.26745	-0.997176	-3.98418	-3.43349	-0.689645	-1.47882	-3.5808	-3.57742	-1.02164	-0.249361	-3.40454	-3.40447	-2.76253	-0.869921
hsa-miR-3167	hsa-miR-3167	-3.86998	-4.48108	-1.61157	-1.63347	-4.22852	-4.33087	-1.17913	-1.66387	-3.60478	-3.34651	-1.47191	-1.89636	-1.89869	-2.89155	-1.38874	-0.925234	-4.07116	-2.97713	-2.15648	-1.54504	-3.3354	-3.65792	-1.75517	-2.11008	-2.9225	-3.23028	-2.89168	-3.26222	-2.21737	-3.22478	-2.17792	-2.03436	-4.13785	-3.92027	-2.14753	-1.25014	-4.07138	-2.91969	-1.86496	-1.45531	-3.32983	-3.19215	-1.40304	-1.4074	-3.40756	-4.66799	-2.56498	-1.58706
hsa-miR-3168	hsa-miR-3168	-5.44477	-5.20489	-3.1558	-2.53993	-4.55546	-5.51092	-2.43717	-2.63829	-4.45564	-4.5007	-2.96398	-2.59179	-3.44735	-3.65314	-2.62264	-2.15789	-6.25837	-4.24281	-3.11956	-1.7826	-4.68893	-5.48472	-2.80329	-2.2955	-3.81563	-4.65351	-4.2565	-5.02626	-3.69489	-4.5009	-4.08267	-4.14981	-5.86063	-5.32868	-2.85587	-2.34568	-5.78093	-4.78387	-2.11774	-2.51283	-4.9404	-4.21712	-2.08549	-1.79133	-4.9114	-5.32599	-4.72931	-2.40081
hsa-miR-3169	hsa-miR-3169	-5.26189	-6.16117	-2.69321	-2.23658	-4.85035	-4.9188	-2.80746	-2.91092	-4.95331	-4.77367	-2.64551	-3.00538	-3.76134	-4.62297	-2.57453	-2.46319	-6.51211	-5.50665	-3.46361	-2.63198	-4.69839	-5.32301	-2.66205	-2.61337	-4.6527	-5.17998	-4.8872	-4.82915	-4.31588	-5.0541	-4.04508	-3.97606	-5.23829	-4.82037	-3.02241	-2.27114	-5.46884	-4.46878	-2.62541	-2.6009	-5.82476	-4.3707	-2.68406	-2.11243	-5.61837	-5.81572	-5.30176	-2.81012
hsa-miR-3170	hsa-miR-3170	-5.60377	-6.12134	-2.72066	-2.69153	-6.14146	-5.46504	-2.53594	-2.50984	-4.79717	-5.21746	-2.23846	-1.83781	-4.25684	-4.17988	-2.44626	-2.49162	-7.00178	-5.58357	-3.8033	-2.40658	-5.71738	-6.27823	-1.97335	-1.85323	-5.72826	-4.6568	-3.69751	-4.98183	-3.74757	-4.24563	-4.32408	-3.70467	-7.08859	-5.89401	-2.67179	-1.9391	-4.36315	-5.9377	-2.27441	-2.24295	-5.30496	-4.78001	-2.31834	-1.58693	-5.54262	-6.06055	-4.50816	-1.78932
hsa-miR-3171	hsa-miR-3171	0.130153	0.0149396	0.489688	0.847457	-0.079425	-0.534026	0.548513	1.46683	0.238109	-0.29172	0.694201	-0.41021	1.06306	1.99043	0.560876	0.704211	-0.577869	0.318046	-0.098923	0.334069	0.638684	-0.155538	0.306587	0.431227	1.64782	0.780951	0.074763	-0.270201	1.53425	1.63932	0.103246	0.823751	0.421212	0.755375	0.153741	0.497736	3.49776	0.606239	0.599709	0.517947	1.15028	1.28409	0.303654	1.05517	0.385619	-0.182484	0.76991	0.416857
hsa-miR-3173	hsa-miR-3173-3p	-2.84227	-2.86924	-0.153668	-0.006119	-0.938316	-0.302979	0.959066	0.133638	-0.872396	-0.190243	0.492252	0.04617	-0.601564	-0.262592	0.141417	0.237996	-2.20594	-1.16603	-0.949606	-0.0810953	-0.372736	-1.50704	0.202946	0.144434	-1.55891	-1.03122	-1.66053	-2.90475	-0.062424	-0.536898	-2.37028	-1.85461	-2.63148	-0.562211	-0.130802	0.529005	-2.12944	-1.25294	0.404466	0.724913	-1.01932	-0.516046	-0.0298725	0.952582	-1.92475	-2.47671	-3.12849	0.353058
hsa-miR-3174	hsa-miR-3174	-1.80449	-1.95389	-2.3332	-1.90095	-0.929615	-1.08906	-1.43841	-2.29006	0.339261	-1.627	-1.83448	-1.71009	0.1722	3.04146	-2.05887	-1.07627	-2.47556	-2.38254	-2.38496	-2.06403	-1.56332	-1.89076	-1.98721	-1.52081	-0.659562	-0.215019	-3.07457	-3.54733	-0.12018	-1.11081	-3.26381	-3.05871	-1.749	-2.59967	-1.88795	-1.68228	-2.51182	-2.22029	-1.74908	-1.73669	0.30152	-0.837958	-2.31438	-0.626332	-2.79841	-2.66856	-3.2319	-1.45539
hsa-miR-3175	hsa-miR-3175	-7.30167	-7.53115	-3.76524	-2.95613	-5.86367	-6.21776	-3.60567	-3.47454	-5.60945	-5.63836	-2.84391	-2.57134	-4.87269	-5.42245	-3.40406	-3.62874	-8.07383	-6.36194	-4.22411	-3.16244	-7.07153	-6.36093	-3.21067	-2.87607	-5.59042	-5.4842	-5.85593	-5.92595	-5.31218	-6.04699	-4.90521	-5.22572	-7.56297	-6.98573	-3.27011	-2.96136	-7.11261	-6.09189	-2.9143	-3.33341	-6.53248	-6.90332	-3.14102	-2.35256	-5.84749	-7.67689	-6.16837	-2.7778
hsa-miR-3176	hsa-miR-3176	12.4655	13.3519	-2.5271	-2.6879	21.937	20.6851	-2.03663	-1.82034	26.834	19.8334	-1.83583	-1.70652	22.4605	35.1035	-2.3367	-1.90504	26.963	23.9495	-2.94735	-1.70058	19.4125	13.6368	-2.17442	-1.76108	7.68404	11.697	-3.20438	-2.51718	17.0981	21.6917	-4.11161	-3.44161	12.8636	12.0029	-2.44997	-1.81414	23.035	14.5419	-2.26182	-2.11581	13.3051	11.3653	-1.79885	-0.980325	22.9074	18.5444	-4.63843	-1.81311
hsa-miR-3177	hsa-miR-3177-3p	-4.83675	-5.47044	-3.3007	-2.63473	-5.01387	-4.88895	-2.66756	-2.81838	-4.80415	-4.83487	-2.25045	-2.06696	-3.71501	-3.30801	-2.19066	-1.22687	-6.76584	-5.44535	-3.33985	-2.26699	-4.87261	-5.38294	-2.33426	-2.07557	-4.23013	-4.78124	-3.92314	-4.99468	-3.85329	-4.56314	-4.36077	-4.01199	-6.29136	-5.76713	-3.01714	-2.26594	-5.87205	-4.88122	-2.38756	-2.5318	-4.72401	-4.42898	-2.31055	-1.61322	-5.57197	-6.68491	-5.12496	-2.22094
hsa-miR-3178	hsa-miR-3178	-8.46273	-8.74652	-4.31797	-4.09821	-7.05828	-7.30755	-4.05983	-4.17632	-6.26833	-6.48783	-3.32902	-3.62378	-5.98648	-6.84636	-3.5076	-3.04413	-9.28581	-7.50533	-4.35697	-2.78881	-7.69929	-7.87597	-3.42991	-3.03933	-6.25035	-6.33202	-6.27209	-6.98899	-5.9801	-5.89506	-5.9506	-6.1139	-8.58766	-8.46527	-3.60085	-3.23095	-8.30282	-7.30044	-3.45713	-3.29928	-7.70044	-6.90016	-3.62495	-2.95685	-7.13793	-8.25753	-7.12694	-3.05917
hsa-miR-3179	hsa-miR-3179	-1.85409	-1.66202	-2.57045	-2.13094	0.7347	0.29448	-2.16585	-1.50113	-0.99471	-1.69026	-1.85637	-2.55462	0.67472	1.96079	-1.97034	-1.67016	-1.18407	0.69401	-2.59733	-2.50292	-1.90966	-1.25212	-2.32739	-1.8192	-0.80641	-0.39062	-3.048	-3.49031	1.99644	0.05709	-2.758	-2.25716	-1.37791	-0.81137	-2.2107	-2.19172	-1.95391	-1.66816	-2.02658	-2.40629	-1.78223	-1.83592	-1.85713	-1.28672	-2.78675	-2.48092	-3.07293	-1.81018
hsa-miR-3180	hsa-miR-3180	-8.17971	-7.54582	-3.94829	-4.20791	-7.02349	-7.19826	-4.07647	-3.73124	-7.19355	-6.82304	-3.21013	-4.04942	-5.734	-6.25128	-3.77995	-2.91374	-7.78284	-6.56017	-4.74202	-3.34566	-7.02533	-7.1715	-3.89141	-3.3833	-6.94627	-6.69957	-6.11507	-6.27527	-5.61682	-6.44398	-5.70755	-5.49896	-8.67068	-8.15165	-3.8273	-3.25105	-7.3259	-7.53487	-3.58643	-3.52248	-7.42146	-6.9105	-3.20422	-3.05007	-7.17633	-8.37161	-6.92703	-2.9763
hsa-miR-3180-3p	hsa-miR-3180-3p	17.0902	20.3925	-1.98338	-2.33328	25.431	24.6114	-0.594802	-1.49338	59.6013	38.5952	-0.383034	-0.755715	24.8945	19.6411	-1.06203	-1.44656	33.2921	63.2706	-2.24849	0.121995	19.2555	26.7554	-0.555621	-0.276043	18.2234	23.3841	-3.43271	-4.14047	26.0161	28.9061	-3.66227	-3.085	19.1909	31.4153	-1.4212	-0.835927	26.1304	31.3069	-1.20649	-0.609144	22.5185	15.1757	-1.13511	-0.196212	35.3892	34.6564	-2.48981	-0.393531
hsa-miR-3180-5p	hsa-miR-3180-5p	-1.82987	-3.44066	-0.32933	-0.054582	-2.72461	-2.57232	0.748863	-0.57621	-1.83079	-0.953226	-0.01052	1.08141	-1.33977	-2.25653	0.454608	0.914957	-3.46987	-2.40725	-0.70114	1.44456	-2.14887	-2.89016	3.22237	1.13774	-0.841486	-2.3496	-1.48237	-2.0202	-1.13407	-2.1596	-1.88943	-1.09011	-3.05302	-3.69483	0.509591	0.795583	-5.06595	-3.64635	0.877458	0.896379	-2.47934	-2.5271	1.04488	4.23477	-3.67866	-3.00278	-2.17977	1.2664
hsa-miR-3181	hsa-miR-3181	-8.84834	-9.03261	-3.72716	-3.47949	-7.26345	-7.04323	-3.57134	-3.02235	-6.56594	-6.21256	-3.01089	-2.88847	-5.91734	-5.92246	-3.44671	-3.60239	-8.39174	-6.80793	-4.76727	-2.69915	-7.2651	-7.75417	-3.05015	-2.69152	-5.84295	-6.33337	-5.77943	-7.08311	-6.00734	-6.58348	-6.21201	-5.80555	-7.55793	-7.49318	-3.53202	-2.70745	-7.97657	-7.55593	-3.17993	-3.12677	-7.63529	-6.98006	-3.41714	-2.64818	-7.45621	-8.22436	-7.44495	-3.00559
hsa-miR-3182	hsa-miR-3182	-2.50207	-3.0104	-1.62965	-1.23109	-2.52504	-2.53911	-1.64483	-1.56314	-1.89852	-2.60342	-1.19436	-1.6564	-2.07276	-0.899732	-0.833407	-1.23501	-4.31009	-2.32609	-2.00451	-1.26973	-2.75917	-2.45749	-0.813335	-0.936674	-1.88585	-2.71229	-2.73617	-3.0078	-1.3595	-1.91436	-2.04502	-2.24881	-3.73971	-2.91915	-1.53188	-1.18943	-3.21442	-3.1423	-1.64149	-1.20811	-2.8444	-3.4483	-1.67798	-1.61621	-2.3346	-2.57289	-0.395988	-1.18921
hsa-miR-3183	hsa-miR-3183	-7.78056	-7.88248	-4.46179	-3.73678	-6.9164	-6.76744	-4.56771	-4.05621	-6.2704	-6.62543	-3.23081	-3.56052	-5.99778	-5.72287	-3.69633	-3.216	-7.90209	-6.89728	-4.18055	-3.41541	-7.47232	-6.75588	-3.39136	-3.50943	-6.09307	-7.11497	-6.21938	-6.7247	-5.44094	-6.3588	-5.79485	-5.35407	-8.11308	-8.07649	-3.99279	-3.26567	-7.52822	-6.84751	-3.50067	-3.46701	-7.55172	-6.95631	-3.78195	-3.09252	-7.37614	-7.33049	-6.64849	-3.22396
hsa-miR-3184	hsa-miR-3184-5p	-4.72617	-4.22981	-2.21891	-2.51016	-3.48814	-3.46439	-2.00432	-2.25236	-3.74595	-4.00938	-0.994908	-1.94395	-2.73495	-2.64987	-1.73059	-1.30754	-4.19006	-3.51585	-2.18381	-1.41423	-4.4487	-3.63707	-2.19608	-1.18407	-3.81816	-2.7974	-3.68263	-4.7447	-2.78565	-2.39307	-3.35804	-3.39231	-4.75092	-4.48652	-2.01017	-1.24019	-4.56729	-4.08414	-1.90704	-1.53811	-3.94653	-4.03701	-1.42551	-1.29796	-3.64925	-4.18034	-3.5605	-1.23799
hsa-miR-3185	hsa-miR-3185	-4.21202	-5.41584	-3.54637	-2.99493	-4.62883	-4.69583	-2.32967	-2.9114	-4.24802	-4.31146	-2.70332	-2.11312	-4.44127	-5.12855	-2.41066	-2.26612	-6.21415	-4.93144	-3.15301	-1.35835	-4.9761	-5.47872	-2.30285	-1.71598	-4.42112	-4.35828	-4.44886	-3.92386	-3.69973	-3.8376	-3.47761	-3.51742	-6.06263	-6.29499	-2.49751	-1.94704	-6.16178	-5.28474	-1.81656	-2.45111	-5.83583	-4.7478	-2.51372	-1.62708	-5.56982	-5.32602	-4.07715	-1.76151
hsa-miR-3186-3p	hsa-miR-3186-3p	-4.88171	-5.57349	-1.46188	-2.15786	-4.60702	-5.25742	-1.08014	-2.29679	-4.63498	-5.25234	-1.33327	-1.67434	-3.16383	-3.4402	-1.36584	-2.2471	-5.59662	-4.46745	-2.36689	-0.913715	-4.68386	-5.97398	-1.60144	-1.4351	-3.94137	-4.08206	-2.24453	-2.71609	-2.78281	-4.71233	-2.69474	-1.75414	-6.30747	-5.74537	-1.80546	-1.07823	-6.20868	-4.85369	-1.09	-1.76763	-5.78075	-4.16048	-1.44267	-0.421742	-4.25712	-6.54466	-3.03741	-1.10824
hsa-miR-3186-5p	hsa-miR-3186-5p	-2.13763	-2.63961	-1.46332	-1.19135	-2.42474	-2.67952	-1.30987	-1.35329	-2.843	-2.83742	-0.766374	-1.1895	-1.66085	-1.38512	-0.464115	-0.0919084	-3.86561	-2.5614	-1.60118	-0.732906	-2.99555	-3.03635	-1.02573	-0.831733	-2.52471	-2.06449	-2.40103	-3.01437	-1.94333	-2.56348	-1.63378	-2.20834	-3.69431	-2.77815	-2.0496	-0.862922	-3.64652	-2.45297	-1.57606	-0.82102	-3.12121	-2.42895	-1.24293	-0.345349	-2.99061	-2.29281	-0.0294765	-0.716093
hsa-miR-3187	hsa-miR-3187-3p	-7.80928	-7.49657	-4.54001	-3.95511	-6.98712	-6.42359	-3.32029	-3.82632	-5.75054	-5.12291	-3.02122	-3.05784	-5.70933	-6.64094	-3.68544	-2.82484	-8.19238	-5.77178	-4.46472	-2.878	-6.83358	-7.05992	-3.53882	-2.64459	-6.42527	-6.46963	-4.9792	-6.28187	-5.67015	-5.20128	-5.60485	-5.22212	-8.32049	-7.76805	-4.14949	-2.88899	-7.64721	-6.63724	-3.034	-2.70587	-6.7948	-6.60014	-3.5947	-2.81351	-6.85424	-7.61674	-7.29888	-3.0371
hsa-miR-3188	hsa-miR-3188	1.74226	3.60777	3.07014	1.47725	3.61419	4.95129	7.73501	3.74837	4.51687	4.74244	3.66502	12.4324	2.70548	3.73023	3.71042	10.8005	4.21968	6.28743	2.29719	7.4212	3.37702	2.77219	9.45974	16.6372	2.19984	4.30097	8.36514	2.61653	3.82555	10.109	-2.34956	4.84007	3.23789	5.81409	5.89224	4.42202	5.53333	5.93785	4.28582	12.9709	6.5089	5.82291	4.49329	11.6399	4.87727	4.96747	5.19686	12.689
hsa-miR-3189	hsa-miR-3189-3p	-3.20759	-3.67726	-2.2308	-2.35368	-4.79846	-4.43507	-1.71864	-2.09026	-4.27303	-4.59979	-0.810735	-1.72906	-2.97112	-2.67414	-1.95433	-0.610176	-5.62574	-4.82592	-2.27698	-1.79887	-4.39584	-4.37234	-0.650698	-0.356935	-4.13102	-3.64205	-2.39301	-3.64135	-2.96681	-2.48511	-2.3129	-2.36178	-5.73053	-5.79407	-2.15352	-1.48586	-4.93553	-4.61452	-1.04669	-0.79504	-3.87494	-4.12188	-1.49613	-0.602045	-4.2594	-5.269	-1.43027	-0.743307
hsa-miR-3190	hsa-miR-3190-5p	-4.03271	-4.50534	0.0614774	-0.269246	-2.97455	-2.67024	1.77289	-0.446914	-2.26254	-3.2701	0.738344	0.908145	-1.82391	0.598451	0.746045	1.71667	-4.67376	-2.85496	-0.227654	-1.71666	-3.22214	-4.33794	0.877387	0.679643	-3.06604	-2.48344	0.198968	-3.67555	-1.38031	-1.75002	-3.26607	-0.706214	-4.01584	-4.2313	-0.306372	-0.864975	-3.59892	-3.75035	2.88054	2.83463	-2.47489	-1.62093	-0.276988	2.37731	-3.71692	-3.61564	-2.15329	1.56274
hsa-miR-3191	hsa-miR-3191-3p	-9.24142	-9.58078	-4.66954	-4.42188	-7.38497	-7.44877	-4.51647	-4.26606	-6.89495	-6.36348	-3.89288	-3.37315	-6.26734	-6.65353	-4.0404	-3.97112	-8.51843	-6.76222	-4.87935	-3.54031	-7.50362	-7.82177	-3.93928	-3.57576	-6.7868	-6.98239	-6.60814	-7.54082	-6.20864	-7.59276	-6.27123	-5.91727	-8.72411	-8.00565	-4.10366	-3.24549	-8.31249	-7.87224	-3.85892	-3.84238	-8.35927	-7.54978	-3.6726	-3.23002	-7.5458	-8.74594	-7.63577	-3.48626
hsa-miR-3192	hsa-miR-3192-5p	-5.0203	-5.28513	-2.97286	-2.38771	-5.70075	-5.43384	-1.87636	-2.52796	-5.10807	-5.38331	-2.42097	-2.82836	-3.63917	-4.44845	-2.26727	-2.66594	-6.1171	-5.0455	-3.49032	-2.22662	-4.68531	-5.36173	-2.47432	-2.24803	-4.18846	-4.63925	-3.59235	-4.21608	-3.18432	-3.63694	-3.83159	-3.75126	-5.27714	-5.36178	-2.89645	-2.02735	-5.10022	-5.18601	-1.49648	-1.76813	-4.67623	-5.38368	-2.35407	-1.31723	-4.67078	-6.11123	-4.12489	-2.70652
hsa-miR-3193	hsa-miR-3193	-4.84943	-5.00586	-3.14386	-3.79522	-4.46805	-5.50097	-3.04147	-2.92382	-4.18196	-4.67409	-2.9526	-3.43508	-3.78241	-2.59506	-2.66743	-2.67237	-6.22901	-4.57848	-4.25807	-3.20844	-4.62174	-5.0614	-3.02212	-3.20499	-4.12185	-3.41167	-4.12128	-5.28027	-2.88648	-4.435	-3.82972	-4.12156	-4.36868	-4.38764	-3.52646	-2.75773	-5.00714	-4.8866	-3.0759	-3.19724	-3.50821	-3.04624	-3.0432	-2.12696	-3.50148	-4.7703	-4.80427	-3.0241
hsa-miR-3194	hsa-miR-3194-5p	-5.09265	-3.53261	-2.12154	-3.49519	-4.00408	-3.61638	-1.80922	-2.27882	-3.28993	-2.92697	-0.11754	0.70673	-2.1323	-0.059763	-1.63813	-0.33604	-4.64417	-2.3487	-2.85429	0.507788	-2.68865	-3.56334	-0.948739	0.279314	-3.42744	-2.61897	-2.25775	-4.49009	-2.72529	-2.54033	-4.72869	-2.12537	-3.83185	-4.25303	-2.06706	-1.26584	-4.61014	-3.58471	-1.32082	-0.039679	-4.02515	-3.17976	-0.915979	-0.328926	-4.00793	-3.52421	-3.50174	0.295182
hsa-miR-3195	hsa-miR-3195	59.7403	81.7322	27.0788	6.67267	60.4832	66.5008	33.7055	24.9888	97.1449	71.2727	27.7627	46.0846	90.6412	141.321	29.2366	34.5918	95.2228	66.3598	23.6893	36.1946	71.2089	64.1543	31.7299	41.3267	66.4074	48.9189	29.9065	5.42793	102.78	108.684	1.74965	28.7798	67.6444	92.5915	29.1884	24.6238	53.8591	52.5613	26.278	47.3397	85.1534	73.963	25.69	39.159	56.3335	66.7249	37.5816	45.2643
hsa-miR-3196	hsa-miR-3196	31.4193	46.0347	4.39357	0.859283	45.405	57.2955	5.94265	3.16305	84.7388	81.186	5.23908	16.0393	40.2832	45.7047	4.94362	13.0149	64.2543	63.6089	2.83171	20.1707	45.621	45.4982	12.8479	15.3268	27.2598	44.6517	11.3406	4.60624	59.312	69.7199	-2.49191	6.25255	57.6069	67.8463	8.63003	7.27144	56.593	70.9968	3.7056	19.0292	69.0247	57.6348	4.1769	16.5419	70.518	64.2428	5.28908	16.629
hsa-miR-3197	hsa-miR-3197	-4.33434	-5.18407	-3.07904	-3.0347	-3.59873	-3.66253	-2.92183	-2.97184	-3.87175	-2.97551	-2.52319	-2.74095	-2.73591	-4.16987	-2.48584	-2.64988	-5.14739	-2.69174	-3.62939	-2.02693	-3.98208	-3.60309	-2.74545	-2.28428	-3.7715	-3.69181	-4.14154	-5.15597	-2.09246	-2.64356	-3.88898	-4.25961	-4.10051	-3.73094	-2.76103	-1.79482	-4.3085	-2.95558	-2.06284	-2.37855	-4.37995	-2.91807	-2.52508	-1.26849	-3.50611	-4.12127	-5.95976	-2.23664
hsa-miR-3198	hsa-miR-3198	108.462	113.645	7.90956	3.4893	131.135	110.896	8.27984	5.3045	170.689	117.09	4.90398	11.0304	134.169	228.959	3.14956	9.92673	155.791	153.892	1.47315	2.62826	123.464	94.694	5.32287	15.6673	78.2118	113.879	16.1108	0.360318	130.053	157.308	-1.77536	11.2231	90.3735	83.0011	7.65696	4.63436	143.678	81.5782	3.02082	17.9949	130.305	80.9059	5.86127	14.9952	134.859	109.014	5.47729	14.1905
hsa-miR-3199	hsa-miR-3199	-3.93067	-4.30935	-2.5354	-2.12386	-2.9851	-3.36011	-2.03601	-2.22985	-2.96751	-3.671	-1.22429	-2.45547	-2.62441	-1.86948	-2.08694	-1.69178	-5.06408	-3.14913	-2.84654	-1.746	-4.77539	-4.00452	-2.36645	-2.00913	-2.32225	-3.32099	-3.27818	-3.96552	-2.29797	-3.32646	-2.93761	-2.82942	-4.78282	-4.28067	-2.29239	-1.8254	-4.20968	-4.38122	-1.89024	-2.24067	-4.29257	-4.69988	-2.15656	-1.48438	-3.73056	-3.96247	-2.5526	-1.58127
hsa-miR-32	hsa-miR-32-5p	-3.18433	-4.17673	-1.03395	-1.36597	-3.3621	-2.99941	0.476118	0.673835	-3.66398	-3.44142	-0.732639	1.56912	-2.73112	-2.08103	-1.03807	0.816722	-4.2004	-3.24926	-1.41079	-1.26915	-3.37085	-3.29797	-1.66301	0.25566	-2.43332	-3.8497	-1.93935	-2.5599	-2.2374	-2.54634	-2.83244	-1.35293	-3.90816	-3.57035	0.025563	-0.597313	-4.10714	-3.90591	-0.391274	0.682036	-3.05579	-3.0822	-0.100745	0.944024	-3.30703	-3.90325	-2.74834	-0.340461
hsa-miR-32*	hsa-miR-32-3p	2.72122	1.12881	1.41197	2.26007	1.64611	0.516702	3.08373	1.31617	1.29445	1.27547	2.2889	2.58892	2.18623	4.09635	2.43635	2.20445	0.633676	1.72587	1.86662	1.28329	2.53098	1.8965	2.78783	1.85668	2.14966	2.64706	1.90068	0.326163	3.40427	1.83029	1.22336	2.39808	1.21238	1.60753	2.24621	2.72496	6.98823	1.00569	1.89661	2.16371	3.17614	2.54155	1.8941	3.19388	1.70319	0.715574	6.79149	2.06245
hsa-miR-3200-3p	hsa-miR-3200-3p	6.72562	12.517	-2.41162	-2.34702	6.54526	6.71312	-2.10604	-1.97541	8.8367	8.33061	-1.75223	-1.6713	6.81219	9.44289	-1.8696	-2.27834	5.60497	8.88055	-2.58722	-2.40157	6.92832	6.46981	-2.03916	-1.37929	3.86179	11.9177	-4.53234	-4.69111	16.8044	17.4322	-3.85735	-3.32734	1.75082	3.92447	-2.35851	-2.32274	5.56996	5.07298	-1.62913	-1.54724	6.97869	7.10967	-2.095	-1.67448	1.80992	4.16061	-3.43791	-2.38249
hsa-miR-3200-5p	hsa-miR-3200-5p	54.0247	59.9948	-3.71743	-3.69514	24.4317	20.0571	-3.27063	-3.56159	38.9275	27.7	-3.36827	-2.92313	38.8601	58.284	-3.58372	-3.43846	29.577	36.1419	-4.18171	-3.09803	25.6819	25.2229	-3.0476	-2.71559	20.5415	51.4192	-4.88702	-6.00651	67.0897	52.4161	-4.87226	-5.11244	19.7952	14.6111	-3.43763	-2.81505	46.8548	27.0044	-2.75262	-3.38076	28.5181	23.5686	-3.22006	-2.59971	19.1142	23.5432	-6.85994	-3.15541
hsa-miR-3201	hsa-miR-3201	-8.53343	-9.23146	-4.78183	-4.64087	-8.13814	-7.74725	-4.42989	-4.1182	-7.38193	-6.79756	-3.86189	-4.29934	-5.85337	-6.32418	-4.13231	-4.87147	-8.5079	-7.59598	-5.46827	-4.13496	-8.15918	-7.88277	-3.89184	-4.22095	-7.13283	-6.94261	-6.43976	-6.94577	-6.36079	-7.15179	-5.64157	-5.75676	-9.43436	-8.74696	-4.8373	-4.00769	-8.93163	-7.78081	-3.87307	-4.55699	-8.16551	-7.65796	-3.76473	-3.64334	-7.64264	-9.00334	-7.67535	-3.78814
hsa-miR-3202	hsa-miR-3202	-4.10256	-3.43227	-2.37258	-2.7188	-3.39773	-2.95987	-1.37775	-2.04999	-2.76052	-2.70027	-1.57547	-1.53585	-2.24656	-0.824377	-1.37732	-1.34746	-4.3884	-3.55603	-2.79723	-0.803604	-2.31003	-3.20931	-1.67928	-0.573017	-3.06697	-2.70021	-1.48899	-3.5681	-1.71199	-1.97277	-3.11517	-1.95893	-4.5475	-3.71482	-1.60543	-1.09658	-3.45768	-4.075	-0.930339	-1.22402	-3.48337	-2.49615	-1.88188	-0.340616	-3.16859	-4.16948	-3.43936	0.350651
hsa-miR-320a	hsa-miR-320a	655.305	946.1	7.57016	2.35269	791	957.691	13.4601	10.325	921.398	954.474	13.4424	28.6331	823.031	1132.25	9.56643	18.4895	867.101	1008.16	7.53109	17.2618	909.942	906.499	16.1557	13.4717	757.144	643.778	11.2809	4.45729	1200.41	1387.47	-2.40749	14.1855	756.968	1131.25	16.4983	8.82162	541.672	812.822	10.8404	22.055	801.331	846.589	7.20941	14.762	821.542	1041.5	50.282	52.9449
hsa-miR-320b	hsa-miR-320b	672.161	1003.15	3.96224	3.95871	801.373	899.976	9.66673	7.99145	874.77	912.416	5.41149	21.4179	851.378	1213.64	4.27722	6.87976	859.145	1047	3.03573	7.63912	850.785	888.063	12.7222	8.75554	816.905	687.262	10.5177	3.06297	1285.42	1448.13	0.136952	11.4463	574.289	852.231	11.5192	4.50347	424.333	610.669	8.57442	15.1379	674.991	672.154	3.71064	11.2708	617.611	783.15	45.9538	49.2664
hsa-miR-320c	hsa-miR-320c	628.258	924.322	32.5952	9.81673	770.848	848.376	38.1528	24.1933	849.858	890.293	28.6895	53.3166	844.343	1236.84	29.247	29.7413	851.536	1036.06	16.4838	35.8137	811.555	857.067	29.6147	54.4821	808.462	666.798	53.0622	16.1558	1282.1	1417.77	4.73984	43.1289	478.456	690.77	38.1446	29.851	358.489	510.171	20.4212	49.5318	597.406	572.962	42.0716	53.8549	504.874	670.794	89.5755	113.526
hsa-miR-320d	hsa-miR-320d	856.29	1265.14	6.08297	2.13136	1003.77	1110.18	9.86218	7.1079	1099.99	1130.89	9.2187	23.3716	1084.49	1610.1	3.59269	12.0132	1102.74	1331.37	6.23621	6.18387	1065.48	1117.27	9.18875	8.73617	1053.63	872.703	14.632	3.30577	1669.03	1860.76	-0.393568	16.9106	630.339	906.14	11.7627	6.49983	473.983	665.613	9.82486	16.9115	792.889	745.535	3.07917	11.9537	652.495	869.918	56.9473	61.9917
hsa-miR-320e	hsa-miR-320e	723.911	1072.53	1.89776	-0.523539	854.753	937.719	3.23107	3.21273	925.692	961.945	4.8668	15.1279	922.62	1373.94	2.86881	4.66279	927.245	1134.39	2.02843	1.6552	901.835	941.118	4.78541	2.93744	895.949	744.841	9.05998	1.67797	1436.64	1567.28	-0.798418	10.4251	510.215	728.493	8.13701	3.48511	385.456	538.165	4.19437	10.0708	668.184	611.22	2.21208	4.11948	530.803	708.469	45.6598	49.0096
hsa-miR-323-3p	hsa-miR-323a-3p	-2.16825	-2.81529	-1.82218	-0.852315	-1.57512	-1.96338	-1.04479	-0.815765	5.94948	4.57481	0.408042	0.712076	3.84387	4.09311	-0.8465	-0.169928	-0.290463	2.61507	-1.02324	-0.630221	0.32995	-0.8568	-1.01299	-1.11958	9.89903	21.7663	-2.15397	-2.93653	-0.153999	-1.98606	-2.89967	-2.51833	-0.425358	0.075168	-0.917272	-0.246523	-1.1307	-1.59297	-0.451287	-0.645867	-0.209227	0.368599	-1.04764	-0.044295	-0.118249	0.106341	-3.27703	-0.38928
hsa-miR-323-5p	hsa-miR-323a-5p	-6.48522	-6.83988	-3.28428	-3.2414	-5.98188	-5.84371	-2.93617	-3.11771	-5.76016	-4.93862	-2.00049	-3.03251	-4.58756	-5.26544	-2.12577	-2.54415	-7.11633	-5.58449	-3.48147	-2.25663	-5.79468	-5.96804	-3.09919	-2.15156	-5.23291	-5.61848	-5.08765	-5.16582	-4.12238	-5.45149	-4.5242	-4.6975	-6.51112	-6.32869	-3.1394	-2.32274	-6.52169	-5.56661	-2.83209	-3.41359	-6.12363	-5.58553	-2.83913	-2.48871	-5.99455	-5.95236	-5.94834	-3.06504
hsa-miR-323b-3p	hsa-miR-323b-3p	-6.41473	-6.79887	-3.16672	-2.05515	-5.30008	-4.37558	-2.63291	-2.10615	-4.82066	-4.079	-2.20089	-2.41294	-4.12252	-4.21779	-2.27406	-2.15712	-5.99093	-4.86396	-3.02588	-1.91313	-5.80463	-5.48617	-2.54248	-1.70724	-4.3351	-4.57829	-4.77152	-5.69406	-3.94066	-3.90932	-4.56187	-4.55411	-5.78177	-5.14568	-2.69129	-2.02782	-5.6388	-4.91475	-2.09751	-2.19433	-5.65131	-4.61019	-2.40493	-1.75928	-5.67275	-6.49021	-4.95469	-2.12672
hsa-miR-323b-5p	hsa-miR-323b-5p	-4.19991	-5.08389	-3.17695	-2.45593	-4.94441	-4.47687	-2.8408	-2.10452	-4.3382	-4.64857	-2.13868	-2.73211	-3.35419	-3.8466	-1.85975	-0.591028	-5.72361	-4.52916	-2.59548	-2.0751	-5.07584	-4.54287	-1.76706	-1.77188	-4.21708	-4.70355	-3.7474	-3.92887	-3.38981	-4.88527	-3.08102	-3.25432	-5.82828	-5.22232	-2.84877	-1.82201	-5.65875	-4.74354	-2.33808	-2.56481	-5.29398	-4.76552	-2.03359	-1.88564	-5.45221	-5.37369	-3.00045	-1.79956
hsa-miR-324-3p	hsa-miR-324-3p	1363.38	1887.53	3.13848	2.68539	1124.36	1149.44	3.71022	3.37638	1205.61	1121.38	5.08677	9.32467	1227.75	1786.12	3.72084	7.49992	1081.1	1257.52	3.4472	3.92186	991.598	859.057	5.90179	6.34623	1239.53	1255.09	3.07237	3.17613	2117.41	1943.69	1.18322	6.44657	987.7	1181.91	5.95459	2.63118	1079.51	829.172	5.74486	8.40594	1304.56	1030.83	4.17143	7.08409	922.106	972.622	4.07432	6.85557
hsa-miR-324-5p	hsa-miR-324-5p	184.376	296.383	-1.15807	-1.79617	246.256	221.226	-0.157349	0.446816	230.219	186.499	-0.543505	4.10682	207.323	316.891	-0.572051	1.97392	155.575	211.733	-1.17755	-1.27648	167.076	121.679	-1.04698	0.26435	201.338	243.245	-1.34827	-1.64053	309.615	285.802	-2.19775	0.634885	154.418	176.863	0.276279	-1.49529	134.065	115.692	0.231336	2.63985	221.892	181.121	-1.02984	0.512606	147.409	187.815	-1.52866	-0.0366595
hsa-miR-325	hsa-miR-325	-3.95457	-4.14125	-2.54875	-2.48776	-4.14024	-3.97116	-1.78838	-2.00374	-4.11922	-3.72551	-1.77427	-2.13956	-3.44082	-3.31119	-1.66835	-2.51954	-5.14207	-4.49649	-2.6644	-2.12468	-4.60322	-4.89801	-1.73355	-1.32034	-3.66175	-3.9214	-2.6589	-3.40708	-2.97217	-3.86322	-2.1507	-2.75426	-5.16969	-4.8868	-2.13192	-2.05971	-4.11994	-4.5505	-1.87652	-2.2881	-4.48041	-3.61165	-2.17433	-1.34993	-4.37986	-4.18537	-2.22075	-1.88675
hsa-miR-326	hsa-miR-326	27.0921	27.8427	0.939828	-0.0495576	27.2308	26.3097	2.02688	1.9405	19.7943	19.4183	2.12142	4.1631	21.2703	32.7364	0.918896	4.30244	17.5842	20.8305	-0.122806	0.42227	20.1648	17.026	0.36522	1.98881	47.1945	14.6275	-1.08748	-2.28054	27.4246	23.231	-1.07311	0.795689	15.3901	15.4207	1.91189	0.738472	11.2907	12.975	1.51117	3.12383	19.4904	17.08	0.634957	2.72998	12.0725	12.3395	-0.422032	1.82023
hsa-miR-328	hsa-miR-328-3p	40.3864	34.66	3.80529	2.157	41.2303	42.5197	3.86843	3.48437	25.277	31.7383	4.44618	10.7538	33.346	46.6822	4.39437	5.01313	40.8094	32.297	3.51529	2.7425	25.4927	29.9862	3.72736	3.51359	58.9722	36.7953	3.08518	1.96625	58.3015	49.2353	1.59475	3.80429	34.29	32.1133	4.1552	2.71743	18.7095	18.198	3.49221	8.62817	24.09	33.6215	3.97248	4.00094	20.2906	29.085	5.59305	3.69088
hsa-miR-329	hsa-miR-329-3p	2.342	1.50496	1.01168	0.823814	2.26909	2.10783	0.613299	1.0618	14.2017	6.43338	1.73464	2.14964	5.01657	5.37983	0.883938	1.28924	3.76285	5.5883	0.433186	1.16105	2.64529	2.7974	1.0096	1.51675	19.1822	48.4723	0.474096	-0.271348	3.06022	1.62228	0.257373	0.142092	3.78392	3.06875	0.775277	1.03026	1.89678	1.55112	0.794311	0.674143	4.32348	4.66809	0.743371	1.46055	3.51227	4.04305	1.82081	1.48287
hsa-miR-330-3p	hsa-miR-330-3p	1.25697	1.58604	-3.5326	-3.34905	1.61288	-0.310367	-2.86145	-3.1636	0.573744	-0.761185	-2.96591	-1.78403	1.10693	4.68412	-2.84243	-2.32598	-3.55793	0.209049	-4.38956	-2.87535	-0.674086	-2.12667	-3.38366	-2.96676	0.926337	0.76572	-5.25769	-6.33836	3.40503	0.810717	-5.40927	-4.51302	-2.69167	-3.70585	-2.99904	-2.64041	-1.03419	-2.45317	-2.94301	-2.55919	0.004565	-2.18215	-2.46795	-2.04392	-1.6591	-1.90433	-6.24946	-2.32798
hsa-miR-330-5p	hsa-miR-330-5p	-2.99461	-3.83746	-1.77126	-1.85329	-2.35297	-2.42911	-2.49964	-1.56696	-2.77391	-2.99093	-1.26957	-2.16813	-1.96741	-1.67285	-1.63163	-0.454757	-4.57942	-2.90089	-2.44225	-1.37896	-4.06572	-3.20261	-1.54507	-1.70002	-1.6815	-2.64977	-2.98276	-3.44336	-2.4868	-2.39887	-2.86375	-3.07794	-3.6494	-3.0543	-1.82914	-1.55207	-3.88447	-3.45889	-1.67657	-1.95245	-3.10549	-2.38973	-1.51938	-1.12715	-4.2329	-2.81204	-1.98929	-1.70248
hsa-miR-331-3p	hsa-miR-331-3p	2431.9	2441.94	2.7127	1.24793	2086.56	1751.82	3.43725	7.42591	2080.74	1622.78	4.95848	18.6788	1812.26	2463.12	2.00922	6.81572	1461.98	1948.97	3.20924	-0.176705	1417.92	1360.83	2.25335	3.63146	2582.2	2239.76	3.33308	2.96812	2767.23	2049.53	0.996342	4.43517	1269.4	1180.27	7.88031	1.91443	1142.02	931.818	3.3648	13.4199	1702.06	1222.46	2.77497	8.0261	1008.73	1240.17	2.06423	3.19186
hsa-miR-331-5p	hsa-miR-331-5p	-8.18872	-7.48782	-3.89927	-3.4148	-6.44009	-6.4353	-3.81201	-3.81601	-5.73944	-6.26805	-2.78839	-3.10623	-5.78801	-4.98034	-3.4706	-1.67337	-7.1596	-5.25282	-4.40326	-2.9675	-6.1988	-6.39612	-3.40987	-3.12831	-5.77444	-5.57316	-5.5393	-6.5826	-4.63581	-5.77897	-5.62136	-5.79335	-7.07849	-6.48793	-3.27511	-2.58148	-7.32747	-6.14358	-3.35239	-3.1478	-6.294	-5.68521	-3.14726	-2.56026	-6.88015	-7.14189	-6.36674	-2.63044
hsa-miR-335	hsa-miR-335-5p	5.88001	5.44766	0.61316	0.173714	10.7472	7.92291	5.29783	4.92766	11.4634	5.21753	2.31054	14.6814	9.6735	12.0825	-0.388896	5.24811	-1.78587	4.66673	-2.10068	-2.93141	10.7944	15.3341	-0.559746	2.60154	11.8687	37.6276	0.07842	-1.35783	11.5459	9.78487	-2.28885	1.33478	6.75474	1.34303	3.51592	-1.11254	5.96616	3.92947	2.97315	7.98961	4.10788	1.33495	-0.078672	4.20882	4.66933	15.4913	-3.10234	1.50812
hsa-miR-335*	hsa-miR-335-3p	5.20308	4.00338	2.04414	2.30573	3.64819	3.69674	2.3792	3.03109	3.23219	2.76104	2.81475	2.49411	4.29357	5.11256	2.81156	2.75506	1.83351	1.97573	2.56436	2.47963	3.34521	3.4011	2.99006	2.92343	4.71026	6.06764	2.26283	1.20102	4.58945	2.76841	2.52142	2.45737	4.03058	4.20565	1.94978	2.17805	4.06336	3.87866	2.1331	2.28646	3.63986	3.95494	1.63449	2.47734	3.13554	5.13553	6.31138	2.14921
hsa-miR-337-3p	hsa-miR-337-3p	6.82856	4.84256	2.53781	1.92137	4.86788	3.34354	1.95671	2.75722	17.0404	10.7732	4.1046	3.06619	4.77492	10.9883	3.38333	3.53815	6.06128	8.16283	3.9803	2.6296	5.11394	5.47156	2.72532	2.64509	24.3117	82.2125	2.92671	3.71481	5.39607	4.85084	1.87302	1.80191	4.31119	4.45073	2.54597	2.28639	4.79027	4.22486	2.22254	2.70208	7.3879	6.21503	1.66397	2.91329	5.90192	11.9603	4.59959	2.21043
hsa-miR-337-5p	hsa-miR-337-5p	-2.55918	-3.43946	-1.57871	-1.14085	-3.36347	-2.6362	-1.03354	-1.40932	-2.60274	-3.08623	0.229118	1.61704	-1.77045	-1.30907	-1.24965	0.021711	-4.67146	-2.70983	-1.52337	-1.08903	-3.56529	-3.32449	-1.38515	-1.03445	-2.44311	-1.745	-0.31203	-0.743997	-3.14126	-2.96112	-2.4314	-1.99402	-3.42735	-3.62368	-0.987528	-0.954969	-3.59697	-3.99732	-0.995961	-0.742701	-3.61086	-3.14592	-1.09402	-0.211617	-3.51387	-4.04901	-0.98904	-0.85847
hsa-miR-338-3p	hsa-miR-338-3p	6.98498	7.14976	1.2692	0.34542	6.1608	4.96336	3.46566	3.41427	4.98669	3.70121	1.99758	4.38328	6.02516	30.497	1.26382	4.89889	0.87838	4.53182	1.01019	-0.192284	7.09709	4.14509	0.849592	1.83408	7.13659	12.4992	2.32753	0.871877	12.5527	4.78018	0.498134	2.43216	3.43882	3.37823	3.14514	1.15609	4.41891	3.40872	1.88002	3.24002	6.0293	4.48943	1.04499	2.88172	2.61526	4.5644	2.08325	1.58608
hsa-miR-338-5p	hsa-miR-338-5p	-1.84209	-1.7398	-2.68591	-2.67104	-1.53398	-1.27065	-2.15274	-2.31887	3.16096	2.48017	-1.93027	-2.35331	-0.249971	3.69719	-2.08639	-1.18349	2.30428	2.9406	-2.47257	-1.79572	-1.57404	-1.7214	-1.63575	-1.67483	-1.99083	2.3015	-3.27116	-3.69879	-0.445518	-0.0626997	-3.08798	-3.08589	-1.82757	2.62094	-2.38195	-1.70908	2.9558	-1.57269	-2.09219	-2.66356	2.68704	-0.236712	-2.03818	-1.66483	2.01263	2.14736	-1.89166	-1.55426
hsa-miR-339-3p	hsa-miR-339-3p	-2.13923	2.48065	-3.2622	-3.88991	4.82847	4.72951	-2.33331	-2.62523	2.73759	2.56286	-2.00352	-0.225136	0.464285	3.60165	-2.70018	-1.15401	-2.61925	2.99532	-3.50471	-2.7768	3.65025	2.29953	-2.83134	-1.09715	-1.14958	3.049	-5.19263	-6.33883	5.13625	4.47494	-5.31767	-4.37955	-0.758284	-0.656966	-2.57193	-2.54535	-1.27039	-1.73139	-2.46367	-1.06739	3.19204	2.61338	-2.37093	-1.38393	-1.30598	2.18843	-5.82596	-1.80338
hsa-miR-339-5p	hsa-miR-339-5p	16.9668	19.626	-3.16287	-3.162	68.9485	76.5015	-2.73697	-2.80395	30.2706	27.1424	-2.47196	-1.42636	32.734	29.2595	-2.5686	-2.11847	22.2343	26.5052	-3.51372	-2.32994	46.8686	46.4934	-2.71627	-2.03456	25.0762	18.6908	-5.28316	-6.19625	44.1365	42.0003	-5.17381	-4.44622	32.0524	34.3416	-2.21917	-2.10954	24.3115	32.8735	-2.06173	-2.15013	23.6757	30.449	-2.25445	-1.49716	26.6884	34.1886	-5.92804	-2.06901
hsa-miR-33a	hsa-miR-33a-5p	-2.64862	-3.39178	-0.269153	-0.211128	-2.6791	-2.06179	0.111791	0.203935	-2.86803	-2.75282	0.1481	1.89352	-1.30368	-1.99388	0.067415	1.32306	-3.8325	-2.11512	-0.834281	-0.809632	-2.94725	-2.77681	-0.397925	-0.0165282	-2.56558	-2.77394	-0.37376	-1.69509	-1.70652	-2.68204	-1.02338	0.269259	-3.17798	-1.54113	0.218908	-0.163727	-3.37079	-2.18507	0.243507	1.37767	-2.4507	-2.94099	-0.340962	0.683461	-2.71728	-3.71388	-1.50472	0.121548
hsa-miR-33a*	hsa-miR-33a-3p	-5.06553	-6.13585	-3.15683	-2.81991	-4.26035	-4.49437	-2.81612	-2.89931	-4.5081	-4.33964	-1.8896	-2.132	-3.96356	-3.8478	-1.8708	-1.91057	-6.25015	-4.9028	-2.98332	-1.91295	-4.87438	-5.44454	-2.30079	-2.06226	-4.15522	-4.14026	-4.31825	-5.1102	-3.77776	-4.94143	-3.88924	-4.58796	-6.40735	-6.02559	-2.33889	-1.37124	-4.91974	-5.7789	-1.93447	-2.49672	-4.98609	-5.09678	-1.53931	-1.25288	-5.4189	-4.85649	-4.18767	-2.23411
hsa-miR-33b	hsa-miR-33b-5p	-2.80523	-3.13218	-0.908744	-1.00871	-2.44661	-3.02314	-0.860775	-0.995494	-2.31565	-2.45116	-1.06369	-1.40475	-1.10786	-2.03966	-1.02324	-1.23505	-3.52291	-2.8165	-1.55642	-0.565493	-3.08293	-2.85242	-1.01928	-1.21918	-2.083	-2.55473	-2.1537	-2.66135	-1.72124	-2.68819	-1.9558	-2.13995	-3.86426	-2.43358	-1.3223	-0.338913	-3.16891	-2.73043	-0.640218	-1.25129	-2.91663	-3.08964	-0.860501	-0.865251	-2.46872	-3.71048	-1.05531	-0.538272
hsa-miR-33b*	hsa-miR-33b-3p	-0.776201	-0.773145	0.8919	1.4292	-2.5627	-1.63773	1.86847	1.02121	-1.27914	-0.618809	3.00553	4.15482	-1.16805	-0.90601	1.85116	2.72345	-3.01599	-1.07135	1.3675	3.09901	-2.18009	-2.4923	2.45792	3.48725	-0.459799	-1.63466	2.01666	1.20274	-0.997372	-1.82532	0.04361	1.95445	-1.02219	-1.41199	3.03463	3.02182	-1.51252	-1.03848	3.41004	3.41718	0.118428	0.297006	1.88163	3.12845	-1.88615	-2.31862	-1.3994	2.75995
hsa-miR-340	hsa-miR-340-5p	27.0511	53.9681	5.72466	1.87346	37.7283	28.7039	10.1633	11.3414	39.0148	21.9995	5.87305	24.5769	37.257	74.8271	3.49095	14.2012	16.9429	22.3844	1.99368	-1.30026	43.4166	34.8842	2.72855	8.33211	22.0365	33.7834	3.34058	1.41213	41.9773	41.3814	-0.902234	8.9944	16.3545	16.978	12.0191	2.13509	16.9672	11.3759	6.17397	18.2505	31.6877	19.9242	2.36664	8.75392	14.4326	26.144	1.01693	6.41407
hsa-miR-340*	hsa-miR-340-3p	58.3761	45.2604	0.0713692	0.169812	69.9485	48.8582	0.40916	0.166285	41.6113	25.4055	1.76373	0.413834	41.3602	56.2333	1.92432	0.587447	24.4408	38.0562	0.694937	0.250087	38.2411	37.229	1.17052	0.817389	67.894	83.0212	-0.48239	-0.906148	47.5235	25.0774	0.276362	-0.405272	31.7326	21.3422	0.291038	0.518886	28.4722	21.5113	0.726211	0.321227	32.757	24.1514	0.452196	0.772335	22.9393	38.6712	3.17249	0.209385
hsa-miR-342-3p	hsa-miR-342-3p	1013.75	972.024	2.68004	2.30683	804.593	702.13	3.74633	6.56677	627.036	550.483	13.4725	43.6655	748.719	1026.12	3.81245	14.1112	489.849	559.682	3.04355	2.42961	543.015	509.63	9.88414	14.5156	1191.67	1086.81	5.0811	3.12746	983.878	679.014	-0.46677	9.85468	773.399	655.441	15.0616	6.84506	646.35	480.486	10.4065	23.999	743.935	627.921	3.87381	10.3783	579.404	824.808	5.28514	10.4381
hsa-miR-342-5p	hsa-miR-342-5p	124.932	134.776	-1.06214	-1.36886	107.971	103.397	-0.629184	-0.99914	90.0594	83.4787	0.0692881	-0.917504	119.135	159.195	-0.344712	-0.325461	86.5224	83.9281	-1.13138	-0.814541	67.1698	80.0631	-0.648594	-0.284209	135.486	113.237	-1.19253	-2.02077	187.333	150.417	-1.00727	-1.13825	67.4198	71.1015	-0.618331	-0.743715	70.7308	50.4461	-0.524068	-0.723744	90.1906	70.9601	-0.81145	-0.695426	68.8032	81.4427	0.310611	-1.25831
hsa-miR-345	hsa-miR-345-5p	0.400536	2.66123	-1.33989	-1.51887	2.21572	2.64882	-1.19012	-1.17374	3.90124	3.04972	-0.494877	-0.368401	2.3032	3.27552	-1.17934	-0.182638	-0.038846	2.46922	-1.55905	-1.79184	2.77769	2.00354	-0.728275	0.297361	1.09486	3.44756	-1.87252	-3.41593	2.58875	2.36574	-3.57342	-2.60453	2.39798	2.87557	-0.874772	-0.622608	0.536837	1.9974	-1.01066	1.68661	2.07533	2.45556	-0.800813	0.425909	0.491245	3.07576	-2.49354	0.420399
hsa-miR-346	hsa-miR-346	-1.6871	-2.38357	-0.630696	-0.244955	-0.855229	-1.40386	-0.751741	-0.589651	-1.8663	-1.58971	0.511562	0.407444	-1.05227	-1.44855	0.178321	-0.0812548	-2.97813	-2.23268	-0.855408	0.538676	-1.642	-1.57062	-0.632544	0.2116	-1.2706	-1.5522	-2.49293	-2.50356	-1.45564	-1.60606	-1.86157	-1.78044	-2.12708	-1.90439	-0.528231	-0.0074403	-2.34954	-1.97379	0.16745	-0.088237	-2.455	-1.32232	0.0738917	0.716199	-2.85533	-0.389017	-1.34425	-0.0621012
hsa-miR-34a	hsa-miR-34a-5p	1.19964	2.62526	0.250934	-0.722709	0.416293	0.975397	0.401401	0.274168	1.96551	1.08051	0.509748	0.589532	0.927945	3.66129	0.735732	1.00525	-1.23925	0.428173	0.405969	-0.152224	-0.0563171	-0.0651763	1.03956	1.03847	0.983415	1.66926	0.895241	-0.683234	1.60723	1.21736	-0.16991	0.918953	-0.282735	-0.6536	0.551271	-0.242621	-0.335142	0.145763	-0.313615	0.320148	-0.160301	-0.19761	-0.5557	0.831514	-1.10475	-0.039628	2.24648	1.10573
hsa-miR-34a*	hsa-miR-34a-3p	-3.35439	-4.98183	-1.73304	-1.59502	-3.09002	-3.01191	-1.79861	-1.79468	-3.39875	-2.06364	-1.25117	-1.8406	-2.75845	-2.6838	-1.27483	-1.02971	-4.24955	-3.22664	-2.09525	-1.29618	-3.28022	-2.92513	-1.66504	-1.01242	-2.99045	-2.3449	-2.98721	-4.52546	-2.54819	-2.70133	-2.55574	-3.09354	-3.67914	-4.64304	-1.51713	-1.33632	-4.41149	-3.48824	-1.47989	-1.65122	-3.47454	-2.85776	-0.811366	-1.09247	-4.24936	-3.87639	-3.68338	-1.13814
hsa-miR-34b	hsa-miR-34b-3p	-0.231501	-2.40052	-1.08825	-0.8746	-0.712557	-0.634915	-0.514854	-0.524294	-1.82919	-1.13671	0.48586	0.0552981	-0.92962	-0.0386291	-0.240311	1.19874	-1.83595	-2.05079	-0.133339	0.253412	-1.70369	-1.66495	0.101826	0.594901	-0.487129	-1.2304	-2.29066	-2.40826	-1.29891	-1.15185	-1.72123	-1.59511	-2.55534	-2.26516	-1.05874	0.147754	0.736795	-2.4206	0.0123029	-0.6244	-0.967479	-0.605274	0.02372	0.828373	-2.66345	-0.838587	0.654517	0.217317
hsa-miR-34b*	hsa-miR-34b-5p	-0.525386	-0.331041	-0.318482	-0.315916	-0.455266	-0.40191	0.074902	0.0534777	-0.198271	0.071818	0.419393	-0.278148	0.122395	1.67979	0.0585725	-0.0319807	-1.53435	-0.73879	-0.522184	0.125686	-1.75626	-0.750895	0.137761	-0.130654	-0.849752	-0.482476	-0.676175	-1.17839	0.684001	-0.317315	0.016364	0.21965	-1.89705	-0.834288	-0.734094	-0.317355	-1.87846	-1.34107	0.06985	-0.756474	-1.43089	-0.620149	-0.545104	0.0379973	-1.77947	-1.71922	0.660296	0.11243
hsa-miR-34c-3p	hsa-miR-34c-3p	-7.58843	-8.61569	-3.82871	-3.30568	-6.59823	-6.08449	-3.53036	-3.18779	-5.93476	-5.53382	-2.94523	-2.79174	-5.1506	-6.52629	-2.95092	-2.97411	-7.52653	-6.74242	-4.20623	-2.69757	-7.14798	-6.86887	-3.32987	-2.99847	-6.29018	-6.2853	-5.91022	-6.0691	-5.50274	-5.41303	-5.41976	-5.5934	-7.32549	-6.15263	-3.32432	-3.01051	-7.23269	-6.25529	-3.01649	-3.38638	-7.02411	-5.25144	-3.32608	-2.27525	-6.14278	-7.54325	-7.16705	-3.10663
hsa-miR-34c-5p	hsa-miR-34c-5p	-3.00893	-2.93609	-1.36535	-1.41118	-2.84537	-3.05136	-1.4101	-1.44265	-2.45626	-2.17199	-1.17323	-1.57306	-1.87189	-1.62158	-0.6077	-0.357606	-4.39609	-2.84296	-1.99517	-1.41946	-2.9024	-2.76517	-1.24067	-1.17982	-2.06876	-2.49524	-1.60159	-2.91007	-1.44926	-3.46986	-1.52048	-1.79854	-3.71292	-3.20104	-1.83073	-0.697817	-3.62022	-2.67172	-0.868778	-1.61607	-3.46043	-3.24488	-0.896968	-0.950472	-3.06897	-3.58481	-1.2792	-0.892054
hsa-miR-3605-3p	hsa-miR-3605-3p	6.32345	5.394	-0.274311	0.037738	7.57805	6.90876	-0.10197	-0.062396	5.03045	4.7561	-0.082457	-0.602961	6.24708	9.66337	0.34364	0.217487	5.80803	5.11033	-0.189645	0.540029	5.04874	4.82787	0.634024	-0.158517	10.0684	5.42668	-1.18998	-1.88055	10.1076	6.77601	-0.433481	-1.13171	5.65871	5.3016	-0.343434	-0.487507	5.01974	3.7889	-0.160468	-0.0984588	5.99886	5.32105	0.101075	0.251091	3.43343	4.39009	3.89451	0.0245085
hsa-miR-3605-5p	hsa-miR-3605-5p	-4.87167	-5.03627	-3.09294	-3.17977	-2.58531	-2.77729	-2.61704	-2.79685	-3.40981	-3.25113	-1.72906	-2.08088	-2.57997	-0.342517	-2.4337	-2.16033	-5.38614	-3.77887	-3.56816	1.5671	-3.01337	-4.14656	-1.3098	-1.71601	-3.08537	-3.0839	-4.09774	-1.58365	-2.16478	-1.89139	-4.45945	-3.8292	-4.15194	-4.3173	-2.29422	-1.98799	-3.76678	-3.57089	-2.59098	0.26255	-4.37653	-3.34365	-2.40885	2.58645	-2.90676	-3.54466	-5.65285	-0.898134
hsa-miR-3606	hsa-miR-3606-5p	-1.58128	-1.85875	-0.790891	-0.384303	-2.98861	-1.74855	-0.039961	0.3926	-1.46743	-1.89924	0.196884	-1.27529	-0.640323	-0.492369	-0.246877	-1.00785	-3.16278	-1.67117	-0.834706	-0.478701	-1.54615	-2.02296	-0.250963	-0.749055	-1.31387	-1.15632	-1.02322	-1.34726	-0.211928	-1.18832	-0.344412	-1.13824	-2.65053	-1.45086	-0.869862	-0.564986	-1.85909	-1.38938	-0.778895	-0.764395	-1.5073	-1.69487	-0.248085	-0.319111	-0.840011	-2.9808	-0.801183	-0.418342
hsa-miR-3607-3p	hsa-miR-3607-3p	8.7336	4.73191	-2.22308	-1.29111	8.94361	7.25139	-1.3659	-1.22985	5.80722	4.41145	-0.652057	-2.14762	7.09809	24.0501	-0.89633	-1.1692	4.59865	5.43243	-1.41556	-1.57361	11.941	9.32521	-1.36557	-1.5115	14.7547	18.6137	-3.05732	-3.28921	10.5743	9.20183	-2.60384	-2.33955	27.7657	13.8303	-1.70964	-0.796063	13.858	6.66165	-0.87474	-1.62533	19.7321	15.0044	-1.24923	-0.951297	9.31998	13.2513	-0.886311	-1.11809
hsa-miR-3607-5p	hsa-miR-3607-5p	-3.2114	-3.88795	-2.7021	-2.08373	-2.62735	-3.24034	-2.27784	-2.28619	-3.0618	-3.69919	-2.17449	-2.86322	-1.43139	-0.817001	-1.72058	-2.10704	-5.40143	-3.91754	-3.09613	-1.87517	-2.11188	-3.92808	-2.38531	-2.17516	-2.50407	-2.06158	-3.36455	-4.37215	-0.948942	-2.73287	-3.51152	-3.39874	-3.08521	-3.12361	-2.92001	-2.40002	-2.49724	-4.21579	-1.91071	-2.54499	-2.58517	-3.37752	-2.04586	-2.13777	-3.40592	-3.61192	-3.74164	-1.86541
hsa-miR-3609	hsa-miR-3609	-1.09944	-1.89686	-1.748	-1.413	-1.11489	-1.88631	-1.38943	-1.27507	-1.43092	-1.3711	-1.13281	-1.25577	-0.469705	1.32353	-1.53487	-1.37473	-3.11412	-2.62702	-2.44664	-1.40162	0.73592	-1.28423	-1.03679	-1.19676	-0.835001	-1.23911	-1.6219	-2.87134	-0.327415	-0.990893	-1.73045	-2.11742	-3.37384	-2.20162	-1.37342	-1.23305	-2.2032	-2.18163	-0.955272	-1.51685	-2.52695	-2.08498	-0.637044	-0.54241	-1.98604	-3.01664	-2.91134	-1.08132
hsa-miR-361-3p	hsa-miR-361-3p	505.727	535.094	0.289206	0.366962	637.501	573.811	0.662208	1.06257	507.096	415.749	0.883712	1.26805	588.093	867.261	0.975607	1.3802	477.92	495.09	0.0430728	0.342894	395.616	363.216	1.23678	1.02699	712.374	598.873	0.151043	-0.831498	747.813	555.944	-0.235754	0.487753	324.677	292.058	0.611392	0.070636	326.317	243.927	0.639132	1.17979	375.271	270.945	0.246419	0.997321	249.211	306.919	2.47694	0.537573
hsa-miR-361-5p	hsa-miR-361-5p	173.741	191.304	0.71912	-0.024857	205.174	189.304	2.87734	3.21986	190.201	137.98	2.70977	10.0362	214.868	301.865	0.762486	5.25832	130.226	165.722	0.055258	-0.908437	165.989	152.333	0.68957	2.63283	227.98	260.461	2.12439	-0.591039	236.085	181.499	-1.70424	3.49173	123.109	111.112	2.68538	0.491521	122.212	103.497	1.95127	5.12987	137.098	114.446	0.705635	3.79678	102.512	139.345	-1.212	3.15672
hsa-miR-3610	hsa-miR-3610	-3.52225	-4.50063	8.35439	1.9079	-2.36254	-2.01063	16.0119	2.42455	-0.640786	-0.409521	8.11014	9.62796	-1.3429	-2.76329	12.5059	4.10963	-2.26554	-0.143972	6.64932	10.4533	-3.0995	-2.81944	17.1385	16.6154	-2.82203	-2.58654	21.8917	-0.428328	-0.898216	0.206716	0.0569771	8.20948	-3.46081	-2.14438	10.131	9.98213	-2.90263	-1.78161	5.13821	15.376	-3.81683	-2.68018	6.12507	16.9581	-2.24908	-3.33891	0.364619	22.9207
hsa-miR-3611	hsa-miR-3611	-5.30692	-5.29992	-2.60733	-2.57894	-3.59701	-4.59653	-2.8432	-2.99166	-3.12186	-3.76864	-2.55573	-2.71411	-2.0836	-1.98578	-2.18646	-2.89471	-5.56195	-4.06462	-3.64403	-2.56812	-2.85537	-3.71647	-2.62962	-2.57076	-2.25112	-3.71567	-4.30723	-5.36168	-1.98037	-1.4399	-3.975	-4.34866	-4.67707	-5.19682	-2.86752	-2.36425	-1.09658	-3.84355	-2.49715	-3.02821	-1.79499	-0.267703	-2.29007	-1.55067	-2.42949	-3.17192	-4.91758	-2.6905
hsa-miR-3612	hsa-miR-3612	-3.35736	-4.31836	-2.55484	-2.42987	-4.54784	-4.45222	-2.46231	-2.28865	-4.29521	-4.00797	-1.79813	-2.30885	-3.54295	-2.41794	-1.90879	-2.53274	-5.87473	-4.0826	-3.03757	-2.42188	-4.63616	-4.51049	-1.86152	-2.12342	-4.15182	-3.95405	-3.52899	-3.96181	-3.63206	-3.7787	-3.10291	-3.31142	-5.82788	-5.54098	-2.73512	-1.75414	-5.08147	-4.48598	-1.92248	-2.3093	-4.88867	-4.23042	-2.11321	-2.02473	-4.01395	-5.61616	-3.45244	-1.8813
hsa-miR-3613-3p	hsa-miR-3613-3p	3.31881	2.47405	0.852134	1.12052	4.20836	4.90336	0.62749	0.916741	3.83617	3.2193	2.03466	2.09942	3.83915	4.04112	1.16824	0.832224	3.63999	4.27104	0.76691	2.31866	3.32777	3.08461	1.39743	2.14335	5.29136	3.89061	-0.458192	-0.0879867	3.69829	3.29468	-0.41116	0.389979	4.26073	3.44259	2.00069	1.98331	2.90611	2.05345	2.09022	1.48513	3.51899	4.58605	2.25975	2.47347	1.66096	3.37263	0.631731	1.75359
hsa-miR-3613-5p	hsa-miR-3613-5p	2.98964	1.42844	2.0199	2.4541	1.96443	2.39791	2.30941	2.4446	2.1476	2.06612	1.58417	1.60988	2.26385	3.9041	1.85747	1.40996	1.69498	2.45472	1.69389	1.51558	2.22556	3.471	1.9876	1.92851	2.79229	2.5491	2.0495	0.768333	2.72492	2.43935	1.85162	1.77295	2.07213	2.66547	1.07179	2.08931	3.12367	2.94226	1.23602	0.9425	2.00095	2.67302	1.87258	1.54947	2.95005	1.86565	4.01201	2.12009
hsa-miR-3614-3p	hsa-miR-3614-3p	-0.805627	-1.7925	0.042865	0.12525	-0.997703	-2.25118	0.04151	0.218723	-0.639891	-1.19248	0.113093	-0.406806	-0.79979	-0.07014	0.0391947	-0.725282	-1.92823	-0.808353	-0.458461	-0.134343	-1.37784	-1.88388	-0.123217	0.314789	-0.791993	-0.896152	-0.307729	-0.68087	-0.192355	-0.886331	-0.550869	-0.74665	-2.12935	-0.835627	-0.828509	-0.22423	-1.62706	-1.65377	-0.0436786	-0.23583	-0.142253	-1.34092	0.28608	0.274898	-1.16526	-1.59308	1.16441	0.147207
hsa-miR-3614-5p	hsa-miR-3614-5p	0.915203	0.791876	-0.573649	-0.0769931	1.26241	1.88803	-0.62118	0.0343268	1.56371	2.42434	0.350498	0.37302	1.6454	3.18381	-0.485579	0.290512	0.95667	2.49485	-0.592147	1.35166	1.98962	1.36432	-0.0376402	0.173012	3.98213	1.32406	-1.3668	-0.31054	3.31196	2.99306	-1.26569	-0.59532	0.966535	0.046213	0.03798	1.29845	-1.19677	-0.862243	-0.02166	0.369013	1.09887	1.71168	0.183944	0.645969	-0.144238	0.71384	-1.77888	0.405694
hsa-miR-3615	hsa-miR-3615	-2.8252	-3.61738	-2.87578	-2.55295	-0.25581	-0.10091	-2.80395	-2.4584	-1.28765	-0.06218	-1.72591	-2.09803	-0.759108	0.06277	-2.22023	-2.22085	-1.71633	-1.29953	-2.53461	-1.80367	-1.94151	-1.49515	-2.38016	-1.72141	1.21073	-0.33383	-4.72525	-5.39608	1.40444	0.26421	-4.31797	-4.58187	-2.28037	-1.91692	-2.53187	-1.90887	-1.85137	-1.28286	-2.1515	-2.14509	-1.97317	-0.83491	-2.00497	-1.63374	-3.05743	-2.32168	-4.93122	-1.9748
hsa-miR-3616-3p	hsa-miR-3616-3p	6.84108	5.45693	-2.39759	-1.92791	8.56953	9.97121	-1.93289	-1.80048	9.21453	4.92013	-1.82055	-1.97663	9.55701	7.57556	-1.63948	-1.63084	7.40703	4.08411	-2.36612	-1.51248	8.57023	4.87744	-2.05375	-1.37104	5.51948	6.90305	-3.59338	-4.19742	3.91674	6.44084	-2.98164	-2.97077	12.4167	12.118	-1.95723	-1.37196	11.0852	13.9712	-1.55728	-2.30684	10.1455	11.986	-1.83033	-1.23266	14.7806	13.8065	-3.7996	-2.06784
hsa-miR-3616-5p	hsa-miR-3616-5p	-4.24305	-4.26322	-1.85627	-1.38828	-3.57817	-3.71271	-1.84214	-1.55274	-3.76279	-3.21509	-1.23493	-1.41202	-2.35743	-2.557	-1.61237	-1.03075	-3.84496	-3.38223	-2.50648	-1.01069	-3.81603	-3.64365	-1.69769	-1.40903	-3.6645	-2.90794	-2.96099	-3.97708	-2.68897	-3.20524	-2.76374	-2.78635	-4.41774	-4.09479	-1.49449	-1.38351	-3.92615	-2.96592	-1.24348	-1.66422	-3.58413	-3.09075	-1.1359	-1.13258	-4.00686	-4.8228	-3.87108	-1.27286
hsa-miR-3617	hsa-miR-3617-5p	-3.70329	-3.93479	-1.4361	-1.6043	-4.2489	-3.52784	-0.56775	-1.45617	-4.65415	-4.30379	-0.587943	-1.07212	-2.93563	-2.93188	-1.25277	-0.992307	-5.72944	-3.35771	-2.072	-2.02355	-4.11607	-4.48472	-1.37148	-0.843058	-3.52432	-2.8	-1.37798	-3.3516	-2.03201	-2.81209	-2.62401	-1.47903	-4.89409	-3.96304	-1.39361	-1.05651	-4.26611	-3.23185	-0.913771	-1.04502	-4.75965	-2.88767	-1.63681	-0.0634573	-4.19162	-4.48154	-2.54384	-0.738905
hsa-miR-3618	hsa-miR-3618	-5.19742	-6.16727	-2.48568	-2.56573	-4.76061	-4.37361	-2.40722	-1.88345	-4.41726	-4.03154	-2.14306	-2.85449	-2.61828	-3.84074	-1.37302	-1.73411	-5.52603	-4.29655	-3.43914	-1.80692	-4.46032	-4.52038	-2.62625	-2.18661	-4.10018	-4.24712	-3.99715	-4.54629	-3.66376	-4.08217	-3.60034	-3.64598	-5.81622	-4.96124	-2.53729	-2.31963	-5.2248	-5.13452	-2.30008	-2.39366	-4.77014	-5.37883	-1.954	-1.2754	-4.70559	-6.09199	-4.95176	-2.38445
hsa-miR-3619	hsa-miR-3619-5p	-7.55046	-8.12312	-3.65694	-3.01162	-6.55644	-6.69557	-2.95164	-2.9765	-6.22957	-5.56597	-2.85706	-2.53693	-5.56637	-5.35653	-2.38112	-2.84839	-7.7443	-6.16106	-3.46684	-2.7021	-6.58574	-7.41423	-2.12672	-2.64205	-6.01288	-5.88947	-4.80224	-3.91556	-5.10407	-5.02191	-5.15534	-4.67281	-7.59162	-7.38306	-2.75512	-2.74595	-7.18807	-6.67543	-2.46938	-1.93087	-7.13175	-6.72784	-2.58417	-1.33519	-6.26005	-7.07515	-6.04579	-2.10487
hsa-miR-362-3p	hsa-miR-362-3p	1.38746	1.19833	-0.247111	-0.530172	4.45138	6.16395	0.579121	-0.225849	5.36761	4.66785	0.258547	0.698978	4.19871	4.48348	0.034731	0.804603	0.125859	5.17524	-0.221615	-0.449437	4.42075	11.2274	0.166702	0.797254	5.93988	10.7792	-0.758428	-1.80404	4.62172	5.94107	-1.39083	-0.625372	1.20443	1.36182	0.094682	-0.201245	2.68751	2.23356	0.545299	0.750085	2.21899	1.16044	0.519198	1.33614	0.765297	4.96597	0.288336	0.67783
hsa-miR-362-5p	hsa-miR-362-5p	176.891	254.868	-3.48502	-3.42019	206.673	173.156	-3.28678	-3.14315	191.258	139.578	-2.90562	-3.28118	169.66	257.147	-3.08636	-1.63013	115.088	157.938	-4.31883	-2.66001	137.983	112.126	-2.98813	-3.45457	162.6	180.809	-4.47878	-5.3202	230.827	215.734	-4.45264	-4.38453	112.738	124.498	-3.76103	-2.83015	108.746	81.2454	-2.83541	-3.17772	146.311	117.027	-2.9581	-2.7785	76.1865	118.31	-5.61759	-2.74754
hsa-miR-3620	hsa-miR-3620-3p	-0.435367	-2.12256	0.564019	0.033438	-2.45879	-2.02909	1.0385	0.588511	-1.72273	-1.81011	4.48404	3.4479	-1.51095	-0.013393	1.40876	5.69623	-2.91383	-1.94253	0.687265	2.58416	-1.96763	-2.28322	7.03689	10.4944	-1.65659	-2.14894	0.108524	-1.67903	-1.37411	-0.661715	-1.64602	0.063871	-4.14865	-3.99042	2.96953	3.96743	-3.39445	-3.79169	3.35383	3.02791	-2.27312	-2.14442	3.89113	3.02145	-4.28925	-2.80378	3.79714	3.27264
hsa-miR-3621	hsa-miR-3621	-5.21989	-5.61656	-3.94365	-3.63868	-4.76598	-4.73862	-3.60459	-3.19621	-5.14447	-5.23869	-3.43575	-2.93675	-3.6979	-4.10174	-3.01361	-3.22195	-6.13003	-5.30513	-4.25301	-3.17838	-5.77476	-5.92905	-3.73822	-2.83919	-4.50981	-4.64952	-5.2428	-6.26896	-3.85607	-4.22459	-4.69126	-4.74905	-5.7779	-5.70032	-3.55649	-2.35127	-5.71943	-5.84722	-3.13818	-3.16683	-4.58902	-4.82832	-3.62562	-2.42349	-4.0812	-5.70268	-6.5216	-2.68589
hsa-miR-3622a-3p	hsa-miR-3622a-3p	-2.39219	-3.58469	-0.973357	-1.18708	-2.07167	-2.59699	-1.21419	-0.700252	-2.55469	-1.95836	-0.180999	-0.413149	-2.076	-1.54049	-0.521662	-1.14381	-2.59486	-2.41133	-0.864562	0.290222	-3.03203	-3.09138	-0.504088	-0.44807	-1.54657	-2.85717	-2.85274	-3.28881	-2.12455	-2.5602	-2.40052	-2.42107	-3.71981	-2.91371	-0.764665	-0.404976	-2.98329	-2.67533	-0.932557	-0.350896	-3.11069	-1.98524	-0.636349	-0.159765	-3.35573	-1.38743	0.812779	-0.368076
hsa-miR-3622a-5p	hsa-miR-3622a-5p	-5.39048	-6.56017	-3.98439	-3.62597	-5.94933	-5.5474	-3.65153	-3.65258	-5.09432	-4.97478	-3.35649	-3.77279	-4.4927	-5.30797	-3.97484	-2.95728	-6.45295	-5.82952	-4.2831	-3.1722	-6.01445	-6.62618	-3.54298	-3.10848	-5.83905	-5.59055	-5.29356	-5.5905	-4.44454	-5.32136	-4.46801	-4.50432	-5.69573	-5.26608	-4.00574	-3.10585	-6.15246	-5.35721	-3.0516	-3.47417	-5.91364	-5.70646	-3.13414	-2.79588	-5.50589	-6.69909	-6.84643	-3.3472
hsa-miR-3622b-3p	hsa-miR-3622b-3p	-2.23929	-4.0649	-1.98913	-1.92181	-3.18318	-2.46972	-1.99978	-2.31787	-2.69847	-3.2874	-0.6237	-1.95317	-3.12074	-2.00041	-1.53269	-1.25597	-3.37073	-3.14847	-2.06073	-0.556515	-3.60379	-3.12544	-1.32184	-1.00722	-2.96169	-2.75878	-3.47617	-4.14453	-3.37917	-2.61527	-2.90984	-3.44862	-3.62966	-3.70289	-1.9186	-1.18503	-4.16574	-3.90195	-1.29144	-1.45306	-4.47034	-3.20029	-1.38197	-0.981629	-4.23026	-2.64373	-0.617376	-1.84577
hsa-miR-3622b-5p	hsa-miR-3622b-5p	-0.046381	-2.24028	-1.33992	-1.24961	-1.25801	-1.10164	0.019568	-0.251522	-1.71154	-1.73652	-0.434412	-0.46573	-0.023262	-0.536773	-1.24256	-1.19949	-3.96055	-2.70782	-2.0172	-1.34352	-0.030741	-0.946435	-0.512145	-0.865472	-1.72959	-1.81776	-1.79735	-2.50019	-0.898598	-0.798356	-2.32002	-1.11246	-2.66191	-2.92241	-1.51524	-0.889891	-1.78379	-0.514308	-1.13501	-0.216115	-2.78829	-1.11792	-1.66075	-0.050933	-1.01183	-2.48063	-3.91416	-0.599886
hsa-miR-363	hsa-miR-363-3p	3603.52	3873.94	2.61729	0.560832	4020.94	3253.14	2.94181	2.82034	3259.81	1928.15	2.16429	3.76417	2631.87	3483.31	1.44753	4.08503	2404.6	2886.8	1.85463	-0.810797	1715.76	1870.66	3.85223	5.69556	4721.33	5405.62	3.78368	1.76758	4442.92	2844.09	0.366186	4.36152	3381.54	3054.05	2.53268	0.708221	3564.64	2160.12	2.60027	2.97524	1760.66	1347.09	0.591197	3.10233	1617.43	3092.06	2.05949	3.15372
hsa-miR-363*	hsa-miR-363-5p	-1.20708	-1.73087	-2.34229	-1.72252	-1.1213	-1.68169	-2.07321	-1.83834	-1.4709	-1.79434	-1.22796	-2.53577	-1.15405	-0.097316	-1.40669	-2.16468	-2.7665	-0.274989	-2.82328	-1.67166	-2.7268	-2.1466	-1.90361	-1.77696	0.894604	-0.148791	-3.08306	-4.4509	1.86354	-0.338295	-3.10828	-3.2526	-2.26971	-0.961138	-2.16355	-1.56503	-1.54067	-2.47289	-1.74646	-1.98954	-2.02937	-2.30763	-2.0694	-1.56486	-2.97275	-3.25466	-3.2876	-1.83715
hsa-miR-3646	hsa-miR-3646	1.2069	-1.21715	-0.847549	-1.02574	-0.035662	1.18412	-0.108102	-0.163154	1.16818	1.58232	2.0031	1.52394	0.522045	0.974694	0.980749	3.7089	-0.133807	1.2042	-0.457685	2.37327	0.518474	-0.194444	3.34629	6.23188	0.304647	-0.170139	-1.74222	-1.763	-0.252483	1.82354	-1.87921	-1.41011	2.9116	2.97733	1.75776	2.47299	1.34417	3.4837	1.42244	1.66232	-0.247749	3.18124	1.6361	1.44912	1.89177	3.6091	1.2842	2.01626
hsa-miR-3647-3p	hsa-miR-3647-3p_rem	3.6555	1.79095	1.49805	1.66862	2.31649	3.26644	1.79105	2.50138	2.62869	2.68569	2.54908	1.04659	3.97593	5.3298	1.72338	1.48297	1.59915	3.16567	1.46299	0.994325	2.97424	3.26445	1.48775	1.3129	5.5026	5.02841	1.64633	1.03467	4.02819	3.35417	1.26973	1.48125	2.89086	6.66269	0.999099	0.889939	4.67623	4.34283	0.469154	0.670862	5.56487	5.50509	0.923835	1.50579	3.89445	4.85516	4.74588	1.21558
hsa-miR-3647-5p	hsa-miR-3647-5p_rem	-1.8143	-1.57431	0.153406	-0.196052	-2.00218	-1.52766	1.56365	0.0926872	-1.913	-1.12765	0.569462	1.67563	0.0637363	1.42945	0.273126	1.14587	-2.76057	-1.60139	-0.991874	0.533948	0.35226	-1.71578	1.5078	2.21309	0.789829	-0.493179	-1.31143	-2.45791	-0.087358	-0.306126	-1.09768	0.293899	-1.72078	-2.0191	1.24547	2.20372	6.5653	-1.11439	0.576663	1.61231	0.241984	1.08524	1.71347	2.9589	-1.58781	-1.96341	0.151457	0.613806
hsa-miR-3648	hsa-miR-3648	-1.95521	-1.99003	10.546	-0.436465	-0.34554	0.54241	11.3874	8.15403	0.938297	0.1062	8.94374	18.3731	0.45329	-1.19732	1.5359	2.86051	-1.17816	0.2045	-2.77395	3.33989	-0.753647	-1.3518	1.68218	9.72026	-0.901487	-0.527153	0.830231	-0.88664	0.08811	3.55473	-3.90441	3.11307	0.795371	1.38835	0.302058	-0.0186175	-1.156	2.30641	-0.748569	3.07242	-0.27314	1.80984	1.53517	3.66249	0.618344	-0.1923	1.28988	7.31425
hsa-miR-3649	hsa-miR-3649	-4.80303	-5.45213	-2.90354	-2.70294	-5.48903	-4.24675	-2.52357	-2.68883	-4.5848	-4.69258	-1.97032	-2.14922	-3.86144	-3.7866	-1.8873	-1.87264	-5.775	-4.73335	-3.15475	-1.9212	-4.93676	-5.4218	-2.63961	-2.01148	-4.53612	-4.5806	-3.10106	-4.73908	-3.75402	-5.39943	-3.20614	-3.58465	-5.88762	-5.37912	-2.50278	-1.84248	-5.37486	-5.33201	-2.39542	-2.63135	-5.72828	-5.0323	-2.30996	-1.90056	-5.41292	-5.59346	-3.81842	-2.01128
hsa-miR-365	hsa-miR-365a-3p	208.111	209.527	3.23585	2.66624	384.286	323.861	4.49135	3.05963	274.794	185.022	2.73304	3.54545	274.926	381.569	2.9727	4.2734	215.826	245.653	2.93617	3.23873	204.59	158.385	2.98841	3.88268	283.847	320.412	4.35672	3.15425	347.557	192.79	2.69325	4.47047	130.406	103.362	3.42888	3.33788	184.988	137.208	3.20242	3.89473	241.064	187.508	3.07153	2.59223	96.7129	140.161	2.78063	4.44414
hsa-miR-365*	hsa-miR-365a-5p	-6.14116	-6.82892	-3.7495	-3.61852	-5.63935	-6.04848	-3.42282	-3.51624	-4.98024	-5.34953	-3.03307	-2.98972	-4.83291	-4.50907	-2.63756	-3.23442	-6.86242	-5.03165	-3.95565	-2.84828	-5.43812	-5.29952	-3.14665	-2.84484	-5.18185	-5.25772	-5.25149	-5.76328	-3.96211	-4.84408	-4.50027	-4.79097	-6.62775	-6.18439	-3.3733	-3.07475	-5.25887	-5.55385	-3.1075	-2.95037	-6.4836	-5.28431	-3.26492	-2.31183	-5.96923	-6.25191	-6.79167	-2.46833
hsa-miR-3650	hsa-miR-3650	-1.46344	-3.08805	-1.28823	-1.8047	-2.83036	-2.96833	-1.19537	-1.14542	-3.04053	-3.20655	-1.14123	-1.59357	-1.71213	-1.31249	-0.863641	-1.13263	-4.42546	-2.95371	-1.46998	-0.90973	-3.31303	-3.90646	-0.871416	-1.10813	-1.89323	-2.17338	-2.2941	-2.79179	-2.37476	-3.01034	-1.37219	-2.09773	-2.94853	-3.40828	-1.58895	-1.417	-2.68899	-2.86129	-1.57107	-1.84595	-3.25236	-2.60507	-1.01172	-0.555367	-3.28329	-2.66925	0.197426	-1.20343
hsa-miR-3651	hsa-miR-3651	96.8942	78.5288	-3.56174	-3.26036	93.7186	81.9776	-3.00121	-3.32536	66.3749	57.5979	-2.03024	-2.77183	83.2355	107.418	-3.04671	-2.71128	63.9667	54.4451	-3.7898	-2.92806	93.3333	80.5792	-3.18114	-2.53267	88.982	82.3843	-4.91227	-4.77948	76.8409	62.4919	-4.63743	-4.26545	124.711	81.616	-3.51097	-2.61474	79.5497	66.4287	-2.7384	-2.67294	86.0462	83.0516	-2.90083	-2.48929	97.1427	113.029	-5.37366	-2.54629
hsa-miR-3652	hsa-miR-3652	36.5356	55.264	12.4105	2.71325	58.1659	65.1276	13.96	12.964	58.3163	54.1419	11.2193	23.2285	52.1271	70.1903	4.53426	5.52292	87.3317	85.1898	3.69207	2.39189	61.2445	48.5301	3.64023	10.5149	42.3717	29.5616	7.89063	0.59565	70.4551	92.8938	-0.955669	8.25717	43.4572	44.4529	4.54126	2.92154	40.354	37.2199	6.1144	23.405	28.1042	28.1596	2.49233	7.21676	37.76	32.1095	4.53575	13.603
hsa-miR-3653	hsa-miR-3653-3p	249.141	148.189	-3.81568	-3.66496	208.402	172.301	-2.86552	-3.65948	104.92	96.619	-3.08931	-3.35595	180.802	274.618	-3.31189	-3.00829	141.198	125.746	-4.03718	-2.86272	207.074	207.118	-2.71953	-2.7881	243.962	252.013	-4.78084	-5.6149	130.298	117.329	-4.54044	-4.57625	302.992	189.251	-3.42971	-2.36838	184.835	144.528	-2.8634	-3.21227	242.931	212.614	-3.11181	-2.17339	225.196	271.377	-5.65341	-2.27083
hsa-miR-3654	hsa-miR-3654	-5.20311	-5.44917	-3.96377	-3.36757	-4.43883	-4.17523	-3.13554	-3.03111	-4.00509	-4.09897	-2.13824	-2.82329	-2.56245	-2.20512	-2.97166	-3.06394	-6.15354	-5.07571	-3.94776	-3.16953	-4.45233	-4.95994	-2.8358	-2.37803	-4.57492	-4.81523	-4.69473	-5.1664	-3.43528	-3.1907	-5.08334	-4.7562	-4.56817	-4.83167	-3.66484	-3.20268	-5.12127	-4.00031	-2.60501	-2.55264	-4.36632	-4.0568	-3.2897	-2.18217	-4.11827	-5.07927	-5.90739	-2.35627
hsa-miR-3655	hsa-miR-3655	-4.13864	-5.20581	-2.56992	-1.76283	-4.19596	-4.21423	-2.5561	-2.26551	-3.61147	-4.00821	-1.31659	-2.29916	-3.69561	-3.31396	-2.0012	-1.49142	-5.37862	-4.15895	-1.98328	-1.58399	-4.69546	-4.4799	-1.34966	-0.94982	-3.75721	-3.19425	-3.2887	-3.85163	-3.70506	-3.57894	-2.74591	-3.21644	-4.77984	-4.7625	-2.18479	-1.62501	-5.02614	-4.78564	-1.51816	-2.30458	-4.79054	-3.98267	-1.58992	-1.69184	-4.81577	-4.04245	-1.78687	-1.78173
hsa-miR-3656	hsa-miR-3656	107.457	184.338	69.1385	32.4746	158.004	186.139	86.3541	63.7345	250.439	262.477	70.3183	134.995	99.7226	122.066	55.9871	96.9684	215.636	221.565	39.4204	70.5918	187.277	163.275	82.9836	163.011	88.5304	158.252	95.3586	40.9763	197.807	257.512	16.723	93.7073	119.091	167.683	64.4385	53.7737	208.161	214.006	52.374	134.543	213.943	187.513	58.8162	100.102	170.267	167.283	91.5745	122.652
hsa-miR-3657	hsa-miR-3657	-0.604765	-1.72785	-0.436827	-0.274565	-0.540779	-2.05269	0.02672	-0.1915	-1.81586	-1.11224	0.390035	-0.486508	-0.123136	-0.30486	0.0146926	0.105711	-2.66966	-1.42938	-0.490298	-0.00011049	-0.930783	-1.58127	0.0855692	0.06358	0.511889	-0.663887	-0.87247	-2.12726	-0.535392	-1.28687	-0.434741	-0.991762	-2.20652	-1.69242	-0.181037	-0.375162	0.038166	-1.40711	-0.235971	-0.271271	-1.37571	-1.22897	-0.159608	0.183738	-1.82529	-1.51739	2.47582	-0.001253
hsa-miR-3658	hsa-miR-3658	-6.17252	-6.90893	-3.40976	-3.0769	-5.25979	-4.83878	-3.39982	-3.21754	-5.00601	-4.99211	-2.8307	-3.23077	-4.72298	-4.00109	-3.00173	-2.56598	-6.304	-4.78091	-3.19492	-2.70501	-5.55516	-6.42714	-3.28922	-2.76879	-5.28066	-5.36064	-4.87635	-5.67226	-3.57521	-5.08153	-4.74786	-4.48399	-7.04199	-7.28088	-2.85397	-2.53623	-6.01742	-6.1161	-2.74597	-2.19866	-5.43969	-5.05966	-2.63696	-2.17406	-5.67492	-7.34236	-5.5697	-2.90434
hsa-miR-3659	hsa-miR-3659	-4.01457	-4.36154	-2.20617	-2.6948	-3.97691	-5.07562	-1.48106	-1.63233	-4.1403	-4.08759	-0.696454	-0.705149	-3.03523	-2.8037	-1.16198	-1.00344	-5.71769	-4.08527	-2.604	-0.065262	-4.79171	-5.0611	-1.35112	-1.21066	-3.35388	-3.97019	-2.94954	-3.23761	-3.4928	-3.53908	-3.71155	-2.78589	-4.28077	-3.52315	-1.61675	-1.19945	-4.73092	-4.60286	-1.01476	-0.820127	-4.44549	-4.59228	-1.78476	-1.03574	-4.18834	-4.74044	-3.2871	-1.09803
hsa-miR-3660	hsa-miR-3660	-4.27081	-5.72719	-2.46656	-2.83941	-4.24969	-4.62573	-2.00878	-2.69776	-4.45792	-4.55094	-2.29822	-2.08524	-2.83595	-2.94293	-1.90729	-1.92125	-6.20437	-4.63383	-3.24186	-2.24644	-4.6793	-3.94961	-2.79585	-2.51144	-4.05152	-4.22489	-3.84045	-3.80145	-2.99633	-4.29258	-3.62181	-3.82651	-6.06044	-5.68642	-2.32338	-1.81379	-5.22125	-4.9957	-2.35241	-2.14767	-4.65662	-4.73439	-2.2212	-1.66266	-4.94816	-5.7126	-3.03167	-2.29268
hsa-miR-3661	hsa-miR-3661	-7.15637	-7.00306	-4.01694	-3.08069	-6.51101	-6.02148	-3.58233	-3.40569	-5.81431	-5.87321	-2.67256	-3.07582	-4.87968	-5.14992	-3.44561	-3.2224	-7.51542	-5.3176	-4.47942	-2.97033	-6.77847	-6.14543	-3.55105	-3.17703	-5.79344	-5.80854	-4.98126	-5.9011	-5.34468	-5.97903	-5.38083	-5.60982	-7.7966	-7.2307	-3.5449	-3.28113	-7.28228	-7.10213	-3.22473	-3.17092	-7.15024	-6.43735	-2.77962	-2.90873	-6.75993	-7.84708	-6.86186	-2.874
hsa-miR-3662	hsa-miR-3662	-1.76906	-2.87349	-2.00764	-1.3245	-3.6365	-3.51393	-0.965649	-1.2544	-2.97005	-3.27931	-1.52265	-1.74166	-2.70275	-1.95897	-1.66798	-1.35543	-4.87995	-3.53457	-2.12914	-1.32024	-3.6605	-3.54014	-1.53794	-1.37701	-2.58998	-2.88319	-1.67624	-2.37399	-2.40532	-2.8875	-1.8508	-1.81348	-3.5673	-2.83257	-1.52799	-1.58541	-3.182	-3.06775	-2.15984	-1.57106	-3.49656	-3.12696	-1.36279	-1.1209	-3.28206	-3.64298	-1.79006	-1.21854
hsa-miR-3663-3p	hsa-miR-3663-3p	-2.87937	-0.856124	73.2447	36.7635	-1.63919	-0.477279	102.57	46.6212	0.037325	0.481606	96.5951	121.566	0.075947	0.821046	66.6303	69.844	-1.95753	-0.727618	68.7482	72.2808	-0.046793	-1.87532	134.274	148.963	-1.14919	0.210383	133.115	37.1197	1.11692	3.61611	20.7164	110.925	-0.900545	-0.244864	104.876	62.154	-2.24066	-0.025138	75.5506	124.146	0.648837	0.11683	94.7666	107.749	-0.371258	-1.31219	119.996	149.009
hsa-miR-3663-5p	hsa-miR-3663-5p	-2.80062	-5.41792	-2.58212	-2.30317	-4.90981	-5.09107	-2.18734	-1.52128	-4.38672	-4.67326	-0.856804	-1.23355	-3.86856	-3.97733	-0.736804	2.13628	-6.0443	-4.78026	-2.26833	1.48804	-5.32295	-5.00998	1.53364	2.33775	-4.47179	-4.51947	-3.42747	-3.57539	-3.78816	-3.88558	-3.25433	-2.51661	-6.40913	-6.13771	-0.46476	0.448745	-5.84039	-5.33354	-0.662129	0.707442	-4.96098	-4.64858	-0.823592	-0.877333	-4.45935	-4.84421	-0.957244	0.408266
hsa-miR-3664	hsa-miR-3664-5p	-3.75947	-4.15913	-1.27931	-1.43659	-2.51248	-2.28564	-1.36338	-0.636018	-3.069	-2.76306	-0.827348	-1.17759	-2.16198	-1.94293	-0.316953	-1.28809	-4.42322	-2.95877	-1.9786	-1.437	-3.17118	-2.47082	-1.22385	-1.05106	-2.18612	-2.52414	-2.58724	-4.03535	-1.91568	-2.47916	-2.41164	-2.8057	-3.56006	-3.36517	-1.23983	-0.723008	-3.43947	-2.44902	-1.15498	-1.47408	-3.40773	-2.59114	-1.16287	-0.942818	-3.48496	-3.55274	-2.18342	-1.03982
hsa-miR-3665	hsa-miR-3665	100.368	168.008	139.146	62.6817	161.043	178.118	119.21	103.514	237.103	235.673	90.9511	194.781	110.78	143.311	83.9313	154.959	162.478	164.534	68.1689	111.919	157.686	138.402	123.704	261.44	112.694	174.848	194.321	79.508	199.97	227.858	25.1437	174.448	111.533	132.804	99.9622	83.8991	164.853	160.049	74.581	191.438	160.513	134.228	80.4785	145.291	136.219	139.504	110.411	160.761
hsa-miR-3666	hsa-miR-3666	-4.70794	-4.89536	-2.97351	-3.14262	-3.99157	-3.53122	-3.06371	-2.42501	-3.28375	-4.00915	-2.55503	-2.95006	-3.24699	-2.90896	-2.42549	-1.34435	-5.3477	-3.82174	-4.13505	-2.861	-4.47743	-4.5791	-2.51504	-2.52637	-4.34427	-4.07469	-4.40877	-4.91025	-3.11322	-3.75708	-4.5274	-4.67577	-5.10732	-5.01723	-3.26158	-2.66701	-4.86305	-3.45347	-2.22643	-2.97712	-5.05442	-4.5041	-2.52928	-1.71401	-4.22321	-4.46405	-4.47912	-2.33614
hsa-miR-3667-3p	hsa-miR-3667-3p	-1.81518	-1.74197	-0.698925	-0.649657	-1.24823	-0.742714	-0.985908	-0.722073	-1.66363	-1.34085	0.185469	-0.705654	-0.83506	0.083478	-0.061261	0.591659	-2.65963	-2.47649	-0.660852	-0.107525	-2.16619	-1.8055	-0.581781	0.236339	-1.82487	-0.651707	-1.39661	-2.25247	-1.14532	-1.01457	-1.48865	-1.50597	-2.07492	-2.06831	-0.681738	-0.161422	-1.77749	-1.56378	-0.490918	-0.247968	-2.35728	-1.07709	-0.529815	0.1434	-2.25285	-1.93183	-0.053096	-0.328355
hsa-miR-3667-5p	hsa-miR-3667-5p	5.66635	5.53921	1.84837	-0.921663	9.60937	4.87731	2.30136	0.63483	-0.793407	-1.17936	0.938985	3.45595	14.3543	18.8744	0.561714	1.16069	6.18716	5.64982	-1.33663	3.53758	4.69136	5.49931	2.12122	4.49573	-1.87118	30.2291	2.98293	-2.14486	0.914544	0.396778	-3.27085	3.36391	-3.57313	-3.11964	1.2488	1.26267	2.16597	1.74688	1.04181	4.09709	11.813	4.67358	1.79698	4.18613	-2.36388	-2.77522	1.8214	5.93409
hsa-miR-3668	hsa-miR-3668	-5.58555	-5.48999	-2.5986	-2.4308	-4.56232	-4.65061	-2.34368	-1.85952	-3.80982	-4.23114	-1.72989	-2.26277	-3.48817	-4.29654	-1.87913	-2.28073	-5.55857	-3.73437	-3.58363	-2.89106	-4.81125	-4.20891	-2.76609	-2.20472	-3.89933	-4.87154	-3.92954	-4.08778	-2.7521	-4.55254	-3.42065	-3.98455	-5.6956	-5.58705	-2.65453	-2.27389	-5.36206	-4.42421	-1.88539	-2.86341	-4.89446	-3.95007	-2.28891	-1.77565	-4.88373	-5.93246	-5.31004	-1.9392
hsa-miR-3669	hsa-miR-3669_rem	-2.78632	-4.0542	-1.91278	-1.69091	-3.45339	-3.41562	-2.12938	-1.26137	-3.75637	-3.38316	-1.46969	-2.3899	-2.57632	-2.74712	-1.65586	-0.864877	-4.69101	-2.94125	-2.20429	-1.70595	-3.85191	-3.20522	-1.25318	-2.15253	-2.81215	-3.20914	-2.53096	-3.04089	-2.41372	-2.86812	-2.08605	-2.16462	-4.3079	-3.92387	-2.25884	-1.2824	-3.92708	-3.21738	-1.77928	-1.68638	-3.74321	-3.62148	-1.95892	-0.996052	-3.28554	-4.23504	-3.97722	-1.41073
hsa-miR-367	hsa-miR-367-3p	-0.933936	-1.57302	-0.399374	-0.658487	-0.7858	-1.27436	0.355116	-0.0136738	-1.65363	-1.58609	0.31701	-0.066037	0.114315	-0.119736	0.508705	0.678451	-2.32539	-0.900389	-0.386121	-0.628534	-1.61282	-1.20742	0.163387	0.155969	-1.21014	-1.2719	-0.623834	-1.43595	0.0771549	-1.56608	-0.609881	-0.422411	-1.74802	-1.32292	-0.777321	0.219194	-1.59125	-1.6094	-0.169515	-0.151947	-1.20531	-1.45784	0.330739	0.444793	-1.59279	-1.83816	0.402655	0.670039
hsa-miR-367*	hsa-miR-367-5p	-1.79293	-2.77984	-0.532631	0.002823	-0.953635	-1.40331	-0.387959	-0.156642	-0.560174	-1.66152	0.476029	-0.656616	0.161097	-1.16289	-0.101612	0.99555	-1.98112	-1.0421	-0.312352	0.077586	-1.82874	-1.50422	-0.590668	-0.30945	-0.748714	-1.7546	-1.37617	-1.85147	-0.763942	-1.11808	-0.779551	-1.36211	-1.51847	-1.50764	-0.324267	-0.290507	-0.762114	-1.25831	-0.390178	0.0827737	-0.489887	-1.15789	-0.527621	-0.358873	-1.46439	-1.99202	-1.65486	-0.0546803
hsa-miR-3670	hsa-miR-3670	-3.22347	-3.40445	-0.904669	-0.599437	-1.84855	-1.95459	-1.5148	-0.612298	-1.62859	-1.7974	0.233934	-0.882197	-1.38959	-1.25119	-0.054701	0.360187	-3.16189	-2.07807	-1.16145	-0.363833	-2.39923	-2.14936	-0.682155	0.05098	-1.8723	-2.08482	-2.20789	-2.82754	-2.14272	-2.05013	-2.33472	-2.54998	-2.88818	-2.69145	-0.953789	-0.138723	-2.48175	-2.3801	-0.384168	-0.136949	-2.90827	-1.98683	0.0148109	-0.313415	-2.62941	-2.82041	-1.45356	0.348931
hsa-miR-3671	hsa-miR-3671	-4.80523	-5.85346	-2.61473	-2.62245	-3.82144	-4.83588	-2.18782	-2.10397	-4.19618	-4.40256	-2.14484	-2.5216	-2.97379	-4.00762	-2.33862	-2.16516	-5.48048	-4.59382	-3.47629	-2.22414	-4.33723	-4.8945	-2.50826	-2.04904	-3.83031	-4.21761	-3.98754	-4.6843	-2.63765	-4.0059	-3.60514	-3.6388	-5.64578	-6.13758	-2.45218	-2.16937	-4.70453	-4.65022	-1.91331	-1.65556	-4.58326	-5.30505	-1.91941	-1.73108	-4.64819	-5.42666	-5.68866	-1.69713
hsa-miR-3672	hsa-miR-3672	-3.98323	-4.25062	-1.37953	-1.06826	-3.23464	-3.64849	-1.74963	-1.00961	-2.75025	-3.33457	-1.23378	-1.42209	-1.3523	-2.54914	-0.808852	-0.644761	-4.66453	-3.18894	-2.18644	-1.44284	-3.20004	-3.40477	-1.42021	-0.913184	-3.0659	-2.6155	-2.75087	-3.59649	-1.34869	-3.28479	-1.57663	-2.61558	-4.50703	-3.96467	-1.49552	-1.11498	-3.40568	-3.62748	-0.948842	-1.59674	-3.72699	-3.48025	-0.854429	-0.551442	-3.12623	-4.01915	-2.50771	-0.813835
hsa-miR-3673	hsa-miR-3673_rem	-4.45329	-4.05361	-2.19904	-1.77901	-4.41351	-3.68645	-1.91696	-1.28775	-3.77706	-3.97739	-1.90252	-1.89954	-2.37566	-3.14246	-1.98315	-2.19337	-5.13506	-4.30911	-2.84757	-1.44545	-3.80329	-4.36996	-1.74908	-1.84723	-2.85075	-3.75577	-2.49131	-3.64795	-2.70684	-3.81638	-2.64166	-2.53433	-4.99225	-5.18383	-1.99652	-1.41355	-3.36084	-3.79178	-1.56008	-1.647	-4.44856	-3.60003	-1.47435	-1.20264	-3.73701	-4.95955	-4.14427	-1.83841
hsa-miR-3674	hsa-miR-3674	-4.38257	-6.09327	-2.80116	-2.94638	-5.28334	-4.48993	-3.01	-2.80912	-4.90673	-4.51637	-2.21777	-2.59998	-4.56574	-3.34539	-2.33846	-1.44605	-6.05508	-4.46269	-2.95394	-2.16503	-4.9519	-5.54033	-2.25407	-1.99897	-4.73517	-4.55424	-4.28771	-4.81927	-3.52566	-3.59515	-3.79157	-3.73079	-5.83508	-6.17158	-2.15795	-1.382	-5.62654	-4.95017	-2.084	-2.29082	-5.03631	-5.1462	-2.08116	-1.48686	-5.60495	-6.02912	-4.20052	-1.63459
hsa-miR-3675-3p	hsa-miR-3675-3p	-3.83462	-2.85985	-0.258525	-0.60381	-3.27394	-2.83824	-0.426687	0.31515	-2.47477	-1.82593	0.33502	1.26973	-1.98507	-1.42924	-0.313588	0.380787	-4.27321	-2.68533	-0.173089	0.927277	-3.4159	-2.43311	0.360883	0.706264	-1.84603	-3.06868	-1.52174	-2.52482	-1.79724	-2.6862	-2.47129	-1.0573	-3.6135	-3.59815	1.73805	1.77773	-4.48018	-3.16414	1.73451	1.96884	-2.46863	-2.98335	0.996196	1.35261	-3.63083	-3.04271	-2.20181	1.4474
hsa-miR-3675-5p	hsa-miR-3675-5p	-3.09588	-3.92595	-2.09031	-1.36567	-2.88395	-3.29768	-1.43767	-1.40979	-2.92804	-2.87361	-1.09594	-1.64353	-1.56313	-1.84417	-0.989905	-0.970653	-4.34997	-2.9174	-2.1578	-0.756914	-3.31009	-3.14228	-1.03526	-1.02746	-3.09701	-3.90021	-2.11383	-3.30485	-2.24773	-2.59826	-2.32799	-2.10269	-4.37108	-3.04946	-2.06137	-1.04909	-3.89809	-3.07412	-1.14377	-1.23589	-3.45976	-3.04734	-1.52434	-0.775412	-3.9018	-3.96639	-1.63556	-0.959872
hsa-miR-3676	hsa-miR-3676_rem	0.112837	-0.175844	1.39196	1.57334	0.739352	0.276728	1.63966	1.5885	1.19304	1.18513	1.42096	2.83553	1.09702	1.30886	1.71407	1.8396	-1.32091	0.395508	1.62807	2.62355	-0.167419	0.765389	2.42827	2.15436	0.539303	-0.04647	-0.379605	0.122339	1.03001	1.12858	-0.105987	0.711565	0.170177	0.050051	2.64509	2.81827	-0.979915	0.364091	2.26331	2.57483	0.543067	1.26147	2.74621	2.58076	0.357901	0.6694	1.36892	2.60626
hsa-miR-3677	hsa-miR-3677-3p	-7.93403	-8.55572	-4.2515	-3.62744	-6.86069	-7.23052	-3.90625	-3.50184	-5.9098	-5.67278	-3.09944	-3.24471	-5.57653	-5.96334	-3.50576	-2.45728	-7.95843	-5.7433	-4.26086	-2.65419	-7.40044	-7.35358	-3.66451	-3.58055	-6.56554	-6.25491	-6.48886	-6.85177	-5.65127	-5.55101	-5.78052	-5.97763	-7.97046	-7.40912	-3.58052	-2.55362	-8.12651	-6.58851	-3.1771	-3.33555	-7.16212	-7.155	-3.48568	-2.65265	-7.01053	-7.65387	-7.17771	-3.47146
hsa-miR-3678-3p	hsa-miR-3678-3p	-4.71527	-5.96808	-2.013	-2.21409	-4.26986	-5.17556	-2.04317	-1.89863	-4.50761	-4.56502	-1.87162	-2.0151	-3.27984	-4.38004	-1.6664	-1.49234	-5.63834	-4.56085	-2.32057	-1.55101	-5.97655	-4.85759	-1.49568	-1.50248	-4.02002	-4.47623	-2.94168	-3.93432	-4.37132	-3.96534	-3.30654	-3.0659	-5.79048	-5.4979	-1.27053	-1.79556	-4.69636	-4.33866	-1.52765	-1.71505	-4.75571	-4.85005	-1.88891	-0.783859	-5.61604	-6.27874	-3.91324	-1.33935
hsa-miR-3678-5p	hsa-miR-3678-5p	-4.47932	-5.31	-2.00776	-1.94094	-3.78077	-4.12017	-2.11149	-1.44337	-3.15961	-3.72684	-1.52169	-1.58599	-2.3651	-2.84523	-1.56706	-1.56016	-5.52544	-3.67599	-2.06853	-1.27341	-4.55319	-4.07942	-1.34413	-1.30348	-3.72805	-2.93804	-3.18036	-3.62285	-2.70761	-3.66833	-2.82614	-2.59792	-5.18613	-4.62287	-2.23206	-1.71249	-5.15633	-3.22316	-1.42305	-1.84909	-3.95167	-3.81535	-1.5133	-1.37647	-3.92795	-4.36847	-2.77857	-1.6818
hsa-miR-3679-3p	hsa-miR-3679-3p	-0.476697	-0.571262	1.16692	0.734625	0.24017	0.588028	1.0411	1.13637	0.282539	-0.167085	1.4097	1.27174	-0.055817	1.11663	1.53869	1.69479	-0.506554	0.574068	0.493538	2.41157	-0.686093	0.217547	1.64629	1.47783	1.039	0.65562	-0.274175	-0.937933	0.053067	0.594631	-0.646321	0.038558	0.171702	0.450361	1.9585	1.60103	-1.08692	0.192304	1.63693	1.74455	-0.151076	-0.040608	1.81359	1.98797	-0.388675	0.177608	1.52167	2.27984
hsa-miR-3679-5p	hsa-miR-3679-5p	52.1238	65.1297	15.9943	5.86715	64.5917	65.8361	19.2114	12.1642	82.5205	73.5677	16.55	32.2023	57.0949	85.3388	14.3535	29.1132	72.3704	70.3948	17.1532	21.835	68.6839	54.5766	20.2266	33.5121	46.7869	59.3986	32.0494	17.1538	77.8999	91.8356	2.14868	47.5003	48.54	47.5328	22.958	18.4837	61.3342	54.4135	16.8358	39.5312	68.623	62.126	15.9979	33.8513	54.4367	53.2366	25.6461	36.2176
hsa-miR-3680	hsa-miR-3680-5p	-4.93336	-5.15948	-2.41805	-2.07544	-4.10023	-3.95094	-2.15988	-1.69588	-4.557	-3.86176	-1.38972	-2.26488	-3.23471	-2.93868	-1.71423	-1.06806	-5.78961	-4.6998	-2.81641	-1.22327	-5.13689	-4.21798	-2.08837	-1.68716	-3.92706	-3.69618	-3.27619	-3.72601	-3.45348	-3.67641	-3.0743	-3.14627	-5.10024	-4.24939	-1.93782	-1.39122	-4.61218	-3.94667	-1.69662	-1.94118	-3.80268	-3.85223	-1.53912	-0.85582	-4.3204	-5.54823	-4.73063	-1.83674
hsa-miR-3680*	hsa-miR-3680-3p	-3.61769	-3.8971	-0.210514	-1.83	-3.65286	-3.56815	0.508111	-0.735801	-3.3585	-3.98682	0.956891	1.0778	-2.64096	-0.832945	-0.337762	0.45509	-4.52405	-3.49905	-0.765012	-1.46182	-4.02165	-4.75728	-0.093501	0.181547	-3.39044	-2.86012	-0.403342	-3.19022	-2.00056	-3.23472	-2.92184	-0.870872	-5.21877	-6.04861	-0.465655	-1.9866	-4.71986	-4.21677	1.54972	0.574709	-1.84598	-0.684805	-0.565008	1.42573	-4.44256	-4.10756	-2.6693	0.219086
hsa-miR-3681	hsa-miR-3681-5p	-5.71215	-5.80092	-2.71612	-1.95375	-4.07985	-4.07284	-2.12037	-1.91858	-3.83839	-4.25812	-2.1837	-2.01316	-2.8547	-3.01907	-2.11796	-2.22795	-5.03674	-4.16734	-2.09192	-1.86475	-4.6893	-4.10449	-2.44183	-1.51837	-3.47787	-3.25959	-4.08638	-4.44647	-3.15106	-3.79001	-3.62193	-3.47899	-5.22336	-4.88448	-2.20156	-1.2649	-5.6065	-3.88926	-2.2412	-2.05296	-4.47713	-4.14418	-1.71269	-1.62498	-5.13374	-4.89588	-4.30078	-2.09154
hsa-miR-3681*	hsa-miR-3681-3p	-0.337436	-0.818711	-0.686252	-0.0894814	-0.0129303	-0.791525	0.209801	-0.112634	-1.43419	-1.04635	1.16474	0.340034	-0.554879	-0.151736	0.368259	0.453863	-1.48225	-0.707549	-0.202235	0.20948	-1.69294	-1.17512	0.2005	0.348617	-0.816945	-0.396979	-0.902105	-1.15778	-0.669344	-1.20431	-0.613648	-0.643696	-1.35154	-1.2887	0.005496	0.331451	-1.02857	-0.716453	0.197344	-0.609397	-2.08944	-0.211623	0.373101	0.70477	-1.6588	-1.65555	1.53412	0.122533
hsa-miR-3682	hsa-miR-3682-3p	-1.08737	-2.22923	-1.59197	-2.38245	-0.59059	-0.302569	0.43652	-1.56759	-0.192778	-0.775957	-0.246828	0.162308	0.0847065	1.55605	-0.980147	0.773136	-2.24091	-1.88451	-0.950194	-0.982875	-0.153331	-0.843224	0.326313	1.36003	-0.496326	-1.06845	-0.848984	-0.987071	-0.322797	0.008062	-2.90721	-0.891948	-0.732612	-0.189401	-0.457261	-0.209137	-0.010776	0.810553	0.632277	2.20395	-0.18388	1.9425	-0.462007	0.936909	0.313545	-0.598798	-1.7366	0.858607
hsa-miR-3683	hsa-miR-3683	-3.90653	-4.59718	-2.61648	-2.25678	-3.41547	-4.46094	-2.19303	-2.55452	-4.2037	-3.95358	-1.29007	-2.53596	-3.08149	-3.49481	-1.22986	-2.11624	-5.79098	-4.33909	-2.97467	-1.91527	-4.79812	-5.20266	-2.08247	-2.14699	-4.99975	-3.47441	-3.16735	-4.39459	-3.11385	-3.55533	-2.92522	-3.62379	-5.66956	-5.27672	-2.52614	-1.51923	-5.22131	-4.75971	-1.82525	-2.26997	-4.95709	-4.86711	-1.91637	-1.74339	-4.78786	-5.61863	-3.30976	-2.48527
hsa-miR-3684	hsa-miR-3684	-2.24274	-3.2413	-1.01223	-1.47411	-1.69513	-2.8065	-1.13046	-0.965503	-2.7598	-2.67513	-0.423305	-0.818214	-1.33322	-1.28996	-0.192859	-0.369774	-3.46857	-3.08014	-0.893814	-0.461479	-3.60058	-2.98875	-0.249811	-0.590823	-1.61686	-2.41792	-2.22038	-2.85033	-1.08123	-2.15537	-1.89531	-2.4484	-3.20776	-2.09752	-0.900937	-0.536934	-2.22786	-1.99829	-0.945957	-0.99789	-2.83132	-2.81633	-0.341371	-0.241449	-3.20403	-2.09421	-0.07558	-0.482982
hsa-miR-3685	hsa-miR-3685	-2.89466	-3.58932	-1.31711	-1.93974	-2.45972	-2.2005	-1.83098	-0.908471	-3.19703	-2.63672	-0.931466	-1.16785	-1.94315	-2.00153	-1.16357	-1.0077	-4.35095	-2.2151	-1.30458	-0.647874	-3.33032	-3.12131	-1.32422	-0.866258	-2.25296	-2.18743	-3.14261	-4.16557	-2.40854	-2.79776	-2.83746	-2.66748	-4.46822	-4.3579	-1.31566	-0.642747	-3.21389	-3.17276	-1.00205	-1.12506	-4.33783	-3.04025	-0.817128	-0.540619	-3.96577	-2.07804	-0.744571	-0.947386
hsa-miR-3686	hsa-miR-3686	-6.39731	-6.16776	-3.50688	-3.16988	-6.38575	-5.84225	-3.07986	-2.95912	-4.64189	-4.71224	-2.94627	-3.3501	-3.83765	-4.56321	-2.50851	-2.02881	-6.54999	-5.16781	-3.76183	-2.90924	-5.74038	-5.42275	-2.98022	-3.04412	-5.1609	-5.07138	-4.63597	-5.19	-3.5777	-4.97936	-4.08782	-4.38664	-6.56667	-6.54024	-3.20145	-2.50488	-5.73976	-5.65706	-2.50971	-2.86707	-5.87183	-5.14576	-2.73061	-1.9584	-5.02645	-6.58426	-4.84715	-2.37208
hsa-miR-3687	hsa-miR-3687	-6.70234	-6.5406	-3.67487	-3.33716	-5.76999	-5.79471	-3.63721	-2.83497	-5.33699	-5.26866	-2.72595	-3.07077	-4.56214	-4.8313	-3.35799	-2.63395	-7.48522	-5.94548	-3.79419	-2.8933	-6.47893	-6.00617	-2.87485	-2.74846	-5.27427	-5.69774	-4.99078	-5.52593	-4.71571	-4.79678	-4.52913	-4.84743	-6.99159	-6.11063	-3.36435	-2.41302	-6.46118	-5.41645	-2.89482	-2.72169	-5.9109	-5.8372	-3.19741	-2.21581	-6.24357	-7.23151	-5.61248	-2.93929
hsa-miR-3688	hsa-miR-3688-3p	-0.366822	-0.91387	-1.22704	-1.07631	3.21623	1.71369	-1.70193	-1.03018	0.699927	0.027761	-0.602195	-1.08935	0.877762	2.19961	-0.266292	-0.490617	-0.604197	1.42605	-1.94112	-0.681178	0.724354	0.156479	-1.17976	-0.56101	2.52137	2.01305	-2.9051	-3.35898	0.640104	-0.040933	-2.48987	-2.52903	-1.4535	-1.46356	-1.23576	-1.2803	-0.95509	-0.61304	-0.840885	-0.827669	-0.650338	-0.500991	-1.17295	-0.825935	-1.99256	-0.702531	-1.07905	-1.07531
hsa-miR-3689a-3p	hsa-miR-3689a-3p	-2.95261	-2.86824	-2.07267	-1.7238	-3.91938	-3.8451	-1.86376	-2.11557	-3.71232	-3.90338	-1.41344	-1.67816	-2.68166	-2.63699	-1.86316	-1.1217	-4.66413	-2.63738	-2.17783	-1.35673	-3.76294	-4.01121	-1.5845	-1.15965	-2.85474	-3.46471	-2.44398	-3.18826	-2.6082	-3.6552	-2.29376	-2.03042	-4.11565	-3.76032	-2.0266	-1.38176	-4.68275	-3.69663	-1.76502	-2.03527	-4.64554	-4.15007	-2.08945	-1.25433	-3.8602	-4.83339	-1.98621	-1.75074
hsa-miR-3689a-5p	hsa-miR-3689a-5p	-1.19866	-2.60103	-1.99366	-1.06061	-2.29375	-2.16393	-1.29627	-1.59157	-2.75723	-2.83237	-0.976187	-1.6786	-1.02892	-1.00905	-1.38378	-1.06767	-3.40416	-1.92937	-1.23064	-1.1412	-2.45457	-2.39825	-1.31959	-1.26668	-2.42294	-2.62397	-1.98019	-3.34614	-0.937748	-1.25662	-2.4233	-2.01248	-3.47856	-2.93382	-2.02003	-1.16649	-2.86813	-1.68873	-1.21194	-1.86973	-2.72845	-3.20575	-1.16179	-0.959232	-2.04159	-2.30496	-1.19996	-0.971411
hsa-miR-3689b*	hsa-miR-3689b-3p	-1.67229	-2.9968	-2.32947	-1.20141	-3.28919	-3.39975	-1.6215	-1.70599	-3.38292	-2.97946	-1.15108	-2.01669	-2.04933	-1.7836	-1.58546	-1.76011	-4.74325	-3.77837	-2.02315	-1.64664	-3.5169	-3.56348	-1.16706	-1.1618	-2.87832	-2.4085	-2.22085	-2.4299	-2.15522	-2.91407	-1.89411	-1.25377	-4.37576	-3.40672	-2.40764	-1.19206	-3.61596	-3.34258	-1.77903	-1.99552	-2.90015	-3.34309	-1.40638	-1.28955	-4.03878	-3.08084	-0.255155	-1.44602
hsa-miR-369-3p	hsa-miR-369-3p	-0.865571	-1.58848	0.047764	0.0783075	-1.03464	-0.911753	0.579058	0.493501	-0.858564	-0.848806	1.1256	3.74806	0.3576	0.187273	0.505469	2.36045	-1.66709	-0.626301	-0.0052557	0.056177	-0.5139	-0.555616	0.259678	1.03032	-0.399841	-0.56527	0.492746	0.386642	0.392625	-0.440409	-0.410205	0.203242	-0.908353	-0.930535	-0.0030762	0.436611	-1.30829	-0.431127	-0.0996621	0.674743	-1.07108	-0.776563	0.321749	0.821176	-0.489139	-1.08261	0.376867	0.604682
hsa-miR-369-5p	hsa-miR-369-5p	2.01488	-0.249086	0.499891	0.664045	0.696351	0.122971	0.386513	0.363194	1.07739	0.186318	1.06051	1.42471	1.29371	1.80801	1.72113	1.11998	-0.833865	0.452865	0.974134	0.395709	-0.317052	-0.087223	1.62163	0.736841	0.941491	3.37017	0.47109	0.132266	0.677831	-0.386839	0.178197	0.515907	-0.26234	0.61336	0.497781	0.4741	-0.651899	-0.087869	0.600956	0.255645	-0.23793	0.811984	0.756954	0.706506	-0.351519	1.61611	4.19275	0.927492
hsa-miR-3690	hsa-miR-3690	-7.60169	-7.35417	-3.65325	-3.39734	-6.37637	-6.50615	-4.1732	-3.45976	-5.6827	-5.69526	-3.28314	-3.4977	-4.85207	-5.07388	-2.79862	-3.11427	-7.2779	-6.22798	-4.60615	-3.0774	-7.24931	-6.1929	-3.63321	-3.0394	-5.35816	-5.99928	-5.56236	-6.27756	-5.44974	-5.29018	-5.23579	-5.62491	-7.65936	-7.41047	-3.96707	-2.81615	-6.97955	-6.77737	-3.25163	-3.36144	-6.68907	-6.6133	-3.27831	-2.70347	-6.44589	-6.88547	-6.07683	-2.6521
hsa-miR-3691	hsa-miR-3691-5p	-6.16665	-6.3227	-3.50127	-2.80017	-5.32432	-5.51729	-2.91704	-2.76868	-4.28106	-4.51243	-2.25642	-2.97647	-3.48381	-3.65432	-2.8456	-2.72383	-6.11715	-5.13783	-3.46838	-2.44786	-5.75401	-5.51539	-2.82713	-2.24123	-4.46235	-5.01157	-4.27912	-4.69232	-3.9016	-4.05569	-4.43035	-4.80283	-6.27018	-5.85839	-2.68336	-2.65863	-5.82005	-5.48587	-2.44713	-2.90094	-5.27653	-4.93219	-2.31229	-2.00815	-5.14792	-5.99264	-5.64996	-2.84479
hsa-miR-3692	hsa-miR-3692-3p	-6.06307	-7.2982	-3.42221	-3.4626	-5.63063	-4.58999	-3.1881	-2.68193	-5.63214	-5.76045	-2.43546	-2.80485	-4.97349	-4.9082	-2.71902	-2.78754	-6.80111	-5.52655	-4.21223	-2.47633	-6.18232	-6.09559	-2.94133	-2.16999	-5.71252	-5.89992	-5.0877	-5.69676	-4.3229	-5.21767	-4.47193	-5.22636	-6.64824	-6.70018	-2.95198	-2.57514	-6.4741	-5.44426	-2.92436	-2.92634	-6.22983	-6.39031	-2.70088	-2.26458	-6.03624	-6.97834	-5.70979	-2.21331
hsa-miR-3692*	hsa-miR-3692-5p	-3.27553	-3.29788	0.421022	-1.31316	-1.36398	-1.41128	0.819303	-0.467032	-1.25266	-0.771654	-0.0571745	1.55036	-0.646617	-1.05354	0.940705	1.12788	-3.72552	-1.43844	-1.73917	0.0676733	-1.74509	-2.54441	-0.111684	1.79892	-1.9822	-2.12373	1.57494	-2.72146	-1.25702	-0.67986	-2.39304	1.19817	-2.55125	-2.00782	0.18674	-0.107965	-1.41441	-0.641336	0.177502	6.8793	-2.84396	-1.67148	0.939524	2.4529	-1.60594	-2.94949	0.238786	4.25494
hsa-miR-370	hsa-miR-370-3p	-5.66279	-6.09304	-3.42156	-3.26218	-5.37918	-5.77416	-3.01003	-3.20516	-3.46793	-4.04506	-2.52773	-2.56753	-3.72916	-2.98093	-2.62717	-2.76819	-5.76441	-3.89666	-3.44886	-2.4572	-4.93847	-5.43901	-3.00887	-2.4864	-4.1483	-3.5143	-3.82644	-5.50319	-2.81998	-3.10714	-4.49505	-4.00375	-5.40391	-4.45105	-3.41826	-2.51579	-5.88372	-4.45026	-2.70255	-2.09104	-5.08464	-4.01129	-2.69978	-1.65771	-3.90863	-4.57299	-5.7665	-2.11083
hsa-miR-371-3p	hsa-miR-371a-3p	-0.417539	-1.30976	-0.58212	-0.481398	-0.872153	-1.60831	-0.167895	0.0437053	-1.22253	-0.946229	0.856572	-0.1086	-0.508387	0.038059	0.659621	0.207029	-2.38233	-1.40739	-0.049888	0.0350139	-1.8229	-1.26678	0.467185	0.364724	-1.3042	-0.991628	-1.52611	-1.47915	-0.352031	-1.9682	-0.323349	-1.17574	-2.20108	-1.57281	-0.49139	0.101319	-1.50774	-1.6813	-0.0583238	-0.589214	-2.24922	-2.0825	0.150493	0.392951	-2.13455	-1.01676	3.69744	-0.305265
hsa-miR-371-5p	hsa-miR-371a-5p	-0.287951	-0.869389	0.832121	-0.324526	-1.10738	0.0020323	1.25471	1.20394	1.59734	1.8119	2.26217	1.83457	-0.486042	1.79091	1.05277	3.32607	-0.041198	0.458729	1.42636	2.52884	0.0628546	-0.296845	2.18561	2.7023	-0.535128	-0.119917	-0.525302	-1.95659	1.62276	1.42217	-3.64333	-0.300122	0.95175	1.47108	1.2674	2.03921	-0.172893	1.42576	3.2976	2.78958	1.29356	1.83688	1.03105	6.79407	1.81111	1.04476	0.36047	3.56136
hsa-miR-3713	hsa-miR-3713	-3.65805	-4.3187	-2.08869	-1.94763	-4.01825	-4.21222	-2.23488	-2.15388	-4.33304	-4.256	-1.00858	-1.8314	-2.59003	-2.39987	-1.75661	-0.89555	-5.12377	-4.41347	-2.27299	-1.153	-4.02547	-4.22936	-0.749503	-0.584605	-3.42536	-3.87777	-3.04866	-3.629	-2.77036	-3.00896	-2.6409	-2.07382	-5.34077	-4.98647	-2.23791	-1.35551	-5.39808	-3.98324	-1.86504	-1.78192	-3.60439	-4.74204	-1.77103	-1.33761	-3.97496	-4.6434	-0.359535	-1.32409
hsa-miR-3714	hsa-miR-3714	-1.56467	-2.97015	-0.952181	-0.94294	-2.33955	-2.48163	-0.557071	-1.32475	-2.05627	-2.45067	-0.057368	-0.856128	-2.67739	-2.0152	-0.515666	-0.122311	-3.73863	-2.6345	-1.3853	-0.525178	-2.79636	-3.31117	-0.678653	0.0481996	-1.69277	-1.93203	-1.87923	-2.82376	-2.27926	-2.73369	-2.33744	-2.32248	-3.07564	-2.66187	-0.650626	-0.766696	-2.28243	-2.31132	-0.769337	-0.82199	-3.30272	-2.64476	-0.885892	-0.159974	-3.83403	-2.02128	-0.686542	-0.568195
hsa-miR-372	hsa-miR-372-3p	-3.20764	-4.54355	-2.00538	-1.73632	-3.83537	-3.74207	-1.95539	-2.05266	-3.19354	-4.00936	-1.28535	-1.51477	-2.2407	-2.67809	-1.72368	-1.60568	-5.3317	-4.42651	-2.04729	-1.76667	-4.59484	-4.24473	-1.90902	-1.07054	-2.96467	-2.65199	-3.24367	-3.12105	-2.60045	-3.53786	-2.63194	-2.1317	-5.4009	-4.59872	-2.02439	-1.25161	-4.76062	-3.86555	-1.39724	-1.87375	-3.36502	-3.21581	-1.39375	-1.01686	-3.82418	-4.6306	-2.91235	-1.00649
hsa-miR-373	hsa-miR-373-3p	-0.939184	-1.12203	-0.764097	-1.47285	-1.75012	-1.69999	-0.678307	-0.134034	-2.09735	-2.16281	0.157529	-1.19292	-1.18418	-0.413489	-0.403867	0.028248	-3.30975	-1.79879	-0.334781	-0.422283	-2.25888	-1.4496	-0.0486961	-0.0890292	-0.934257	-1.47311	-0.966394	-1.62952	-1.11468	-1.2949	-1.5062	-1.43382	-2.85718	-1.79609	-1.20952	-0.075887	-2.35252	-1.59449	-0.213982	-0.902515	-2.1638	-2.08792	-0.837931	0.14759	-2.95715	-2.07321	1.70339	0.085691
hsa-miR-373*	hsa-miR-373-5p	-3.63696	-3.55379	-2.48387	-2.75842	-3.05567	-3.73223	-2.15877	-1.80388	-2.06728	-2.60258	-1.56784	-1.70575	-2.61889	-2.08712	-2.14092	-0.90049	-3.60717	-1.08297	-2.43876	-0.884194	-3.54123	-3.73321	-1.29271	-1.3871	-2.21288	-3.27449	-3.42191	-3.54178	-2.25897	-2.20881	-3.36983	-3.01963	-4.13348	-3.70845	-2.19904	-1.5955	-3.77632	-3.73486	-1.6054	-0.956938	-3.88767	-3.65039	-1.86428	-1.27405	-4.10051	-3.68922	-3.71776	-1.12756
hsa-miR-374a	hsa-miR-374a-5p	28.9613	49.0342	2.41766	2.81384	46.1833	46.0648	11.1583	13.3898	54.9301	46.3222	6.3525	28.8956	32.8461	47.5102	2.34643	16.4671	23.8999	50.9098	4.27615	-0.649862	53.6065	107.276	2.79494	8.76762	47.552	107.667	3.31551	3.25791	73.2234	81.7668	0.519077	8.29693	56.5806	52.2146	14.6079	2.52055	62.5472	43.5805	9.11082	21.3379	33.0276	29.6983	2.42418	10.3199	32.6196	87.576	0.566784	3.91244
hsa-miR-374a*	hsa-miR-374a-3p	-1.52378	-1.06942	-0.129175	0.480323	-1.0953	-1.12194	-0.025952	0.280713	-1.50949	-0.779911	0.105248	-0.500301	0.109155	-0.554343	-0.204748	0.173008	-2.20629	-1.09807	-0.24451	-0.22792	-1.69509	-0.240433	-0.133194	0.0788374	-0.123853	0.259508	-0.645662	-1.68457	0.107731	-0.607226	-0.891192	-0.417324	-1.58269	-0.770661	-0.359872	-0.160508	-0.440771	0.043409	-0.371606	0.0024551	-1.23699	-0.525343	-0.53024	-0.241474	-0.465036	-1.02771	0.447065	-0.0949468
hsa-miR-374b	hsa-miR-374b-5p	211.736	237.01	2.55251	1.86173	274.113	243.855	7.62469	9.12363	283.585	190.738	5.15346	23.3634	183.31	248.694	1.99691	11.5964	128.023	241.002	2.93337	-1.14495	197.369	260.428	1.62564	6.89012	267.569	501.462	2.67372	2.69684	353.643	252.66	-0.430953	3.17898	328.763	275.957	10.311	1.41639	370.902	209.193	6.75826	17.7949	209.3	185.729	2.19068	8.68924	148.452	356.315	-0.42114	2.46364
hsa-miR-374b*	hsa-miR-374b-3p	-0.309128	-0.091811	0.218675	-0.308021	-0.523889	-1.10117	0.132326	0.366533	-0.857264	-1.462	0.284486	-0.154094	0.0250082	0.554876	0.068458	1.26335	-1.88112	-0.803717	-0.404259	-0.160453	-0.657776	-1.01888	-0.273795	0.257053	0.257262	-0.254467	-0.150243	-1.24149	0.722457	-0.1341	-0.111633	0.200538	-1.76618	-0.648487	-0.26109	-0.0317491	-0.900381	0.247321	-0.254417	-0.637056	-0.256262	-1.15555	-0.353153	0.336166	-1.36538	-0.727918	1.08783	0.33184
hsa-miR-374c	hsa-miR-374c-5p	43.0095	58.0779	-0.389004	-1.00142	69.4195	66.9817	0.67972	0.785111	77.2554	57.8211	-0.197302	3.46752	51.2863	64.0192	0.180048	1.99738	31.0507	63.8205	-0.774641	-1.26988	52.33	73.594	-0.354391	0.493056	58.924	137.749	-1.18458	-1.87831	81.207	63.8288	-1.99249	-0.881837	79.8005	75.4349	1.35566	-0.671302	83.7341	58.2047	0.745531	2.80617	45.4482	50.0211	-0.413134	0.941558	38.0186	91.5707	-1.31858	-0.270664
hsa-miR-375	hsa-miR-375	-5.33065	-5.06725	-1.7413	-2.00695	-4.77763	-5.04656	-1.83654	-2.16174	-5.23027	-4.76679	-1.58894	-2.19628	-3.42143	-4.02905	-0.358367	-1.66496	-6.51288	-5.31137	-3.09849	-2.03052	-4.85128	-5.75295	-2.64983	-1.14001	-4.13396	-4.48097	-2.20881	-3.25064	-3.43632	-4.35504	-3.52286	-2.01399	-6.13632	-5.12999	-1.48225	0.170642	-6.20428	-4.81157	-1.01275	-1.99534	-5.3602	-5.14619	-2.0789	0.470584	-5.67648	-6.5809	-2.36312	1.17941
hsa-miR-376a	hsa-miR-376a-3p	-5.38101	-5.95313	-0.781738	-1.46829	-4.63087	-5.29986	0.097085	-0.033295	1.74832	-1.24209	7.3579	40.0879	-0.945702	-0.614355	3.2239	14.7485	-5.51338	-1.57122	0.487712	-0.557404	-3.28997	-3.66537	0.195724	3.08726	1.07649	18.4209	31.4169	17.4527	-3.01081	-4.27818	-2.75846	-0.336791	-3.8199	-4.46682	4.90394	1.61441	-5.73041	-4.55856	1.03513	4.9008	-4.37915	-4.1503	1.14008	3.42236	-4.27288	-2.79243	0.010249	4.23647
hsa-miR-376a*	hsa-miR-376a-5p	0.073593	-1.19822	-0.269523	0.411487	-0.746654	-0.855318	-0.30074	0.511912	1.10478	0.288144	0.889052	1.37195	-0.073965	1.30101	0.62695	0.858363	-0.825165	-0.291637	0.186756	0.0073425	-0.900273	-0.485889	0.739458	1.23223	0.877251	3.88278	0.149154	-0.053058	0.0273562	0.178139	-0.427081	-0.584238	-1.00733	-0.849163	0.119013	0.338344	-0.941088	-0.281834	0.221358	0.121333	-0.580325	-0.0739594	0.575729	0.425273	-0.913789	-1.17209	1.57303	0.645836
hsa-miR-376b	hsa-miR-376b-3p	-5.02757	-5.32016	-2.12011	-2.54121	-4.55934	-5.14551	-1.9532	-2.02657	-4.34596	-4.06958	-0.136759	3.52584	-3.03018	-3.49767	-1.56825	0.684682	-5.67411	-4.86464	-2.12394	-1.47688	-4.79529	-4.20151	-2.1489	-0.742171	-3.62253	-2.26474	3.03934	0.00443	-3.5173	-4.24416	-3.34816	-2.75922	-5.88714	-4.78707	-0.779703	-1.07359	-4.99973	-4.09087	-1.26014	-0.627177	-5.00686	-4.68325	-1.44616	-0.54888	-4.37662	-5.5197	-3.40252	-0.302694
hsa-miR-376c	hsa-miR-376c-3p	-3.77079	-4.20165	-0.236914	-0.919062	-3.31272	-3.40365	0.240786	0.833711	0.401011	-1.17652	9.79369	35.9789	-1.44177	-0.767626	5.57605	14.2002	-4.17521	-2.20856	0.937782	1.45158	-3.36373	-2.97758	1.05393	2.51337	-0.153606	5.70547	30.5177	13.6955	-2.73529	-3.05913	-2.58303	1.30276	-3.27213	-3.00491	6.96554	2.64759	-4.3908	-3.46702	1.17467	6.63386	-3.76779	-3.16029	1.70693	2.96507	-2.84381	-2.9226	2.33043	7.6981
hsa-miR-377	hsa-miR-377-3p	-3.7067	-4.56156	-1.40775	-1.06426	-3.68883	-2.75746	-0.90859	-0.860775	-1.63429	-2.47618	4.14555	16.4277	-1.49549	-0.152131	3.10674	5.94396	-4.26527	-3.08189	-0.864425	-0.885536	-3.09977	-2.75745	0.085526	2.01185	-0.371877	3.91291	13.8215	4.97848	-2.20201	-2.81096	-2.3245	-0.480294	-4.02253	-4.2094	1.64298	-0.055192	-3.8656	-3.18742	0.062687	2.09163	-3.59017	-3.36731	-0.050623	1.81828	-3.63268	-4.53724	-0.553775	1.71739
hsa-miR-377*	hsa-miR-377-5p	-1.12584	-2.04102	-0.997151	-0.790622	-2.70859	-1.75518	-1.00371	-0.978655	-1.24225	-1.79264	0.369919	-1.13437	-0.556859	-1.13163	-0.109379	-0.683655	-2.61076	-2.15169	-0.894332	-0.726414	-1.57955	-1.83553	-0.633463	-0.252966	-1.43436	-0.175414	-2.08993	-2.14973	-1.42329	-1.6656	-1.32778	-1.77584	-2.88281	-2.21279	-1.21797	-0.881759	-2.4716	-2.48385	-1.01729	-0.944175	-1.85334	-2.22003	-0.580479	-0.279962	-1.82831	-1.42233	0.765702	-0.424603
hsa-miR-378	hsa-miR-378a-3p	56.8925	81.388	-3.96969	-3.82665	82.0796	81.8721	-2.65408	-3.35917	91.6176	72.8426	-3.30054	-2.32923	77.4136	107.702	-3.11602	-2.4836	60.2514	60.5689	-4.09539	-3.27283	83.0334	57.0724	-2.16984	-2.61133	75.6094	61.4034	-4.19258	-6.35221	93.0026	84.496	-5.40329	-3.76874	83.7189	98.1703	-2.16322	-2.40622	72.7986	66.7111	-3.06875	-2.07165	72.1103	72.1952	-3.21434	-1.51881	67.0926	80.4168	-5.75873	-1.2365
hsa-miR-378*	hsa-miR-378a-5p	14.0446	18.3978	-1.91403	-1.91463	33.1389	28.0736	-2.14393	-1.60752	19.7837	16.5535	-1.35163	-1.75819	19.8525	36.4165	-1.24845	-0.908699	14.7898	19.42	-2.19359	-1.56738	15.5715	15.5221	-1.9299	-1.38942	32.1088	26.6767	-3.60874	-3.69168	20.6468	17.0382	-3.02718	-3.07477	12.973	12.0793	-1.77621	-1.30359	5.83964	11.0342	-1.4353	-2.11321	13.0726	6.1365	-1.65554	-1.10822	5.95997	14.0569	-2.78889	-1.65787
hsa-miR-378b	hsa-miR-378b	4.85718	5.30992	-2.91675	-3.48376	13.8031	10.6325	-2.48473	-3.2894	15.9843	9.13711	-2.72792	-2.42272	15.1719	27.1761	-1.86468	-2.14053	11.8632	12.9376	-4.23802	-2.86291	12.8356	4.30136	-2.66526	-1.4469	6.83095	10.5037	-2.85641	-5.03767	17.2486	19.1218	-4.74945	-2.47464	1.41475	0.276554	-3.06312	-2.6685	6.62577	1.8703	-1.81459	-1.56974	4.79637	3.12008	-2.89719	-1.37125	4.50814	2.79531	-5.11785	-1.93548
hsa-miR-378c	hsa-miR-378c	-6.04491	-6.30159	-4.47807	-4.2614	-6.13135	-5.67507	-3.86077	-4.28871	-5.07523	-5.55099	-3.1015	-3.60515	-3.23984	-3.41978	-3.19085	-4.00591	-5.09798	-5.09588	-4.49152	-3.44664	-5.79225	-6.05753	-3.47642	-3.13569	-5.81463	-6.19205	-5.43557	-5.81256	-4.1154	-4.69313	-5.08981	-5.07703	-6.51715	-6.36862	-4.15657	-2.98228	-4.35497	-5.53814	-3.3001	-3.78457	-5.89978	-5.7255	-3.3841	-3.09347	-4.49264	-5.65523	-6.73276	-3.36193
hsa-miR-379	hsa-miR-379-5p	-5.31151	-5.7762	-2.97899	-2.97098	-5.82671	-5.24704	-2.50359	-2.46736	-4.46471	-4.9453	-1.50075	-0.212881	-3.40271	-3.52144	-1.98964	-1.35313	-7.05873	-5.15139	-3.02334	-2.24627	-5.27297	-4.9799	-2.43335	-1.68184	-4.48315	-3.55888	-2.40481	-2.8635	-3.82984	-4.83163	-3.25189	-3.4392	-6.24727	-5.66122	-2.27314	-2.42577	-5.73349	-5.673	-2.17494	-1.69898	-5.34208	-5.18271	-2.57044	-1.68611	-4.92825	-5.61854	-4.69523	-1.86728
hsa-miR-379*	hsa-miR-379-3p	-4.00538	-4.04815	-2.03979	-1.59541	-3.87658	-3.62337	-2.05144	-1.48776	-2.99958	-3.31248	-0.806873	-1.46172	-2.23739	-2.07597	-1.38361	-1.24756	-4.36112	-2.96596	-1.65757	-1.02852	-3.75503	-3.44729	-1.49368	-1.27552	-2.17598	-2.11528	-3.09668	-3.74806	-2.59142	-3.1409	-2.91125	-2.89113	-4.26406	-4.11773	-1.63602	-1.03221	-4.26005	-4.03879	-1.06937	-1.87209	-3.95504	-3.27325	-1.61359	-0.181019	-3.81373	-4.12414	-2.50219	-0.793301
hsa-miR-380	hsa-miR-380-3p	-1.12286	-1.63988	0.0977352	0.317422	-0.43553	-0.786652	0.289068	0.526097	-1.12733	-1.54113	0.31431	0.113547	0.03838	-0.064676	0.815678	0.401452	-1.83843	-0.339247	-0.447458	0.520001	-0.483038	-0.849358	0.199956	0.370403	-0.309851	-0.189518	-0.422218	-1.15874	0.553073	-1.03906	-0.582006	-0.710672	-0.930902	-1.26838	-0.024796	0.181451	-0.884688	-0.601828	0.351391	-0.037034	-0.688613	-0.467654	-0.437947	0.453225	-0.765485	-1.70457	0.97749	0.464864
hsa-miR-380*	hsa-miR-380-5p	-6.70504	-7.03904	-3.05362	-3.10709	-5.29488	-5.59036	-2.92125	-2.98822	-4.74408	-5.5399	-2.12857	-2.57291	-4.28304	-4.93498	-2.55458	-2.42448	-6.39695	-5.24682	-4.03437	-2.57604	-5.54358	-6.13709	-2.83672	-2.63206	-5.31888	-5.55168	-4.87603	-6.31479	-4.68733	-4.85819	-4.3807	-4.50689	-6.67972	-6.05252	-3.0244	-2.20858	-6.95926	-6.16811	-2.39007	-2.7339	-6.41285	-6.37403	-2.76839	-2.33264	-6.02424	-6.32532	-5.34659	-2.73635
hsa-miR-381	hsa-miR-381-3p	-2.16105	-2.71961	-1.04262	-1.2104	-2.16259	-2.87792	-1.16756	-0.753975	-1.15282	-2.06876	1.50138	4.80408	-1.73359	-1.00324	0.254771	1.27778	-3.57667	-2.21408	-1.19764	-0.442834	-2.88254	-2.37085	-0.430106	-0.064561	-1.93114	0.566345	2.89599	0.243234	-1.90683	-2.66914	-2.37507	-1.61285	-3.16486	-2.13676	-0.164284	-0.215354	-2.84869	-2.19537	-0.64896	0.362649	-2.37187	-1.71001	-0.363216	0.57628	-2.56612	-1.84184	-0.381687	0.489167
hsa-miR-382	hsa-miR-382-5p	-2.03997	-2.29984	-1.28121	-1.30535	-3.22017	-2.80805	-1.4036	-1.69912	2.39187	0.049321	0.633803	3.62188	2.56036	5.12884	0.719419	3.48825	-2.04374	-1.49723	-1.27383	-0.345375	-2.12147	-2.24324	0.051849	1.73251	2.43132	4.21663	1.53191	-1.00854	-1.47009	-2.28479	-1.8214	-1.55301	-2.30915	-0.966977	-0.043088	0.139929	-2.91675	-2.90205	-0.648754	-0.418593	-0.867819	-0.429116	0.018586	-0.227989	-1.65709	-1.8029	1.5518	0.312524
hsa-miR-383	hsa-miR-383-5p	-3.87057	-4.32766	-1.93681	-1.97929	-4.31694	-4.16529	-2.081	-2.26269	-4.25843	-3.43143	-1.68515	-2.31641	-2.81033	-2.55274	-1.6377	-1.70772	-4.78858	-3.93308	-2.62999	-2.3921	-3.96893	-4.33816	-1.5687	-1.79334	-4.13999	-3.61045	-3.15453	-3.86532	-2.62988	-3.61139	-2.22491	-2.6617	-5.12833	-4.66593	-1.83359	-1.75407	-3.97475	-3.50939	-1.82357	-1.82415	-4.76299	-3.88492	-2.03394	-1.4131	-4.12924	-4.09291	-2.09687	-1.56003
hsa-miR-384	hsa-miR-384	-2.53462	-3.2983	-1.12838	-0.968484	-2.48836	-2.25201	-0.993745	-0.407671	-2.10633	-2.01595	-0.183385	-1.40211	-1.7515	-1.79767	-0.460039	-1.1436	-4.29632	-2.6392	-1.07565	-0.39346	-2.12251	-2.57099	-1.28716	-0.37856	-1.79173	-2.34411	-2.50462	-2.77891	-1.45364	-1.86592	-1.93669	-2.25828	-3.30522	-2.42183	-1.54497	-0.810764	-2.26237	-2.07394	-0.30208	-1.3594	-3.16737	-2.14664	-0.661154	-0.00849608	-2.42893	-2.60629	-1.59322	-0.764172
hsa-miR-3907	hsa-miR-3907	-1.011	-3.04077	-1.5237	-1.80947	-0.967658	-2.35389	-1.11009	-1.58264	2.19125	-0.652459	-0.0702855	4.12556	-0.030173	4.19108	1.84524	5.13979	-2.19668	-0.660333	-1.0444	0.729126	3.43325	-0.137269	0.145107	1.84974	-0.176874	1.64735	-1.08677	-3.1559	2.24116	0.850969	-3.4725	-0.748232	-0.717514	-1.72926	0.982114	1.80147	2.41663	-1.70274	1.37618	8.88911	6.27931	-1.24887	-0.57611	2.67533	-2.64069	4.25626	-1.71582	1.50924
hsa-miR-3908	hsa-miR-3908	-2.06924	-2.26789	-1.21531	-0.952911	-2.18745	-2.35318	-0.932369	-1.24487	-2.03114	-1.802	-0.873538	-1.71176	-1.34578	-1.2164	-1.42355	-1.14724	-3.50134	-2.37763	-1.54359	-1.02404	-2.51519	-2.4201	-1.12625	-0.767172	-1.80408	-1.46725	-1.58254	-2.67792	-1.48567	-1.90274	-1.4386	-1.34406	-3.32082	-2.42026	-1.26399	-1.02026	-3.33049	-2.44269	-0.988847	-1.41911	-2.38107	-2.43031	-1.40503	-0.813433	-2.3786	-2.69418	-0.459522	-0.859567
hsa-miR-3909	hsa-miR-3909	-7.09132	-7.73455	-3.64687	-3.49828	-5.40762	-6.03117	-3.23317	-3.13989	-5.6241	-6.0418	-2.68135	-2.92609	-4.35791	-5.40846	-2.82407	-2.97243	-7.06081	-5.14976	-3.83783	-2.60836	-6.26496	-6.90977	-3.38041	-2.50441	-5.37694	-5.84408	-5.67939	-6.2273	-4.25498	-5.29482	-4.70157	-4.5562	-6.90901	-7.09049	-2.90422	-2.18284	-7.36749	-6.10011	-3.33875	-3.46616	-6.21788	-5.74038	-2.53215	-2.3586	-5.81513	-6.80774	-6.28909	-2.90596
hsa-miR-3910	hsa-miR-3910	-6.85173	-6.51116	-3.48936	-3.2182	-6.13009	-5.93247	-3.02399	-3.25799	-5.1301	-4.29197	-2.44423	-2.87051	-4.4934	-4.16616	-2.56335	-2.36601	-6.73384	-5.80326	-3.8434	-2.51991	-5.86743	-5.53346	-2.81008	-2.3976	-5.07714	-5.42755	-4.31313	-5.04603	-4.47782	-5.09503	-4.90622	-4.38378	-6.71316	-7.0867	-3.12818	-2.31326	-6.65462	-5.77656	-2.73892	-2.68618	-5.91245	-6.00804	-2.63088	-1.98461	-5.79812	-5.99568	-5.0128	-2.5884
hsa-miR-3911	hsa-miR-3911	-0.778533	-0.322352	1.61365	-0.812685	-0.183186	-0.149669	2.40515	1.24992	1.989	1.06172	4.22107	4.67864	1.92728	6.80841	2.13034	3.07841	0.215932	0.340756	0.921599	4.1127	2.38652	-0.28784	2.46603	3.17156	1.00437	0.393443	2.56699	-0.853385	2.86687	2.55325	-3.07103	1.07472	-0.358852	-0.278279	3.06072	2.66322	-0.081162	0.0132547	3.53117	7.77915	0.969243	1.17349	1.6379	13.1471	-0.937759	0.134999	2.19449	6.40244
hsa-miR-3912	hsa-miR-3912-3p	-3.10278	-3.11963	-1.29031	-1.00861	-3.10078	-3.04845	-0.731019	-1.03057	-2.06292	-2.57091	-0.80016	-1.18397	-2.00062	-2.11075	-0.65372	-0.841232	-4.03664	-2.29715	-1.88736	-0.991342	-3.15791	-3.05459	-1.82212	-0.896927	-2.71668	-2.94252	-2.14663	-2.4759	-1.65418	-2.9898	-1.7816	-2.12247	-3.29655	-3.06013	-1.3474	-0.746188	-2.74485	-1.84622	-1.28322	-1.23652	-2.94648	-2.15619	-0.676308	-0.123076	-2.80387	-4.08985	-3.81795	-1.06024
hsa-miR-3913	hsa-miR-3913-5p	-1.60126	-2.48629	-1.01028	-1.10912	-2.77309	-2.57614	-0.707034	-0.527127	-1.47445	-1.71968	-0.234168	-1.3899	-0.793016	-0.921337	-0.472264	0.215022	-3.36992	-2.3288	-1.07216	-0.49158	-2.11928	-2.29868	-0.661841	-0.396921	-1.94188	-1.61766	-1.49098	-3.16735	-1.07609	-1.50923	-1.42188	-1.13	-2.93986	-2.17144	-1.04281	-1.23373	-2.3047	-2.7421	-0.738052	-0.424586	-2.00098	-2.81089	-0.784277	-0.273225	-2.13619	-2.62686	-0.462785	-0.920038
hsa-miR-3914	hsa-miR-3914	-7.23718	-7.45977	-4.17731	-4.13404	-7.29326	-6.88174	-4.06763	-3.71745	-5.40791	-6.44951	-4.00213	-3.97249	-5.05096	-5.08201	-3.92275	-3.66793	-8.46222	-6.74114	-4.76801	-3.48664	-7.4426	-7.43501	-3.59532	-3.34962	-5.71066	-6.38666	-5.74554	-6.90444	-5.01316	-5.81626	-5.65296	-5.04327	-7.87658	-8.04035	-4.2828	-3.09093	-7.52319	-7.20976	-3.36477	-3.74909	-6.87245	-6.54518	-3.47799	-2.92564	-6.7454	-7.39687	-6.61399	-3.41584
hsa-miR-3915	hsa-miR-3915	-4.3397	-4.70075	-2.74097	-1.89679	-4.13995	-4.2932	-2.15878	-2.23568	-3.87395	-3.31782	-1.95579	-2.67778	-2.13172	-2.51806	-1.60135	-2.15166	-5.95118	-3.83759	-2.95473	-2.23751	-3.434	-4.49945	-1.74009	-1.70346	-4.2379	-3.9903	-2.73491	-3.79607	-2.6218	-3.02827	-2.99267	-3.01725	-5.17575	-4.84855	-2.67731	-1.35738	-4.75789	-4.53413	-1.62846	-2.11343	-4.62597	-3.74893	-2.09936	-1.4102	-4.50864	-5.30297	-3.66448	-1.2154
hsa-miR-3916	hsa-miR-3916	-2.1141	-2.76753	-1.04113	-0.693429	-2.13424	-2.42437	-1.30062	-1.01275	-2.2982	-1.99667	-0.3301	-0.834599	-1.32359	-1.43023	-0.78834	-0.38303	-3.72281	-0.740973	-1.7745	-0.903142	-3.11938	-2.60426	-1.57919	-0.495425	-1.31308	-2.51204	-2.14572	-2.58132	-0.482274	-1.79597	-1.48439	-1.58443	-2.663	-2.08483	-1.6253	-0.641532	-3.00399	-2.17469	-1.12997	-0.898593	-2.713	-1.623	-0.694388	-0.270991	-2.76415	-2.4671	-2.0199	-0.799305
hsa-miR-3917	hsa-miR-3917	2.70988	2.38132	-0.774782	-1.66428	2.12645	2.66678	0.328099	-0.208962	3.12774	3.32038	0.662235	0.705341	2.44538	3.60217	0.114949	3.0271	0.678117	2.09635	-0.464485	2.87272	2.15286	1.48052	12.4269	6.16253	1.01058	1.37122	-0.0856707	-2.88589	2.65933	4.39194	-2.41732	-0.580121	0.924572	0.250331	1.70566	2.23902	1.62651	1.97097	2.31488	1.88084	1.40776	3.01143	1.95067	2.45202	0.833252	1.71785	2.05934	3.34512
hsa-miR-3918	hsa-miR-3918	-7.35769	-7.16738	-3.97857	-3.22705	-6.32326	-6.72738	-3.8383	-3.84877	-5.76696	-5.8714	-2.79165	-3.56914	-5.53864	-4.73042	-2.90991	-3.20618	-7.03744	-6.73299	-4.37379	-2.98335	-5.81974	-6.3509	-3.46822	-2.84965	-6.27257	-6.15538	-5.14437	-5.97835	-4.57125	-5.59926	-5.08844	-5.00224	-7.57588	-6.87842	-3.57021	-2.65578	-7.09707	-6.08966	-2.93063	-3.26475	-6.92665	-6.27247	-3.30253	-2.54674	-6.05232	-6.9393	-6.28379	-3.45375
hsa-miR-3919	hsa-miR-3919	-7.39914	-6.91275	-3.23131	-3.06377	-5.50095	-6.0518	-3.08908	-3.58018	-5.42712	-5.44058	-2.15626	-2.61336	-4.65642	-6.11671	-2.66508	-3.18861	-7.59264	-5.71624	-3.90705	-3.02708	-6.17288	-6.0705	-2.87516	-2.8159	-5.68423	-5.24398	-4.86744	-5.86785	-4.74594	-5.27164	-4.53518	-4.75238	-6.96497	-6.8736	-3.74397	-2.43031	-6.85556	-6.41168	-2.57244	-3.19654	-6.29027	-6.31313	-2.68994	-2.0466	-6.34956	-7.27493	-6.47796	-2.8842
hsa-miR-3920	hsa-miR-3920	1.47474	0.31188	1.3255	1.57645	0.927165	1.57859	1.08303	1.80348	0.792809	0.637298	1.76895	1.21946	1.24279	2.59831	2.53598	1.32306	0.591553	1.26071	1.35413	1.46469	0.351105	1.32052	1.80354	1.34961	1.34895	1.31584	0.65778	0.687605	1.71775	1.80955	0.66975	0.890159	0.7906	1.37055	1.0775	1.52762	1.33258	1.7002	1.48558	1.00183	1.0399	1.18292	1.05959	1.71473	0.372855	0.46467	2.4984	1.46783
hsa-miR-3921	hsa-miR-3921	-2.53982	-4.05529	-1.37551	-1.26639	-2.86118	-2.92508	-1.49009	-1.2245	-2.31873	-2.53685	-0.381398	-1.48119	-1.82224	-1.67237	-0.808866	-0.68093	-3.47175	-2.43171	-1.27502	-0.85248	-2.87671	-3.05057	-1.13022	-0.764412	-1.91304	-2.55647	-2.27692	-2.92822	-2.43023	-2.77659	-2.01361	-2.12315	-3.8526	-3.1761	-1.86848	-0.524734	-3.66481	-3.13476	-1.30256	-1.19067	-3.58581	-2.53194	-1.73883	-0.760144	-3.25737	-3.1722	-0.023606	-1.21556
hsa-miR-3922	hsa-miR-3922-3p	-0.092102	-0.705342	0.295213	0.217075	0.115525	-0.554429	-0.285976	0.0317104	-0.449446	-0.448899	0.626183	0.150173	-0.207136	0.447669	0.725171	0.605287	-1.89371	-0.265085	0.194541	0.519963	-1.3693	-0.858327	0.3867	0.400416	-0.40221	-0.7609	-0.88199	-1.01312	-0.660864	-0.452162	-0.733544	-1.01462	-0.756694	-0.154061	-0.45995	0.0157864	-1.36649	-0.974681	-0.227651	0.16085	-1.34291	-0.084631	0.414716	0.673629	-1.69828	0.228683	3.23361	0.266399
hsa-miR-3923	hsa-miR-3923	0.191001	-1.18852	-0.421548	-1.01052	-0.957622	-1.95908	0.165411	-0.637128	-1.37464	-1.5384	-0.882274	-1.03805	-0.259678	0.695673	-0.780521	-0.541139	-2.03881	-1.71536	-0.572959	-1.24025	-1.25775	-1.33019	0.007258	-0.424451	-0.72757	-0.442629	-0.0920428	-1.75339	0.440659	-0.569509	-0.743856	-0.197593	-2.31464	-1.79582	-0.391892	-0.523762	-0.80771	-1.47805	-0.660462	-0.593829	0.408753	-0.376567	-0.580598	0.095486	-0.15325	-1.63394	-0.144214	-0.170322
hsa-miR-3924	hsa-miR-3924	1.66171	0.579715	0.548465	0.86743	0.527364	0.320378	0.859783	0.736076	0.0912602	-0.125028	0.744286	0.678755	0.909523	1.24427	1.65561	0.910611	-1.38615	0.273528	0.626909	1.02186	0.215238	0.871079	0.528146	0.717615	0.277224	-0.176672	0.112136	-0.43973	0.886094	-0.156789	0.400595	0.633231	-0.59137	0.717092	0.123829	0.93882	0.300867	1.24569	0.753927	0.46394	0.861741	0.0597545	0.31347	0.869135	0.155279	0.183933	2.33245	1.00951
hsa-miR-3925	hsa-miR-3925-5p	-4.52483	-4.24925	-1.60142	-2.23659	-3.765	-3.87885	-1.39104	-1.81162	-3.50385	-3.30701	-0.816698	-1.32657	-2.75232	-2.85146	-1.10396	-1.0193	-4.65044	-2.68913	-2.4052	-0.931378	-3.75542	-4.42696	-1.54757	-1.08697	-3.568	-2.85094	-2.50764	-3.90922	-2.89492	-2.89719	-3.18622	-2.79652	-3.75436	-4.13665	-1.77599	-0.907283	-2.87561	-3.18251	-1.32266	-1.12833	-4.05675	-2.81244	-2.02035	-0.883526	-2.84646	-4.05122	-3.45799	-0.983146
hsa-miR-3926	hsa-miR-3926	0.177014	-3.1982	-2.74531	-3.58008	2.8384	0.671009	-2.25881	-3.8099	0.285837	-0.26054	-3.10547	-2.61503	4.8346	10.5407	-2.62775	-1.5092	1.27288	0.896832	-3.661	-2.81973	5.10878	-0.36725	-2.60498	-0.960055	5.99741	1.55496	-4.84572	-6.90639	3.88281	2.82762	-6.20747	-3.7326	-0.49823	-3.09427	-2.62341	-1.06551	14.8504	-1.64879	-2.02407	-2.0772	10.0256	4.6572	-2.15655	-1.14813	1.8096	1.69947	-5.24027	-1.24989
hsa-miR-3927	hsa-miR-3927-3p	-2.13714	-3.02489	-1.30214	-0.707001	-2.49583	-2.6195	-0.874785	-1.16646	-2.41801	-2.36881	-0.996776	-1.61264	-1.29931	-1.02822	-1.30443	-1.09302	-3.48418	-2.34213	-1.48503	-1.30178	-2.19197	-3.29284	-1.5007	-1.08918	-1.67806	-2.16133	-1.81707	-2.28279	-1.52452	-1.96477	-1.07742	-1.90072	-3.8173	-2.77533	-1.43276	-0.914945	-3.02881	-1.65603	-0.973734	-1.65471	-2.15837	-2.73978	-1.26642	-0.564618	-2.27363	-3.15078	-1.99141	-1.36523
hsa-miR-3928	hsa-miR-3928-3p	-4.8558	-4.53309	-2.2928	-2.09483	-4.13793	-4.62912	-1.76309	-1.50392	-4.59612	-3.98653	-1.41845	-1.68085	-3.60815	-3.26533	-1.87728	-1.55045	-5.25689	-4.40966	-2.46069	-1.45253	-4.61771	-4.25446	-1.66017	-0.920234	-4.13517	-4.20436	-2.7682	-4.16409	-3.26416	-3.57065	-3.52834	-2.9841	-5.26619	-4.78199	-1.82842	-1.46082	-5.15271	-4.36868	-1.60486	-1.36902	-3.99558	-3.72586	-1.78624	-0.964983	-4.9687	-5.2131	-3.69724	-1.5776
hsa-miR-3929	hsa-miR-3929	-5.2232	-5.03931	-2.48279	-2.59889	-5.19536	-5.11413	-2.48715	-2.48762	-4.39365	-4.8877	-1.65448	-2.23339	-3.4351	-4.15293	-2.24262	-2.17562	-5.74881	-4.51712	-2.91268	-1.90911	-5.44099	-6.00709	-2.26444	-1.8288	-4.56764	-4.64539	-3.39902	-4.49348	-3.67801	-4.02852	-3.39077	-4.03686	-6.44322	-5.80356	-2.14918	-2.00033	-5.88007	-4.70625	-2.19531	-2.24124	-5.18351	-5.06212	-1.96288	-1.30969	-4.68401	-5.77508	-4.88023	-1.93343
hsa-miR-3934	hsa-miR-3934-5p	8.18436	5.2043	-3.027	-3.49421	10.4888	7.3219	-3.22776	-3.03015	6.29805	4.35332	-3.70856	-2.18456	7.1825	19.7852	-2.90693	-2.84417	5.14977	4.47665	-4.06814	-2.5037	6.63769	4.17076	-3.11187	-2.35953	9.31166	9.05093	-4.47512	-5.20444	5.84083	4.59452	-4.82443	-4.04924	7.85073	5.15539	-3.12583	-1.74674	8.21517	4.21144	-3.03599	-1.95489	10.2515	7.69581	-2.87535	-1.74373	6.6481	5.20879	-6.38528	-3.02023
hsa-miR-3935	hsa-miR-3935	1.99059	-2.63705	-1.59376	-1.42264	-1.62942	-1.96025	-1.51614	-0.964264	-2.31165	-1.99522	4.12926	-0.343893	-2.14854	-1.24845	-0.0532229	9.5668	-3.10001	-2.80727	-1.0738	8.16156	-1.80494	-2.75977	10.8215	15.1841	-2.28334	-3.39947	-2.61031	-2.19282	-2.80161	0.646281	-2.25298	-2.18506	-4.24121	-4.27953	3.20407	7.12898	-3.01553	-3.89783	3.08383	0.16495	-3.57331	-2.95312	5.64967	1.23871	-3.99989	-3.39854	5.32671	4.11132
hsa-miR-3936	hsa-miR-3936	-4.96056	-5.88795	-3.38447	-2.92689	-4.98839	-6.0196	-2.52816	-2.45037	-5.65237	-5.31875	-3.42382	-2.92384	-4.50627	-3.8477	-2.49171	-2.71578	-6.34968	-5.56121	-3.66524	-2.45388	-5.51235	-5.18441	-3.15905	-2.46357	-4.54707	-4.43372	-4.38374	-4.80886	-4.07186	-4.07752	-3.78864	-3.65658	-6.37144	-5.80671	-2.8263	-2.25173	-6.16038	-5.56353	-2.3908	-2.67809	-5.3094	-5.79923	-2.81498	-2.12699	-5.69381	-6.25432	-5.05666	-2.35818
hsa-miR-3937	hsa-miR-3937	-0.319364	-0.339212	1.11674	-0.899594	-1.49977	-0.494617	2.59897	0.106811	-0.126936	-0.735122	2.70396	2.99766	-0.797141	0.8218	1.13587	3.50404	-2.54846	-0.646755	0.386783	5.85588	-1.37795	-1.85173	7.05922	6.10546	-1.50431	-0.731105	2.04295	0.79472	-0.045518	0.538548	-1.4574	1.01334	-2.64254	-1.89123	3.59387	1.92646	-1.87988	-1.31564	2.75718	2.63437	-0.734407	-0.146021	1.94894	4.76628	-1.87931	-1.7137	1.54977	5.30079
hsa-miR-3938	hsa-miR-3938	-4.20106	-4.10065	-1.80069	-1.94541	-3.88892	-3.98553	-1.14805	-1.48916	-4.05806	-3.93176	-1.3839	-0.881677	-2.95767	-3.30784	-0.84794	-1.18675	-5.12094	-3.148	-2.48907	-1.4002	-3.41071	-4.08507	-0.591184	-0.844955	-3.14954	-3.40784	-3.00979	-4.03939	-3.10498	-3.49695	-3.0658	-2.8472	-4.96913	-4.75006	-1.86617	-0.97782	-4.88416	-3.29613	-1.22632	-1.21414	-5.10788	-4.05327	-1.03866	-0.612514	-3.85324	-4.78088	-2.85841	-0.573333
hsa-miR-3939	hsa-miR-3939	-6.9536	-6.49822	-3.78313	-3.2311	-6.16202	-5.85744	-3.57171	-3.16604	-5.61523	-5.29818	-3.26301	-3.08437	-4.74795	-5.0078	-3.10041	-3.42921	-6.37386	-5.3591	-3.7313	-2.87366	-6.29601	-6.27124	-3.07604	-2.90781	-5.93827	-5.23101	-5.23709	-5.6671	-4.37184	-4.69945	-4.89414	-4.95701	-7.37143	-7.22943	-3.57355	-2.68791	-6.4996	-6.20824	-2.97116	-3.40353	-6.01762	-6.56947	-3.28313	-1.86087	-5.66925	-6.4136	-5.67657	-2.71689
hsa-miR-3940	hsa-miR-3940-3p	5.60377	5.28836	-0.333779	-0.139613	8.00484	9.11498	-0.464726	-0.441504	6.36988	6.64255	0.842322	0.531054	7.42773	9.60168	0.739986	1.7155	8.59871	8.59996	-0.186966	1.65503	7.42128	5.95638	1.53313	2.14326	33.0606	4.07357	-2.22887	-2.51424	12.162	9.86587	-2.00774	-1.87933	5.97505	6.09253	0.80129	1.96642	5.71793	4.43064	0.504699	0.129525	8.0536	6.44599	0.570911	0.73792	4.1104	4.2592	1.66823	1.03207
hsa-miR-3941	hsa-miR-3941	-4.78035	-5.14645	-2.61362	-2.2013	-3.67888	-4.45848	-1.8837	-2.13783	-4.267	-4.03549	-1.03299	-2.37973	-3.46776	-3.39178	-1.77701	-1.83069	-5.14895	-4.12712	-2.60396	-1.53159	-5.17643	-4.81251	-2.25576	-2.32529	-3.6352	-3.92636	-3.61837	-4.93515	-2.91863	-4.20213	-3.05046	-3.77623	-4.95281	-5.365	-2.59419	-1.79716	-5.40112	-4.44921	-1.99378	-2.38955	-4.88897	-4.39506	-1.68883	-1.15775	-4.84815	-5.08833	-3.95617	-2.24744
hsa-miR-3942	hsa-miR-3942-5p	-1.80765	-3.54982	-0.994398	-0.313468	-1.84807	-1.54276	-0.378717	-0.333487	-1.09477	-1.84119	-0.337285	-0.826235	-0.467724	-0.089496	-0.0257705	-0.0562247	-3.26897	-2.78019	-0.937092	-0.34949	-2.55885	-1.81924	-0.910365	-0.382046	-0.750846	-1.43208	-1.86203	-2.47626	-1.2011	-1.47831	-1.51113	-1.17801	-2.50949	-2.72266	-0.948704	-0.393789	-2.93752	-1.7334	-0.649948	-0.624054	-2.30408	-1.24012	-0.481713	-0.275618	-1.84159	-2.55448	-0.591599	-0.156996
hsa-miR-3943	hsa-miR-3943	-2.54291	-2.24731	-1.58943	-0.606746	-1.9029	-1.50024	-1.29137	-1.2051	-2.0468	-2.13081	-0.567211	-0.687101	-1.28542	-0.896658	-1.31702	-0.716342	-3.64641	-2.05183	-1.42838	-0.823043	-2.47093	-2.45811	-1.4418	-0.400159	-1.49268	-1.72309	-1.91722	-2.18579	-1.14996	-2.12736	-2.09388	-2.40015	-3.08062	-2.2884	-0.990089	-0.655798	-3.11928	-1.81854	-1.13582	-1.31449	-2.80275	-1.76509	-1.09811	-0.624696	-2.70664	-3.65137	-2.41598	-0.485071
hsa-miR-3944	hsa-miR-3944-3p	-5.59821	-6.24169	-2.8405	-2.67844	-4.33851	-4.32679	-2.73212	-2.70363	-3.77978	-4.51127	-1.27131	-2.11311	-3.80089	-4.29574	-2.35049	-2.61729	-5.91681	-4.80796	-2.68191	-1.47112	-5.12462	-5.00456	-2.17444	-1.26072	-3.71838	-4.73687	-4.4379	-4.94628	-4.02582	-4.67852	-3.82036	-4.30819	-5.58939	-5.62004	-2.70978	-2.03876	-5.62493	-5.19143	-1.68753	-1.88718	-4.96632	-4.25763	-2.02693	-1.82046	-5.62045	-5.11102	-4.33871	-1.82601
hsa-miR-3945	hsa-miR-3945	-0.847262	-1.5615	-1.34202	-1.48783	-2.02098	-0.904008	-1.34595	-1.67735	-1.21222	-1.23757	-1.40599	-0.736705	-0.775782	-0.207503	-1.16793	-1.22674	-2.8774	-1.86809	-2.48208	-0.605516	-1.12304	-2.63149	-1.39893	-0.0863696	-2.48055	-1.7345	-1.75642	-1.86042	-0.457027	-1.0267	-2.70683	-1.52235	-1.80426	-0.713694	-1.30653	-0.639812	-1.25997	0.0252344	-1.21224	-0.371098	-1.18123	-0.516671	-0.592769	0.378824	-0.48589	-2.21124	-2.25529	0.815814
hsa-miR-409-3p	hsa-miR-409-3p	2.39254	2.3751	-2.04638	-1.62528	1.81561	0.540203	-1.99187	-1.57205	47.7477	35.6844	1.26214	8.44088	39.9713	55.482	0.147894	4.58384	17.5427	21.7234	-1.66113	-0.99687	13.3275	9.29776	-0.993391	-0.144555	73.2556	118.791	2.33026	-0.29424	4.62638	3.8813	-3.45868	-2.69471	6.51366	11.9476	-0.0376365	-0.976596	4.36024	2.68787	-1.15835	0.115642	20.7122	14.9639	-0.651179	0.200847	12.5114	12.1259	-2.83787	0.257735
hsa-miR-409-5p	hsa-miR-409-5p	-3.15872	-3.98304	-1.94235	-1.70549	-2.53496	-3.50211	-1.67059	-2.05767	-1.38176	-2.15565	-0.765369	-1.12445	-1.88363	-1.90031	-0.832108	-0.745677	-3.23579	-2.35612	-1.7798	-1.39129	-3.47558	-3.75847	-1.32561	-1.46497	-1.5187	1.13516	-2.3186	-2.84659	-2.29333	-3.07911	-2.33453	-2.94478	-3.30021	-3.68423	-1.7816	-1.2255	-3.60495	-4.08033	-1.14439	-1.17345	-3.33261	-3.03001	-0.863775	-0.75372	-3.15213	-2.95683	-2.80044	-1.14508
hsa-miR-410	hsa-miR-410-3p	-3.09274	-3.62621	-1.09331	-1.6243	-2.98604	-2.41862	-1.14265	-0.8411	-1.40585	-2.16654	1.61249	6.96044	-1.47769	-0.66083	0.531468	3.67957	-3.44034	-2.65282	-1.46735	-0.905463	-2.76801	-3.07745	-1.24883	0.0993662	-0.566603	2.89748	3.02377	-0.153188	-1.81706	-2.01494	-2.13437	-1.10947	-3.52978	-3.64384	0.131425	-0.672367	-3.50643	-2.75063	-0.946021	0.288615	-2.47619	-2.22445	-0.568435	0.933402	-3.18002	-2.69028	-1.68218	0.898881
hsa-miR-411	hsa-miR-411-5p	-4.70007	-4.91304	-2.19353	-1.86521	-3.90625	-4.00171	-2.60533	-2.30584	-4.2006	-3.72612	-1.48972	-0.942511	-3.18554	-4.14187	-2.12501	-1.18537	-5.2792	-4.06954	-2.63952	-1.94729	-4.32465	-5.05767	-1.74117	-1.7163	-3.70834	-3.7008	-2.74305	-3.18907	-3.16143	-4.16431	-3.23946	-3.34095	-5.08697	-4.79649	-1.84853	-1.30441	-5.31489	-4.11707	-1.94567	-2.41108	-4.80536	-4.35092	-1.75743	-1.27089	-4.90313	-5.52919	-4.91294	-1.32084
hsa-miR-411*	hsa-miR-411-3p	-3.35807	-4.61441	-2.02644	-2.28665	-3.28756	-3.44017	-2.07883	-1.94422	-2.11618	-2.95963	-1.01018	-1.5135	-2.89351	-2.37653	-1.28899	-0.835233	-4.44842	-3.40083	-2.62304	-1.38623	-3.59835	-4.66075	-1.38624	-1.36782	-2.28866	2.22572	-3.49094	-3.61885	-3.55898	-3.11255	-3.4928	-3.79106	-4.87381	-3.61918	-1.68932	-1.13378	-4.25743	-4.10987	-1.84717	-1.63535	-4.02463	-3.43322	-1.1615	-0.715729	-4.87254	-3.12323	-1.90662	-1.42627
hsa-miR-412	hsa-miR-412-3p	-4.42027	-5.31128	-2.91192	-2.75833	-4.60977	-4.3587	-2.91401	-2.83741	-4.57228	-3.9573	-1.8727	-2.36163	-3.62798	-3.71982	-1.69069	-2.25981	-5.35497	-4.65587	-2.4412	-1.67677	-5.52884	-5.18674	-2.0677	-2.02399	-3.80909	-4.07844	-4.22342	-4.27391	-3.38308	-4.10619	-3.77282	-3.78759	-5.81626	-5.42598	-2.08036	-1.70395	-5.14276	-5.16756	-1.83457	-2.36574	-4.85187	-5.33737	-2.31769	-1.53556	-5.28595	-4.94071	-3.07142	-2.09408
hsa-miR-421	hsa-miR-421	12.4506	15.8817	-0.772788	-0.197855	10.5833	8.51234	-0.277725	-0.201905	9.15183	6.61658	-0.857424	-0.136834	7.85678	9.17431	-0.57836	0.115754	4.80932	9.53805	-1.10767	-0.871583	6.81532	7.08066	-1.02977	-0.883733	9.54762	13.8698	-1.50446	-2.43236	13.0841	8.37794	-1.62627	-1.31309	5.63395	5.12357	-1.01022	-0.06741	6.30739	4.32246	-0.72594	-0.648645	6.12302	6.08887	-0.623723	0.103311	4.66591	7.41476	-2.95905	-0.260171
hsa-miR-422a	hsa-miR-422a	-6.69658	-5.92296	-3.8069	-3.38221	-5.36752	-4.5972	-3.6073	-3.29593	-4.07879	-3.98328	-3.07794	-2.86029	-4.17544	-4.27268	-3.33287	-2.4226	-6.11487	-5.594	-4.06942	-2.84353	-5.57045	-5.75543	-3.17333	-2.02024	-5.12147	-5.49418	-4.72368	-6.30926	-3.99619	-4.7419	-5.36567	-4.817	-5.69392	-5.2641	-3.85793	-2.96567	-5.90765	-4.79827	-3.24253	-2.87953	-5.49689	-4.2503	-3.22795	-1.99712	-4.79052	-5.93602	-6.04484	-2.83597
hsa-miR-423-3p	hsa-miR-423-3p	42.5209	38.06	-2.04995	-1.97078	70.0128	67.6995	-0.892777	-1.16267	46.1325	41.1438	-0.844584	0.592477	39.9058	51.5501	-1.43261	0.104522	50.8897	58.8748	-2.61759	-0.800564	51.1613	48.4121	-1.6038	-0.704415	85.1396	40.1492	-3.44673	-4.31744	54.0945	46.2255	-4.01539	-2.47645	44.3954	36.33	-0.770223	-1.41535	34.2359	29.0405	-1.0883	0.608984	61.1446	53.1556	-1.46095	-0.621997	32.7351	32.8176	-3.73351	-0.974245
hsa-miR-423-5p	hsa-miR-423-5p	1341.74	1737.14	7.96257	2.73036	2114.59	2614.71	11.106	10.7997	2161.73	2430.64	8.91997	22.1031	1984.95	2304.56	9.10971	17.2281	2289.51	2596.91	4.85594	14.4194	2071.95	2207.3	10.4339	11.8202	1973.58	1571.34	13.9474	1.80917	2410.5	2895.98	-0.458307	22.8441	1789.68	2463.2	13.2712	9.1129	1187.89	1782.63	9.32644	22.728	1641.77	2054.74	6.82443	11.4263	1734.42	1999	29.7556	33.5152
hsa-miR-424	hsa-miR-424-5p	6.74162	8.76971	1.85318	0.30017	23.3348	23.3535	8.08088	3.67298	25.1063	20.2974	3.86927	11.7644	19.9737	38.4183	2.54791	5.19848	5.97174	21.5475	2.79161	0.039506	46.7804	60.4699	3.55128	8.07969	35.7526	56.2165	3.91639	3.63586	36.1662	35.6766	0.879548	3.53171	15.2906	20.8706	4.9432	1.3278	15.9235	12.183	3.76229	9.36667	6.39788	5.73237	1.75337	8.8878	4.80753	19.292	4.78638	9.8104
hsa-miR-424*	hsa-miR-424-3p	-1.93783	-1.13857	-3.20336	-3.23705	5.27137	4.48818	-3.1031	-2.80337	4.48127	1.22605	-2.46634	-3.18913	4.51705	6.88489	-2.10551	-2.8029	0.46206	0.14165	-3.81729	-1.98225	10.9475	5.11586	-2.89948	-2.05831	0.75504	4.72025	-4.71265	-4.85394	1.27963	0.72255	-4.16513	-4.77081	6.43346	4.92535	-2.98942	-2.74333	-0.2378	0.16813	-2.58731	-3.08152	0.22716	1.50294	-2.9114	-2.61816	0.39484	1.44958	-5.42064	-2.28842
hsa-miR-425	hsa-miR-425-5p	8649.3	10981.8	9.5568	3.29757	10789.1	10072	13.8933	15.5603	10012.8	7745.37	10.4101	35.2876	8877.58	10572.9	5.02239	23.6953	7459.52	8689.66	4.05069	0.929133	7066.91	6214.46	9.30404	14.7502	9048.52	12081.7	15.1391	5.47971	10559.7	8872.85	1.96203	18.0712	6918.27	6570.37	18.8546	4.10033	6643.57	5212.98	11.5877	30.7006	5095.72	4862.24	3.29319	15.0563	5334.89	7602.32	4.66738	13.3386
hsa-miR-425*	hsa-miR-425-3p	2.68553	3.04103	0.807677	1.56504	3.38817	3.34881	1.28665	1.04777	3.97379	4.41473	1.99855	3.11639	3.71359	4.06927	1.54555	2.03805	1.4443	3.53278	0.888076	3.24632	2.10509	1.97958	2.43208	3.18348	4.89978	3.66211	-0.14751	0.939659	3.65907	3.87069	0.0431745	0.111911	2.78727	3.64715	3.15097	3.18923	1.17765	2.22814	2.40459	2.48744	2.90969	3.79182	1.10967	1.96511	2.56391	3.15028	0.438425	2.03653
hsa-miR-4251	hsa-miR-4251	-8.0243	-8.45143	-4.70061	-4.05322	-7.2086	-6.52337	-3.84389	-3.884	-6.53369	-6.30164	-3.64052	-3.76042	-6.18372	-5.36948	-3.74501	-3.84729	-8.62909	-7.12084	-4.7462	-3.92305	-6.75296	-7.74131	-3.59584	-3.05228	-7.10856	-6.75474	-5.88613	-6.60955	-5.99401	-6.84509	-6.09156	-6.28942	-8.48884	-7.62875	-4.17256	-3.4881	-7.51271	-7.46428	-3.64621	-3.68167	-7.74961	-6.61133	-3.82593	-2.46323	-7.43644	-8.08905	-7.25055	-2.83255
hsa-miR-4252	hsa-miR-4252	-3.92252	-4.75481	-2.74585	-2.69932	-5.30955	-4.18663	-2.82926	-2.65633	-3.95028	-3.21201	-1.45945	-2.00854	-2.83352	-2.79593	-1.90958	-1.03559	-5.42579	-3.51031	-2.79024	-1.66623	-4.97331	-4.32826	-1.20858	-0.806689	-3.45872	-3.15332	-4.22765	-4.65591	-3.47131	-3.43857	-3.79988	-4.16092	-4.81462	-5.43024	-2.22138	-1.64967	-4.66158	-4.79373	-1.45882	-2.34483	-4.69059	-5.01677	-1.70304	-1.57947	-4.87691	-4.26993	-3.55396	-1.35453
hsa-miR-4253	hsa-miR-4253	-2.41374	-2.60963	0.49941	-1.22543	-2.61725	-1.60224	2.03468	0.682003	-2.0067	-2.05954	2.01249	2.77074	-1.72169	-1.22038	1.5919	2.80295	-3.91473	-2.5161	0.655769	2.63004	-2.38029	-2.49706	3.53517	3.46964	-2.58346	-1.76283	0.498874	-2.86217	-1.56332	-1.59947	-3.35229	-0.0139172	-2.74743	-2.63645	2.08421	1.51267	-2.33381	-0.586726	2.47611	3.57492	-2.08285	-0.927364	1.49252	3.4474	-1.23845	-1.95838	1.60366	3.91217
hsa-miR-4254	hsa-miR-4254	0.358031	-2.06352	-0.864882	-0.640345	-1.39754	-1.55814	0.087817	-0.850036	-2.08839	-1.43337	0.017333	-0.122137	-1.07548	0.88272	0.405384	0.963632	-2.17173	-1.46286	-0.519577	0.456003	-2.1797	-1.44376	0.13817	0.0900862	-0.934203	-0.833012	-2.52525	-2.72766	-1.85774	-1.4057	-1.81256	-1.83904	-1.6213	-1.86715	-0.300758	-0.153148	1.24138	-1.21804	0.240587	-0.040248	-1.11608	-0.643724	0.314632	0.147797	-2.60367	-0.800249	-0.195606	0.435935
hsa-miR-4255	hsa-miR-4255	-5.43074	-5.44319	-3.84448	-3.24943	-5.72888	-6.24916	-2.9181	-2.91578	-5.45434	-5.27638	-2.95299	-2.8757	-4.26332	-4.78209	-2.37423	-3.51876	-7.04034	-5.75923	-3.88856	-2.92124	-5.56688	-5.79345	-3.25589	-2.98989	-4.86036	-4.77104	-4.29277	-4.91154	-4.33686	-5.00653	-3.93624	-4.41164	-6.51118	-6.56668	-3.20606	-2.56023	-6.74893	-5.81041	-2.45665	-3.52279	-6.24721	-5.78513	-2.8463	-2.12738	-5.42813	-6.66965	-4.17411	-2.6939
hsa-miR-4256	hsa-miR-4256	-4.42079	-4.99306	-1.99753	-1.70952	-4.37341	-4.19146	-1.59295	-1.87542	-3.37354	-3.49204	-1.64804	-2.4245	-2.88698	-3.39231	-1.92663	-1.59243	-5.72851	-4.17895	-2.57804	-1.99263	-5.5083	-4.49206	-2.34202	-1.68714	-3.35609	-4.03531	-3.51006	-4.26497	-3.33098	-4.00023	-3.24237	-2.73675	-4.86254	-5.2004	-2.56353	-1.85789	-4.87732	-4.1767	-1.50445	-1.76889	-4.40292	-3.98684	-1.61082	-1.22353	-4.90836	-5.52538	-4.22997	-2.19982
hsa-miR-4257	hsa-miR-4257	5.53062	6.72132	2.44355	0.482307	7.08723	8.44349	3.7111	1.51057	9.37003	8.83913	3.65187	4.20494	6.66202	7.26287	3.15155	4.09486	7.06977	7.21124	2.62323	6.22086	7.5729	7.0722	4.61574	3.31041	6.30661	6.43974	3.16734	-0.641167	7.18633	7.88844	-2.37812	3.57082	10.6145	11.4995	2.83523	2.61183	10.4222	12.2472	4.2804	4.15163	7.52468	12.4036	2.48299	4.18868	9.8523	9.67216	3.6781	4.80487
hsa-miR-4258	hsa-miR-4258	-5.09111	-6.3379	-2.47668	-2.78763	-4.53968	-4.60731	-2.54786	-2.27831	-3.75973	-4.02076	-1.77198	-2.11995	-4.29325	-4.20563	-1.84767	-1.59451	-5.76579	-4.4843	-3.05472	-1.69773	-5.53484	-5.22438	-1.97646	-1.36415	-4.12595	-4.60577	-4.42483	-5.10816	-4.51454	-4.29776	-4.11407	-4.45781	-5.38723	-6.04696	-2.34699	-1.70581	-5.43193	-4.84455	-2.0468	-2.54944	-5.57742	-4.51811	-1.75652	-1.6452	-5.525	-4.49819	-3.36486	-1.77743
hsa-miR-4259	hsa-miR-4259	-4.25867	-3.92069	-2.23777	-2.81557	-4.26501	-4.49059	-1.81998	-2.23709	-4.08053	-4.80665	-1.23259	-1.28432	-3.47491	-1.79124	-1.92262	-1.76955	-4.83777	-4.60729	-3.34248	-2.62296	-4.04594	-4.56685	-1.91071	-1.63596	-3.61728	-3.57208	-2.46063	-4.57	-2.70426	-3.15956	-3.52652	-2.95195	-4.3882	-4.27961	-2.22173	-1.89254	-4.26362	-5.06765	-1.74338	-1.92965	-2.45239	-3.01322	-2.21073	-0.93012	-3.82703	-3.96533	-4.66339	-1.82085
hsa-miR-4260	hsa-miR-4260	-5.17857	-6.52515	-3.0562	-2.97905	-5.45006	-5.26071	-2.86335	-2.96881	-4.90603	-5.09703	-2.18654	-2.40156	-3.99621	-3.30198	-2.59616	-2.44182	-6.37509	-5.24634	-3.1539	-2.56379	-5.34773	-5.40767	-2.2957	-2.43343	-4.79099	-5.05061	-4.36457	-3.47758	-4.49273	-4.57198	-4.60691	-3.67185	-6.30319	-5.88243	-2.32291	-2.56906	-6.69254	-5.03388	-2.30051	-2.30886	-6.23695	-5.29044	-2.35348	-1.51121	-5.9516	-5.56557	-4.46794	-2.33801
hsa-miR-4261	hsa-miR-4261	3.46464	1.73027	-2.84621	-3.06716	2.72129	1.3606	-2.38168	-3.0637	4.0643	2.22181	-2.09131	-1.72334	4.74539	4.32811	-2.63258	-2.04352	1.11086	2.71163	-3.40261	-1.84911	5.85185	3.21475	-1.95191	-1.92011	0.290787	1.34104	-4.27259	-4.90914	4.02836	4.81129	-4.37591	-4.07768	4.45897	6.73623	-2.56479	-1.48484	11.8926	4.54754	-2.06585	-1.88977	4.51874	3.23705	-1.62845	-1.44743	4.05167	9.52704	-5.27173	-2.00819
hsa-miR-4262	hsa-miR-4262	-4.57986	-5.36351	-2.60082	-2.52926	-4.28832	-4.14935	-2.47466	-2.09898	-4.02775	-3.87988	-1.63038	-2.07574	-2.96541	-2.78192	-1.55783	-1.28988	-5.6115	-4.30977	-2.43037	-1.54759	-4.88172	-4.62198	-2.60402	-1.81098	-3.43375	-3.64527	-4.0766	-4.25332	-3.66491	-3.96517	-3.66544	-4.28401	-5.3122	-5.30503	-2.47747	-1.72615	-5.1831	-4.85798	-1.96218	-2.38591	-5.22785	-4.66688	-1.87477	-1.51166	-4.53554	-4.60431	-2.88453	-2.12001
hsa-miR-4263	hsa-miR-4263	-5.10454	-6.4504	-2.59328	-2.48225	-4.40713	-5.28146	-2.38786	-2.54264	-4.33827	-4.64083	-1.38562	-2.6654	-3.73939	-3.95051	-2.13732	-1.83327	-5.97194	-4.61431	-3.19193	-1.94902	-5.33126	-4.97608	-2.42137	-2.36674	-4.81172	-4.78982	-4.44699	-5.05273	-4.13978	-4.46891	-4.00854	-4.67682	-5.84027	-4.82624	-2.58723	-2.01712	-5.66071	-4.86528	-2.60317	-2.65072	-4.79502	-5.36971	-2.42334	-1.62357	-5.24389	-6.13184	-4.36429	-2.45037
hsa-miR-4264	hsa-miR-4264	-4.52781	-3.73543	-2.16038	-1.20123	-3.29495	-4.19643	-1.51033	-1.18782	-3.59379	-3.42768	-1.13688	-2.0276	-1.72784	-2.31	-1.35874	-0.52834	-4.25771	-3.52171	-1.61543	-1.31576	-4.15012	-3.9583	-1.40178	-1.47088	-3.03808	-2.9998	-2.7078	-3.97866	-2.85407	-3.29291	-2.85546	-3.38252	-3.97308	-4.38464	-1.84673	-1.36195	-3.05519	-3.81197	-1.43504	-2.01149	-3.65049	-3.4415	-1.80043	-0.985978	-3.07492	-4.6561	-2.819	-1.23711
hsa-miR-4265	hsa-miR-4265	-4.89488	-5.48642	-2.38974	-2.48521	-5.09695	-5.0834	-2.44437	-2.58743	-5.02092	-4.86565	-2.24528	-2.11584	-3.50896	-4.29186	-2.27431	-2.07521	-5.36577	-4.4066	-2.99985	-1.56854	-5.26256	-4.46165	-2.06489	-1.57793	-3.80096	-4.24211	-4.19661	-4.50489	-3.66924	-3.87638	-3.75068	-3.29367	-5.11585	-5.61566	-2.04192	-1.75532	-5.91689	-4.67212	-2.12886	-1.85096	-4.95772	-4.71063	-1.9368	-1.24679	-4.89261	-5.22566	-4.40209	-1.33669
hsa-miR-4266	hsa-miR-4266	-5.60379	-6.26094	-3.21849	-2.772	-5.26098	-5.46383	-2.95171	-2.81668	-4.93744	-5.6775	-2.32657	-2.92004	-4.57111	-4.35118	-3.03366	-2.81191	-6.50161	-5.21438	-3.57835	-2.34644	-5.57884	-5.95866	-3.27796	-2.70219	-5.04174	-5.35534	-4.57631	-4.99302	-4.46139	-4.83837	-4.37253	-4.37875	-6.39077	-6.14218	-3.05395	-2.74564	-6.41027	-5.62006	-2.48812	-2.55212	-6.13965	-5.38816	-2.45064	-2.93417	-6.27559	-6.46955	-6.00762	-2.20075
hsa-miR-4267	hsa-miR-4267	-7.18818	-7.56068	-3.13445	-3.16452	-5.65593	-5.86323	-2.82088	-3.16946	-5.89355	-5.77015	-2.26738	-2.25542	-4.5898	-5.27623	-2.78285	-2.01985	-6.59379	-5.50514	-3.92973	-2.65159	-6.45345	-6.09422	-3.40787	-2.35154	-4.74086	-5.68659	-4.90155	-5.55749	-4.68353	-5.39197	-5.51408	-5.08257	-6.87539	-6.02386	-3.28851	-2.24027	-6.42026	-5.2194	-2.25122	-2.61087	-6.02176	-6.19625	-2.6776	-2.09781	-6.26354	-6.70008	-5.89464	-2.61685
hsa-miR-4268	hsa-miR-4268	-4.07122	-5.22766	-2.51751	-2.08138	-3.89372	-3.93925	-2.19294	-1.83491	-3.61164	-4.25439	-2.10235	-2.00296	-3.10665	-3.54879	-1.60662	-0.485706	-5.10798	-4.277	-2.43618	-1.81376	-4.02544	-4.31518	-2.01986	-1.68597	-2.84426	-3.06433	-3.48055	-4.29807	-2.67679	-3.35927	-3.21348	-3.11659	-4.95463	-4.44212	-1.70692	-1.2908	-4.47363	-3.66029	-2.01943	-2.01552	-3.86532	-3.30151	-1.4588	-1.32872	-3.97618	-3.64525	-2.74315	-1.65219
hsa-miR-4269	hsa-miR-4269	-4.18784	-5.09676	-2.12358	-2.08564	-4.0891	-4.21478	-2.37606	-1.85504	-3.76302	-3.69947	-1.71483	-2.1996	-3.51808	-3.04687	-1.97361	-1.89747	-4.89871	-3.35391	-2.76449	-1.8677	-4.39175	-4.87538	-2.14066	-1.57735	-3.76922	-4.45249	-3.99327	-4.41893	-3.23591	-3.60979	-3.97706	-4.09895	-5.27057	-4.73238	-2.31952	-1.74348	-4.75906	-4.61275	-2.19078	-2.19721	-5.51211	-4.36576	-1.63996	-1.1843	-4.14715	-4.09405	-3.92502	-1.4092
hsa-miR-4270	hsa-miR-4270	11.8387	15.7889	25.2657	6.34767	14.7771	16.1327	36.0264	14.0593	19.5904	17.2706	36.5572	38.6806	13.6517	19.5276	33.3487	21.7661	14.6877	18.0324	18.6857	60.2443	18.892	15.4853	32.09	47.0333	15.8224	13.3976	40.2248	7.28582	20.578	25.444	3.07254	29.5547	14.4287	16.4032	33.6286	24.9404	15.737	17.6787	18.7116	39.4926	18.3883	16.3137	47.0298	36.6535	15.7628	17.5449	54.8809	66.2889
hsa-miR-4271	hsa-miR-4271	7.07361	11.324	3.40179	1.79763	4.78477	11.9552	8.86546	4.06845	13.0825	13.2751	9.92854	11.1951	4.38202	14.0491	3.95345	15.8416	10.0732	11.8885	7.15434	18.0611	12.3947	9.40458	17.8036	20.4705	5.33648	10.3565	9.19264	1.54729	14.6787	19.8807	-1.36652	9.78282	13.657	15.5012	10.2585	11.0472	13.7188	13.1831	11.8396	13.5346	12.4873	15.133	9.47194	12.23	11.9844	11.6175	13.79	17.8497
hsa-miR-4272	hsa-miR-4272	-3.89283	-4.35325	-2.24945	-1.65967	-3.80852	-3.47017	-1.78462	-1.43867	-3.47947	-3.66443	-1.43955	-1.8163	-2.57489	-2.44993	-1.54465	-1.88092	-4.63274	-3.37444	-1.75251	-1.64771	-4.23519	-4.04032	-1.71521	-0.861351	-3.25186	-3.37185	-2.89273	-4.20832	-2.54888	-2.89786	-2.76186	-3.04589	-4.73197	-3.41854	-1.87756	-1.24076	-3.31499	-3.56465	-1.22089	-1.97354	-4.08118	-3.46924	-1.75811	-1.32934	-3.19738	-3.50215	-2.32464	-1.16354
hsa-miR-4273	hsa-miR-4273	-4.16021	-4.55808	-2.68611	-2.13995	-4.38538	-4.35547	-2.433	-2.37171	-3.63575	-4.08789	-1.69998	-2.22367	-2.79215	-2.75559	-1.93434	-2.01839	-5.7225	-4.0433	-3.06614	-1.59909	-4.60383	-4.26125	-1.96823	-1.82468	-3.76198	-4.65164	-3.43825	-4.74011	-3.14612	-3.31852	-3.11641	-3.11024	-5.47632	-4.7674	-2.60108	-1.89886	-4.34294	-4.02451	-1.57587	-2.45639	-4.51462	-4.38249	-1.70519	-1.28889	-4.49095	-4.86142	-1.90469	-1.76201
hsa-miR-4274	hsa-miR-4274	1.11306	-0.371453	2.3933	1.57392	-0.061033	-0.179137	4.42624	2.93633	0.049898	0.469567	2.49053	3.71785	0.61198	1.1689	2.87819	3.43741	-0.892429	0.280893	1.95313	4.40469	0.555226	-0.513698	3.51367	2.55219	0.432078	0.602442	1.05044	0.074022	0.065371	-0.208713	0.813662	1.40418	-0.66225	0.0254828	3.7552	4.11497	0.027032	0.768376	3.51942	3.39096	0.533244	1.02683	2.94359	3.01932	-0.47822	0.924031	2.30327	5.32667
hsa-miR-4275	hsa-miR-4275	-0.99215	-2.82673	-0.473938	-0.331644	-1.21021	-1.42731	-0.290108	-0.741025	-1.42737	-1.46827	0.447661	-0.223467	-0.60464	-0.568268	0.633152	0.265703	-2.7484	-2.12195	-0.439766	-0.0617868	-2.02907	-1.65622	0.38087	-0.171929	-0.850123	-1.34472	-1.96665	-2.62609	-0.75582	-1.16578	-2.05627	-1.92719	-2.31	-1.3949	-0.587301	-0.617077	-2.66797	-1.64846	-0.10703	-0.717454	-1.67476	-1.85693	-0.380433	-0.0285816	-2.189	-1.59433	1.69407	-0.175534
hsa-miR-4276	hsa-miR-4276	-5.11825	-5.55199	-2.77824	-2.60583	-4.1711	-4.38508	-2.66712	-2.49487	-3.77376	-3.88069	-1.94023	-2.26466	-2.59548	-3.40431	-1.69099	-2.05606	-6.43449	-4.24678	-2.69033	-2.08147	-4.59118	-5.18442	-2.03666	-2.06269	-4.39785	-4.21719	-3.78689	-4.23178	-4.31884	-4.33196	-3.64435	-3.34679	-5.31141	-4.79515	-2.83701	-1.71227	-4.47308	-4.52913	-2.3337	-2.09907	-5.11496	-5.10383	-1.93996	-1.64728	-4.57004	-4.68411	-2.91754	-2.00733
hsa-miR-4277	hsa-miR-4277	-4.17584	-4.57456	-2.6176	-2.3563	-3.69498	-4.4981	-2.31252	-2.01315	-4.04763	-3.80726	-1.30856	-1.95496	-2.85459	-2.9862	-1.67447	-1.63812	-5.74158	-4.23053	-3.09679	-1.32269	-4.52923	-4.12519	-1.94912	-1.14988	-3.31366	-3.94988	-3.86926	-4.01025	-3.05651	-3.59614	-3.46495	-3.49117	-5.02903	-4.77056	-2.32341	-1.66712	-4.10928	-4.01432	-1.58386	-1.8651	-5.03886	-4.47872	-1.90564	-1.05284	-4.56186	-4.54972	-3.2389	-1.62251
hsa-miR-4278	hsa-miR-4278	-3.61897	-4.01532	-2.88474	-2.27417	-4.38835	-4.45819	-2.54935	-2.33557	-3.45401	-4.16446	-1.51409	-2.66416	-3.52191	-3.88301	-1.70237	-2.35184	-5.19204	-4.35974	-3.04204	-1.68467	-4.75718	-4.25597	-1.94587	-1.80115	-3.95031	-2.85295	-3.39315	-4.40391	-3.16709	-3.56075	-2.72422	-3.30468	-5.53354	-4.90537	-2.54019	-1.90096	-4.35696	-4.80385	-2.15946	-2.16669	-4.76902	-4.61513	-2.33794	-1.68197	-4.20026	-4.80144	-2.21566	-1.93813
hsa-miR-4279	hsa-miR-4279	-4.30215	-5.03378	-2.51458	-2.09191	-3.78345	-3.70205	-2.09557	-1.90826	-4.1833	-3.19899	-0.419655	-1.32095	-3.208	-2.88678	-1.4298	-0.831581	-5.03924	-4.41009	-2.2114	-1.29849	-4.50489	-3.85503	-1.567	-0.984771	-3.16524	-4.22872	-4.20752	-4.57044	-3.79946	-3.81389	-3.75852	-3.84599	-4.26895	-4.4565	-1.54359	-1.14742	-4.3739	-4.65918	-1.93544	-1.74209	-4.27014	-3.60662	-1.55914	-0.847442	-4.63352	-3.4784	-2.05582	-1.55164
hsa-miR-4280	hsa-miR-4280	-4.56363	-4.80552	-2.71186	-3.27163	-3.54066	-3.74902	-2.96385	-3.09727	-3.61746	-3.74678	-2.46483	-2.88932	-1.75311	-2.36938	-2.78477	-1.96635	-4.85424	-3.72807	-3.76635	-2.26659	-4.66715	-3.91539	-3.01776	-2.58237	-3.95253	-3.6538	-4.28017	-4.51175	-3.50398	-3.81989	-4.10851	-4.408	-3.89436	-3.26571	-3.02428	-2.19837	-3.4581	-3.3595	-2.63153	-2.52173	-3.42719	-2.49405	-2.72011	-1.87495	-3.19473	-4.19569	-4.8996	-2.47497
hsa-miR-4281	hsa-miR-4281	219.454	269.394	304.413	162.159	227.835	230.329	447.256	178.669	308.317	294.689	483.033	504.844	180.984	292.17	395.546	301.569	254.559	255.884	381.89	517.924	278.939	246.439	636.386	703.232	223.331	237.305	639.057	166.216	295.812	312.853	106.554	426.016	205.052	216.403	631.418	380.573	260.533	214.103	383.429	592.119	312.951	259.631	536.384	605.494	227.742	227.417	688.236	791.873
hsa-miR-4282	hsa-miR-4282	-2.51206	-2.79724	-2.08081	-2.27785	-1.0826	-1.68109	-1.25062	-1.75703	-2.31862	-1.84354	-1.42371	-1.99989	-0.311225	3.63754	-1.61138	-1.35532	-2.43379	-1.92198	-2.50781	-1.67925	-1.32149	-1.84996	-1.72025	-0.874793	0.434612	-0.767779	-3.47984	-4.6434	-0.59743	-0.919401	-3.68894	-2.8823	-3.5906	-4.4973	-2.03603	-1.38028	4.28822	-2.52272	-1.2653	-1.59153	3.01202	-0.8879	-1.44939	-0.912287	-1.9916	-2.41578	-2.98743	-0.472373
hsa-miR-4283	hsa-miR-4283	-4.85861	-5.78284	-3.20182	-2.85522	-5.35321	-5.48621	-2.47948	-2.87527	-5.75165	-5.42225	-2.06498	-2.88653	-4.3571	-5.17515	-2.55031	-2.5376	-6.69456	-5.30335	-3.34987	-2.3714	-5.84357	-5.28433	-2.46636	-1.9671	-5.2607	-5.04357	-3.89564	-4.46685	-4.69863	-4.54754	-4.03274	-3.4636	-6.68592	-6.41774	-3.13222	-2.16763	-6.30215	-5.2096	-2.56717	-2.92429	-5.39427	-5.46557	-2.42995	-2.00045	-5.56701	-5.51305	-4.97163	-2.66789
hsa-miR-4284	hsa-miR-4284	1643.85	1349.37	2.51805	3.09581	1736.99	1449.56	3.19457	3.77618	1256.6	980.883	4.69704	10.3176	1156.29	1864.09	2.87145	8.30071	1009.47	1078.8	2.47214	2.56842	1455.07	1222.67	3.08046	4.00228	1509.6	2122.47	1.52263	3.21892	1107.4	946.846	1.79882	4.68832	1578.96	1198.47	12.8381	2.9341	1598.67	1050.05	4.27809	3.69844	1834.18	1544.97	3.68579	5.71112	1518.37	1567.54	2.35295	4.53097
hsa-miR-4285	hsa-miR-4285	-7.54099	-7.77346	-3.5781	-3.45173	-5.8358	-5.83487	-2.97463	-3.16888	-6.16412	-5.36832	-2.32275	-2.9185	-4.72507	-5.17908	-2.72127	-2.64112	-7.70229	-6.21358	-3.80172	-3.05322	-7.05215	-6.23051	-3.19511	-2.39045	-6.1421	-5.5292	-5.58464	-6.46445	-5.10798	-5.77451	-5.17666	-5.21545	-7.31007	-6.67254	-3.26587	-2.35204	-6.65889	-6.56127	-2.06245	-2.76588	-6.32789	-6.36239	-2.76247	-2.51574	-6.32753	-6.97298	-6.30442	-2.47018
hsa-miR-4286	hsa-miR-4286	265.795	233.536	22.4366	13.8169	212.291	141.575	32.3028	16.8837	217.898	113.54	15.6649	22.8899	198.995	489.926	20.2832	25.9305	126.51	114.644	18.6038	14.8901	336.744	190.384	25.4769	20.4434	296.111	342.373	33.2803	14.12	279.846	172.114	6.07299	31.8429	177.648	108.634	48.9654	37.0689	196.072	93.6638	23.554	34.7043	515.694	174.195	31.0697	64.7959	97.8498	212.251	26.7218	35.4754
hsa-miR-4287	hsa-miR-4287	-3.49317	-4.21443	-2.28931	-1.86849	-3.33394	-3.15238	-2.21397	-1.04137	-3.26776	-3.72112	-1.25544	-1.90936	-2.42628	-2.39078	-1.62502	-0.683946	-4.75214	-3.38369	-2.0217	-1.81005	-3.2876	-3.43071	-1.64416	-1.12847	-3.29911	-2.62817	-3.36919	-3.68942	-2.1616	-3.43617	-2.80095	-2.8206	-4.21438	-3.72611	-1.96981	-1.55319	-4.19407	-2.98356	-1.573	-1.87744	-4.45214	-2.42134	-1.65167	-1.50238	-3.89064	-3.56512	-1.90315	-1.48447
hsa-miR-4288	hsa-miR-4288	-3.33952	-3.54859	-1.30528	-1.44083	-2.13228	-2.85632	-1.29592	-1.58727	-3.27205	-2.80067	-0.766678	-0.976708	-1.91188	-1.97824	-1.49237	-1.36852	-3.61022	-3.30956	-1.59065	-1.20091	-3.12386	-2.89375	-1.09915	-1.19316	-2.21526	-1.90064	-2.71344	-2.81267	-2.08441	-2.43498	-2.11698	-2.09039	-4.09933	-3.45668	-1.22659	-0.981593	-3.9508	-2.93798	-1.05652	-1.39429	-3.33635	-3.07233	-1.38594	-0.596063	-3.80213	-3.61689	-0.220346	-1.34267
hsa-miR-4289	hsa-miR-4289	-2.20772	-3.09063	-2.13339	-1.53997	-3.30958	-2.72672	-1.83357	-1.35525	-2.66304	-2.61866	-1.48306	-2.06725	-2.11044	-1.67702	-1.40994	-1.79308	-4.1089	-2.65824	-2.43681	-1.36845	-3.70358	-3.51597	-2.05709	-1.45415	-2.15084	-2.48655	-2.7024	-3.63839	-1.74785	-2.45425	-2.05565	-2.04407	-3.75319	-2.99483	-2.04916	-1.8453	-3.10107	-2.75086	-1.85275	-1.6448	-2.64483	-3.03895	-1.66704	-1.46399	-2.45404	-2.68313	-3.24083	-1.16518
hsa-miR-429	hsa-miR-429	-2.27441	-3.77305	-1.60626	-1.01893	-2.48184	-2.64293	-0.826156	-1.12377	-2.58235	-2.40892	-0.907348	-1.05359	-1.62696	-2.38761	-0.599445	-0.451619	-4.19747	-2.85458	-1.89143	-0.644403	-3.36225	-3.33536	-1.00474	-0.943569	-2.11016	-2.65074	-1.89964	-3.16301	-1.53598	-2.65223	-1.90487	-2.28812	-3.87118	-2.95743	-0.668292	-0.956989	-3.06721	-3.15164	-0.923233	-1.61647	-2.89127	-1.84846	-0.986995	-0.761197	-2.72023	-3.62321	-0.89422	-0.225433
hsa-miR-4290	hsa-miR-4290	1.9229	-0.337037	3.12984	2.54217	1.15905	0.464507	11.1262	3.26838	0.277984	0.539204	3.76538	5.02671	0.054578	1.85853	4.3054	5.4101	0.107162	0.738534	3.96775	3.30951	-0.306052	0.292697	4.18631	4.99257	0.664602	-0.317004	0.94544	-0.2581	0.389908	0.390389	1.16796	3.49974	-0.259588	-0.114446	4.09806	3.37514	2.1113	-0.24238	3.04698	2.6713	0.469936	0.762135	3.48701	3.15379	-0.65701	1.1	6.42081	6.1495
hsa-miR-4291	hsa-miR-4291	32.7812	41.2102	2.93395	1.85821	44.455	46.0216	9.85837	11.984	48.144	37.1849	3.76839	19.9238	44.5246	63.146	3.43411	14.6735	23.1046	37.0639	1.45501	-0.306434	36.4393	36.1405	1.55669	3.59616	40.8794	60.2229	3.15222	-1.31668	55.3346	47.7393	-2.40199	6.10019	54.3186	58.2088	8.0052	2.80407	64.9228	44.3595	3.56073	16.3171	48.011	57.1595	1.94873	3.84996	31.304	60.3195	-0.12808	4.01972
hsa-miR-4292	hsa-miR-4292	-7.7785	-7.34556	-3.76532	-3.56032	-6.28831	-6.15857	-4.07039	-3.43951	-5.59052	-5.90404	-3.25889	-3.26055	-5.46952	-5.55572	-3.50167	-3.06121	-7.29906	-6.10573	-4.09855	-2.85318	-6.85662	-6.51482	-3.70567	-2.70163	-5.46356	-5.98561	-5.8226	-6.13642	-5.08004	-5.88976	-5.1266	-5.70567	-8.24216	-7.72433	-3.3406	-2.78722	-7.33403	-6.6349	-3.09118	-3.26089	-6.36326	-6.27194	-3.14965	-2.61674	-6.42809	-7.56895	-6.94155	-3.05765
hsa-miR-4293	hsa-miR-4293	-6.20719	-7.19833	-4.03037	-3.41417	-5.77989	-6.69396	-3.34016	-3.67636	-5.6998	-5.65846	-3.91684	-3.45493	-5.26531	-5.48645	-3.12705	-3.5567	-7.19184	-6.48072	-4.06695	-2.55372	-5.94339	-7.0417	-3.07442	-2.95088	-5.21562	-5.57036	-5.22707	-5.67262	-4.45517	-4.72905	-5.23863	-5.00486	-7.39115	-6.19465	-3.26555	-3.09991	-6.39942	-6.27658	-2.84778	-3.64338	-5.90076	-6.35633	-3.2535	-2.18068	-6.13619	-6.83893	-5.95758	-2.91946
hsa-miR-4294	hsa-miR-4294	-2.7861	-3.73364	-2.8534	-3.15841	-3.60074	-3.58019	-2.34118	-2.88801	-2.75444	-2.98783	-1.98073	-2.27194	-2.42365	-2.47198	-2.14292	-2.32601	-4.30931	-3.86019	-3.58992	-2.69526	-3.81494	-4.02365	-2.13956	-1.42098	-3.29455	-3.6167	-3.1067	-4.44127	-2.37955	-2.7814	-3.74003	-3.70221	-4.35556	-3.2448	-2.4531	-1.96692	-3.36839	-2.99642	-2.16633	-1.97941	-4.05541	-3.03714	-2.31778	-1.02819	-2.52769	-3.19302	-4.74559	-1.63103
hsa-miR-4295	hsa-miR-4295	-2.46818	-3.16882	-1.42869	-0.0622678	-2.4695	-2.37757	-0.690462	-0.439343	-2.61456	-2.32451	-0.329639	-0.740106	-0.716065	-1.51605	-0.0425904	-0.519802	-2.63449	-1.8072	-1.523	-0.516225	-2.73082	-2.51756	-0.721773	-0.720306	-2.12903	-1.47113	-1.95825	-2.83141	-0.70625	-2.14435	-1.7252	-1.34511	-2.5266	-1.85353	-1.13837	-0.287242	-2.94171	-2.05338	-0.495589	-0.725447	-2.67077	-1.86219	-0.748285	-0.303749	-3.0562	-2.87037	-1.33442	-0.735971
hsa-miR-4296	hsa-miR-4296	-5.25658	-6.47344	-3.18124	-3.2546	-6.02018	-5.26788	-3.10599	-3.10832	-5.04374	-5.02944	-2.10802	-2.164	-4.14364	-4.64472	-2.63213	-2.17212	-6.09267	-5.2277	-3.22505	-2.42273	-5.58171	-5.49242	-1.92505	-2.47649	-5.21409	-4.28515	-4.61093	-4.85486	-4.61797	-4.48449	-4.0912	-4.33523	-6.06839	-6.28911	-2.91457	-2.20504	-6.03753	-5.60646	-2.08106	-2.43607	-6.06414	-5.25751	-2.46765	-1.92609	-5.59446	-5.56791	-5.10739	-2.52881
hsa-miR-4297	hsa-miR-4297	-0.915823	-1.91782	-1.22278	-1.05222	-1.18933	-1.91799	-1.325	-1.24137	-2.67045	-2.34936	0.378001	-0.960242	-2.12671	-0.788717	-0.229716	-0.279636	-3.41841	-2.81786	-0.687957	-0.0161841	-2.87913	-2.75006	-0.255353	-0.345748	-1.78756	-1.66749	-2.39155	-2.5739	-1.80045	-2.49883	-2.25801	-2.07217	-2.92386	-2.92254	-0.99091	-0.6449	-2.80846	-2.65155	-0.914989	-1.29623	-2.87019	-1.87566	-1.20068	-0.717498	-3.17224	-1.09003	2.6163	-1.17048
hsa-miR-4298	hsa-miR-4298	4.26637	5.91165	3.85512	0.72001	5.11079	4.07057	8.03755	2.65652	5.03968	5.842	4.23662	11.5579	5.2157	19.1479	4.26169	6.15943	5.77187	4.09255	3.59807	9.2592	13.9445	5.20665	9.57069	11.8491	5.5195	4.4984	10.8797	1.62482	13.9605	13.3274	-1.3669	10.0111	4.21655	2.74101	8.76743	7.21209	5.01791	2.57215	8.13805	14.9306	6.42506	6.71382	8.03665	12.5603	4.89506	4.11368	5.46418	16.0378
hsa-miR-4299	hsa-miR-4299	463.523	613.129	-2.40137	-2.88858	529.333	569.228	-1.43792	-2.41427	581.611	602.572	-1.16488	-0.282305	406.511	418.747	-1.99558	-0.0813622	485.717	462.186	-2.09842	-1.89324	469.027	452.047	-1.8441	-0.74545	368.744	457.087	-2.48745	-3.98765	471.783	512.823	-4.23387	-2.05075	440.071	406.048	-0.707554	-1.61641	516.856	508.106	-0.77662	-0.0103296	451.902	491.3	-1.28926	0.569767	394.071	376.385	-4.35038	-0.910468
hsa-miR-4300	hsa-miR-4300	-5.11428	-5.6017	-3.03211	-2.45703	-4.42478	-4.51568	-2.53574	-2.66903	-4.47454	-4.21612	-1.83971	-1.97539	-3.71566	-3.42822	-1.92888	-2.00944	-6.28677	-4.47127	-2.89253	-2.14491	-4.88389	-5.12114	-2.12079	-2.02305	-3.98151	-3.87824	-3.67012	-5.11546	-3.82747	-4.10982	-3.40313	-3.80597	-5.76535	-5.94536	-2.01646	-2.21414	-5.13385	-4.6248	-1.71875	-2.18506	-5.47921	-4.97739	-1.98232	-1.88586	-5.08657	-5.51778	-3.96689	-2.28369
hsa-miR-4301	hsa-miR-4301	-2.22192	-3.68088	-1.33329	-1.54886	-2.63013	-2.99347	-0.855585	-1.22556	-2.55071	-2.44795	-0.162911	-1.14613	-2.1782	-1.43688	-0.084313	-0.907175	-3.80578	-2.38535	-0.710049	-1.13813	-3.27575	-3.2414	-0.842031	-0.439592	-1.85851	-2.136	-2.24816	-3.36152	-2.1977	-2.03405	-2.02409	-2.04883	-3.58259	-3.40976	-1.42687	-0.848147	-3.09541	-2.62427	-0.596375	-0.985894	-3.14675	-2.08873	-0.602982	-0.353846	-2.87777	-3.04637	-0.688805	-1.01511
hsa-miR-4302	hsa-miR-4302	-5.72918	-5.44466	-2.89207	-2.6389	-5.35437	-5.12539	-3.19634	-2.56785	-4.98517	-4.82731	-2.48954	-2.8165	-4.31857	-4.68149	-2.80658	-2.32751	-6.58884	-4.9422	-4.12994	-1.99657	-6.0456	-5.77766	-2.91132	-2.35979	-4.71113	-4.91456	-3.74876	-4.95673	-4.06278	-4.42041	-4.06734	-3.91641	-6.18816	-6.27594	-2.86508	-2.12906	-5.94233	-5.58887	-2.36393	-2.98655	-5.98477	-5.39549	-2.55457	-2.06322	-5.63058	-6.50156	-6.26693	-2.54527
hsa-miR-4303	hsa-miR-4303	-6.60882	-6.32682	-3.89205	-3.16113	-5.26606	-6.01615	-3.32235	-3.51681	-4.64803	-5.42654	-2.85025	-2.84269	-4.23479	-4.517	-3.50381	-2.54246	-7.04782	-5.7122	-3.91069	-3.3839	-5.94919	-5.83017	-3.39311	-2.57006	-5.47494	-4.65534	-4.65649	-5.22655	-4.35606	-5.53927	-4.69703	-4.65304	-6.39023	-6.49784	-3.57738	-3.20061	-5.83035	-5.52017	-2.58131	-3.38978	-6.17906	-5.97237	-2.98352	-2.57402	-5.56544	-7.22632	-6.20498	-2.63807
hsa-miR-4304	hsa-miR-4304	-6.11596	-5.24982	-2.28139	-3.1295	-5.16642	-4.83089	-2.11545	-2.54073	-4.39835	-4.38963	-1.92011	-1.39145	-3.79292	-4.11865	-1.99164	-1.93062	-6.69275	-4.61632	-3.30039	-2.66313	-4.78533	-5.74252	-1.99724	-1.36785	-5.45316	-5.20322	-3.787	-5.25691	-4.36192	-4.13133	-4.38939	-3.89786	-5.37099	-5.4941	-2.00429	-2.24491	-5.81939	-5.17659	-2.34242	-0.962634	-5.49903	-4.6332	-2.69186	-1.0797	-5.31945	-5.57292	-3.94822	-1.40698
hsa-miR-4305	hsa-miR-4305	-4.12961	-4.865	-2.11162	-2.22171	-3.33825	-3.19096	-2.05431	-2.1415	-4.17317	-4.144	-1.3397	-1.54228	-3.03917	-2.99883	-1.44514	-1.23599	-4.88247	-3.60172	-2.33227	-1.66734	-4.50177	-4.11738	-1.97504	-1.29082	-4.13836	-3.95701	-3.88571	-4.63701	-3.89514	-3.93436	-3.71677	-3.68777	-5.06714	-4.46091	-2.02759	-1.39823	-5.01105	-3.59042	-1.39084	-2.24141	-4.98655	-3.62572	-1.36665	-1.34168	-4.83469	-4.48792	-2.81009	-1.40602
hsa-miR-4306	hsa-miR-4306	11602.3	15462	15.3152	2.5819	13397.4	11577.4	22.7369	21.7232	14388.9	10113.5	16.5666	57.5517	10052.7	12960.2	11.3095	30.7663	9492.88	10715.6	11.9036	3.54999	11067.4	9169.89	22.6954	27.6495	14963	14806.6	28.4112	14.3805	18281.5	14583.5	4.90736	43.6736	6926.74	6802.15	28.0166	9.00889	6788.52	5127.18	18.6755	43.5204	9446.66	7909.34	10.2254	34.0449	5102.01	7716.62	18.2115	28.9637
hsa-miR-4307	hsa-miR-4307	4.25586	3.04673	2.21231	2.35406	2.67733	1.73029	1.83215	2.45302	2.26861	1.75418	2.77896	1.27639	2.78832	4.51697	2.2857	2.08212	1.25248	2.57855	2.63336	2.1397	2.30007	2.77813	2.68699	2.04136	3.15133	2.50473	1.99569	1.5431	2.94036	1.52463	2.42642	1.81874	3.07893	4.17814	1.57408	2.03139	2.85305	3.2982	1.52494	0.98721	2.24514	2.97901	2.20025	1.78447	2.54908	2.83965	5.18914	2.13225
hsa-miR-4308	hsa-miR-4308	-0.409594	-1.69951	-0.109577	-0.221868	-1.34271	-1.46324	0.107579	-0.243049	-1.48011	-1.77103	-0.0697633	0.473306	-1.15562	-0.079152	0.19251	0.0158725	-2.23234	-1.6436	-0.128825	0.341005	-1.48271	-1.79204	0.452456	0.345422	-0.74542	-0.962292	-1.03149	-2.26852	-0.675135	-1.59702	-0.969601	-0.885905	-2.21416	-1.45259	-0.164477	0.042356	-1.19668	-2.02769	-0.303869	-0.616538	-1.74206	-0.962447	0.383494	0.731896	-1.73945	-2.03321	2.44419	0.31102
hsa-miR-4309	hsa-miR-4309	-5.0261	-5.5616	-3.35495	-2.84009	-4.82478	-4.94294	-2.3889	-2.51356	-5.05908	-4.24946	-2.71074	-2.5386	-3.4827	-3.23976	-2.00303	-3.02768	-6.02694	-5.20359	-3.0262	-2.43581	-4.6637	-5.12503	-2.63271	-2.53413	-4.45823	-3.54069	-3.73034	-4.50531	-3.6195	-4.57227	-3.58308	-3.29562	-5.42545	-5.56574	-2.76221	-2.55015	-5.54934	-4.88167	-2.46832	-2.88908	-5.28826	-5.4439	-1.90968	-1.86789	-4.92012	-5.112	-3.04065	-2.09573
hsa-miR-431	hsa-miR-431-5p	-4.96429	-5.55097	-3.46772	-3.04114	-5.01689	-4.69693	-2.82569	-3.06465	-2.03213	-2.82904	-1.62672	0.750475	-3.02636	-3.15417	-2.34696	-0.611991	-5.35467	-3.82185	-3.42489	-1.79573	-4.72359	-4.72987	-2.64798	-1.94636	-2.78722	1.75343	-2.8533	-3.73592	-4.07562	-3.81859	-4.07381	-4.35197	-5.566	-4.06943	-2.30308	-2.21587	-4.79806	-4.89661	-2.34012	-1.98892	-3.4652	-4.12869	-2.3276	-0.830548	-4.66795	-4.15625	-5.40696	-1.38946
hsa-miR-431*	hsa-miR-431-3p	-1.81924	-3.05046	-1.83041	-1.52	-1.7418	-2.7479	-1.76593	-1.28776	-2.59573	-2.54342	-0.760796	-1.35947	-2.0924	-1.54644	-1.02151	-0.44787	-3.31308	-2.51526	-1.19632	-0.792723	-2.93706	-2.79924	-0.488268	-0.871364	-2.80974	-1.72808	-2.16764	-3.03071	-2.25391	-2.74421	-2.22281	-2.20094	-3.12111	-2.19733	-1.38007	-1.06974	-2.73921	-2.19077	-1.38564	-1.15187	-2.76575	-1.85133	-1.24147	-0.813875	-2.55307	-2.40203	-1.03699	-1.14334
hsa-miR-4310	hsa-miR-4310	-1.06553	-1.10399	0.560557	1.00877	-0.356675	-0.608715	0.685193	0.524207	-0.330069	-0.727852	0.760162	1.74277	0.199746	0.0311288	0.680315	1.02367	-1.93216	-0.531272	-0.048934	1.69235	-1.02962	-1.08778	1.40518	1.1768	-0.090503	-0.0380378	-0.720634	0.527489	0.666391	-0.247178	-0.270653	-0.295315	-0.557489	-1.14981	1.35927	1.90183	-1.695	0.254323	1.04629	0.766046	-0.545681	-0.566435	1.24645	1.39269	-0.58307	-1.64494	-0.628045	1.14869
hsa-miR-4311	hsa-miR-4311	-4.40892	-6.21723	-3.41642	-2.92269	-5.01499	-5.5824	-2.79465	-3.21531	-5.24193	-4.34672	-3.20472	-3.56607	-4.04365	-3.80694	-2.60833	-2.89695	-7.07711	-5.654	-3.69471	-2.69951	-5.12605	-5.42287	-2.75617	-2.34921	-4.23144	-4.80198	-3.89089	-4.93164	-3.69546	-4.10908	-4.05999	-4.15579	-6.42543	-6.08566	-3.40299	-2.67932	-5.49152	-5.97299	-2.80866	-3.16575	-5.32975	-4.76762	-2.97305	-2.39255	-5.19742	-5.50158	-4.52772	-2.81426
hsa-miR-4312	hsa-miR-4312	3.34931	0.885573	1.7389	1.95703	1.31571	0.868548	2.44684	1.22339	1.33526	2.04351	2.05399	3.26676	1.56088	1.86369	2.73513	1.93314	-0.792804	0.832258	2.2951	3.24824	0.502139	0.240327	2.44649	1.9688	1.53801	0.269342	1.56674	1.8743	1.5387	0.844489	1.14623	1.5043	-0.485988	-0.282939	2.87357	3.25382	0.517922	0.645419	2.55716	2.0308	1.28416	0.830029	2.05834	3.18716	0.22164	0.564993	5.02581	2.73396
hsa-miR-4313	hsa-miR-4313	2.02486	1.60134	2.99194	2.93568	2.15956	2.3878	3.77293	2.3417	2.1533	3.67563	3.53909	5.14187	2.37602	2.69455	2.56401	3.23943	-0.495219	3.37266	1.2503	5.4898	1.77143	1.09	5.40017	3.00793	4.40349	2.54682	1.04393	2.43684	2.97168	3.32263	1.04394	3.18442	3.23261	3.00959	2.67915	4.44367	-0.175516	2.01298	4.14427	3.86224	3.2415	3.48359	3.65495	3.69426	1.63502	1.76845	-0.139851	3.30112
hsa-miR-4314	hsa-miR-4314	-3.19141	-3.41997	-3.28149	-3.61093	-3.62556	-3.55642	-2.78807	-3.42218	-2.76238	-3.49523	-3.36219	-2.28934	-2.12419	0.240679	-2.92578	-3.20773	-4.03594	-4.34695	-4.42029	-2.6031	-2.37432	-3.67019	-3.21524	-1.33371	-3.72344	-4.00648	-3.19356	-5.57596	-1.55776	-1.53736	-5.266	-2.99757	-4.73717	-5.66164	-3.52368	-2.55208	-4.87786	-3.76384	-3.01999	-2.63359	-3.98886	-4.07903	-2.85609	-1.7795	-2.97797	-4.47913	-5.96291	-2.22179
hsa-miR-4315	hsa-miR-4315	-2.74819	-4.62711	-2.09478	-2.27559	-3.45609	-2.52131	-1.9398	-1.68548	-3.34199	-2.91119	-1.75828	-1.89449	-2.27742	-1.75032	-1.37879	-1.4936	-3.96617	-3.26398	-2.425	-1.39114	-3.72315	-3.70051	-1.8464	-1.00348	-2.40649	-3.52798	-3.02228	-3.61252	-2.0078	-2.85086	-3.20844	-3.03613	-4.58336	-4.00218	-2.31701	-1.39085	-3.24213	-3.24573	-2.09849	-2.02344	-4.02064	-3.87528	-1.82917	-1.01046	-3.48948	-4.13525	-2.97477	-1.31316
hsa-miR-4316	hsa-miR-4316	-4.50504	-4.34532	-1.34104	-1.51939	-3.2011	-3.04407	-1.56577	-1.14695	-3.3683	-3.38861	-1.20506	-1.13111	-2.31009	-2.27325	-1.48295	-1.19219	-4.61956	-3.10302	-2.2821	-1.09743	-3.5428	-3.60563	-1.31026	-1.32232	-2.42317	-3.73127	-2.66456	-3.62993	-2.21575	-2.96847	-3.43465	-2.62723	-4.22751	-3.97245	-1.31914	-1.41962	-3.91431	-3.78615	-1.21429	-1.93495	-4.49992	-3.2122	-1.49703	0.109555	-4.55762	-4.73876	-3.77642	-1.32691
hsa-miR-4317	hsa-miR-4317	23.6888	28.7505	-0.46729	-0.99893	43.4635	35.9289	0.285117	0.4646	50.7995	34.0383	-0.010095	2.32976	36.685	62.0089	-0.878192	0.242216	27.5595	41.1269	-1.38789	-1.53407	29.9378	27.9823	-1.03099	0.301511	52.691	58.3369	-1.15338	-2.68801	47.4448	31.5243	-2.09142	-0.455163	24.3404	24.3773	0.052226	-1.04741	30.547	20.4595	-0.479194	1.07533	34.0181	28.9426	-0.790166	0.924814	15.2683	24.8313	-1.05439	0.845903
hsa-miR-4318	hsa-miR-4318	251.472	357.763	-2.09685	-1.83373	388.545	367.4	-1.74974	-1.94306	404.644	346.98	-1.09945	-1.64193	317.58	446.083	-1.65041	-1.80958	318.555	412.293	-2.31688	-1.46354	288.721	253.065	-1.15787	-1.5888	438.63	413.462	-3.12266	-3.77915	594.818	477.567	-2.51169	-2.72788	252.628	283.556	-1.96833	-1.43202	275.368	191.799	-1.65553	-1.85413	332.962	288.921	-1.61713	-1.23201	194.55	246.437	-2.93814	-1.51656
hsa-miR-4319	hsa-miR-4319	-6.70832	-8.00048	-3.37588	-3.57797	-5.85472	-5.91778	-2.65701	-3.33845	-5.70276	-5.87791	-1.76175	-1.23964	-5.20347	-5.74132	-1.69979	-2.22901	-7.16316	-6.04812	-3.37486	-2.0581	-6.75648	-6.84718	-2.10713	-1.61187	-6.09722	-5.7118	-3.87427	-4.64985	-5.47147	-5.48095	-5.52109	-4.17678	-7.37894	-7.42676	-2.77469	-1.90593	-7.51133	-6.35266	-2.09104	-2.47257	-6.82514	-5.98366	-2.53165	-1.38624	-6.54234	-6.12915	-5.37146	-2.19013
hsa-miR-432	hsa-miR-432-5p	1.38729	-0.269914	-1.30581	-0.952298	-2.48688	-2.08051	-1.19872	-0.343342	1.51767	0.54062	2.44671	2.37749	-0.0972379	0.673511	0.52493	8.09567	-2.25601	0.188992	-1.07204	3.4923	-1.8552	-1.87563	3.38775	8.97275	1.64216	4.44614	1.0405	-0.279071	-0.927786	0.504919	-1.07096	-0.321781	-3.24931	-2.07176	2.53636	2.75341	-2.87434	-3.19213	2.17809	0.546781	-2.1752	-1.83418	2.40925	0.681673	-1.23614	-1.76508	5.50386	3.73438
hsa-miR-432*	hsa-miR-432-3p	-2.09782	-2.80239	-1.03156	-0.788283	-1.59061	-2.45872	-1.17301	-0.443789	-1.88654	-1.64954	-0.620904	-0.668886	-1.01274	-0.775054	-0.251685	0.124074	-3.27198	-2.73614	-0.733245	-0.477361	-2.65924	-1.97479	-0.482721	-0.640263	-1.90817	-1.1402	-2.17368	-2.13042	-1.52394	-1.79612	-1.56096	-1.72001	-2.6907	-1.82293	-0.861577	-0.0307775	-2.47012	-1.99521	-0.336395	-0.716026	-2.46933	-1.66296	-0.409685	-0.221657	-2.50372	-2.07692	0.737656	-0.253899
hsa-miR-4320	hsa-miR-4320	-1.07198	-1.52627	-0.949615	-0.735265	-1.74515	-1.94698	-0.790823	-0.699717	-2.09733	-2.15351	-0.160466	-0.772691	-1.40096	-0.566902	0.136679	-0.338619	-2.71524	-1.79616	-0.640216	-0.424078	-2.43199	-1.8362	0.115187	-0.228729	-1.46822	-1.23779	-1.82461	-1.96386	-0.874649	-1.84738	-0.989088	-1.53883	-2.13052	-1.57372	-0.727524	-0.217615	-2.53196	-2.0769	-0.50164	-0.948998	-2.06117	-2.40785	-0.535535	0.183136	-2.38208	-1.54843	0.622268	-0.694396
hsa-miR-4321	hsa-miR-4321	-5.16876	-6.06123	-3.57086	-3.00926	-5.11735	-5.19187	-3.29122	-3.04968	-5.1379	-4.06654	-2.20808	-2.51238	-4.57721	-4.92779	-2.30334	-2.13198	-6.26194	-5.04166	-3.13445	-1.7712	-5.51787	-5.67454	-2.61222	-1.5712	-5.37925	-4.8399	-4.88684	-5.31254	-5.09568	-4.87816	-4.48668	-4.58097	-6.54375	-6.56911	-2.60968	-1.99888	-7.13473	-5.80118	-2.13384	-2.16562	-6.67669	-5.45574	-1.85357	-1.66259	-5.8346	-5.08523	-4.90313	-2.06626
hsa-miR-4322	hsa-miR-4322	-4.80424	-4.75328	-2.69228	-2.4367	-4.52727	-4.54988	-1.318	-2.45456	-3.74841	-3.15419	-0.0506517	-0.879771	-3.74092	-4.40241	-1.27396	1.11706	-5.35278	-4.45965	-2.59239	0.961404	-4.89642	-4.73696	0.984558	2.82537	-5.01698	-4.37562	-2.62278	-4.37631	-4.08539	-2.53611	-4.12274	-2.46725	-5.1841	-4.717	-0.899594	-0.294357	-4.55195	-3.60107	-0.0948178	-0.605497	-4.21581	-3.65093	-0.545742	0.316464	-4.2291	-4.1701	-2.64182	0.352551
hsa-miR-4323	hsa-miR-4323	19.6555	18.3156	0.35741	0.509054	21.1862	21.3384	0.996973	0.850182	21.5143	20.7141	1.45556	3.37835	28.444	33.247	1.28384	2.98903	21.0534	23.3907	0.559143	1.75033	28.2878	27.2269	1.60316	2.66059	38.9848	16.8368	-1.42896	-1.81375	27.8262	24.7818	-1.94937	0.02629	22.8619	22.4244	3.26962	2.04836	20.4697	22.6161	2.93574	3.50089	23.1837	19.9141	1.46436	1.99712	22.0109	20.4676	0.68928	3.37353
hsa-miR-4324	hsa-miR-4324	18.5244	20.6972	-1.90385	-1.61168	49.3917	44.0876	-0.63704	-1.35343	12.9316	10.4225	-0.501893	-1.14121	29.9473	38.547	-0.458788	-0.0788433	7.89988	8.72333	-0.928728	-0.644906	22.6957	19.9663	-0.498406	-0.646404	38.8736	17.9031	-2.18419	-3.00909	42.9424	28.9886	-2.72683	-2.17552	4.0157	4.03268	-0.942999	-0.827824	4.53546	3.10082	-0.450105	-1.03901	21.643	18.3653	-0.62713	0.100665	13.6049	19.359	-0.611756	-0.095398
hsa-miR-4325	hsa-miR-4325	-3.88677	-3.73915	-1.99579	-1.80678	-4.03635	-3.82598	-2.20637	-1.90023	-3.17362	-3.48967	-1.19722	-1.70304	-2.45873	-2.48293	-1.29369	-2.08064	-5.08596	-3.22216	-2.53013	-1.49823	-2.99936	-3.16671	-1.35007	-1.55797	-2.82048	-3.1475	-3.40293	-2.95063	-2.53071	-3.16699	-2.55046	-3.50746	-4.71949	-4.02402	-1.81092	-1.26128	-5.0161	-3.56264	-1.63028	-2.21869	-4.07908	-3.12863	-1.56927	-1.00398	-3.64239	-4.41865	-2.49477	-1.77395
hsa-miR-4326	hsa-miR-4326	-0.973428	-2.48997	-1.49496	-1.15454	5.76708	5.69067	-1.6347	-1.90737	-0.001185	-0.311576	-0.735979	-1.02269	5.58181	7.61957	-0.814981	-0.416076	2.9106	4.63814	-1.08528	-0.511576	3.0421	2.63823	-0.788649	-0.697328	7.31613	5.6693	-2.8592	-3.81946	7.29718	5.98316	-2.66038	-3.03675	-0.625742	-0.770104	-1.03415	-1.52381	0.283195	-0.0340895	-1.30788	-1.21579	7.80872	7.2908	-0.626331	-0.037249	1.4447	3.43907	-0.65799	-0.765038
hsa-miR-4327	hsa-miR-4327	0.195536	0.573494	17.6563	8.07517	-0.895523	-0.935182	16.7229	11.593	-0.473866	-0.775221	13.5337	26.9167	0.432064	3.03384	15.7498	19.3838	-1.89206	-1.45691	8.51753	19.2802	-0.791297	-1.74969	20.4197	37.0247	-0.24976	-0.474208	17.9314	4.6713	1.29252	1.94182	-0.592363	14.6011	-2.07788	-3.19744	18.5487	15.6802	-1.49656	-1.61259	10.9544	26.3065	-0.515944	-0.270324	12.9837	28.3216	-0.95174	-1.42924	11.9386	27.4687
hsa-miR-4328	hsa-miR-4328	-3.09524	-3.77118	-1.43251	-1.47851	-2.63754	-2.56911	-1.54479	-1.54807	-2.7268	-1.76583	-0.999416	-1.51927	-1.99774	-1.17269	-0.428422	-0.426053	-3.6665	-2.36296	-1.60994	-1.09202	-2.96197	-2.96866	-1.01244	-0.899898	-1.82692	-2.09144	-2.88769	-3.45626	-1.32924	-2.48956	-2.48777	-2.67576	-3.31212	-3.26423	-1.57531	-1.03489	-3.59494	-2.59025	-1.1983	-1.40217	-2.70122	-3.03434	-1.01336	-0.567741	-3.8394	-3.79315	-1.63975	-1.23765
hsa-miR-4329	hsa-miR-4329	-4.19515	-5.17694	-2.45141	-2.52276	-3.87703	-3.7876	-2.25256	-2.18029	-4.20312	-3.33827	-0.724467	-1.84639	-2.71174	-3.1359	-1.60908	-1.58723	-5.03214	-4.47995	-1.81506	-1.70657	-4.52876	-4.74239	-1.60826	-1.61388	-3.62017	-3.54213	-3.93076	-4.60125	-3.93312	-3.69524	-3.99491	-3.56898	-5.46136	-4.82242	-1.975	-1.63831	-5.16735	-4.3001	-1.52922	-2.22763	-5.26148	-4.25987	-1.62978	-1.37126	-4.60585	-4.43981	-2.12553	-1.25598
hsa-miR-433	hsa-miR-433-3p	-4.78965	-4.40043	-2.57695	-2.50356	-4.29995	-4.4919	-2.65715	-2.09773	-3.30051	-3.77209	-1.86379	-1.7558	-3.12278	-1.64207	-1.98284	-0.905847	-5.01885	-3.50781	-2.84305	-1.71081	-4.70476	-4.93029	-2.32433	-1.89917	-2.78743	-1.96895	-3.50223	-4.40085	-3.67309	-4.25837	-3.12676	-3.33952	-5.26733	-5.13989	-2.06578	-2.22053	-5.14967	-4.45932	-2.21258	-2.03678	-4.32228	-4.77436	-2.28776	-1.39171	-4.46713	-3.69702	-3.45371	-1.83533
hsa-miR-4330	hsa-miR-4330	-5.4195	-6.1901	-3.25355	-2.907	-5.04266	-4.80709	-2.83969	-3.03877	-4.92827	-4.86562	-2.48962	-2.93617	-3.88676	-4.31819	-2.73194	-3.03909	-6.40067	-5.26634	-3.19647	-2.13884	-5.68969	-4.93398	-2.79294	-2.30252	-4.94419	-5.47069	-4.52178	-4.86583	-4.17832	-4.62879	-4.48627	-4.12546	-6.41906	-6.76823	-2.87256	-2.5126	-6.59323	-4.76771	-2.54592	-2.6689	-5.30545	-5.05846	-2.3967	-2.13898	-5.37558	-5.37786	-4.08659	-2.31881
hsa-miR-448	hsa-miR-448	-3.00987	-3.38262	-1.00889	-0.822477	-2.64044	-2.7969	-1.17212	-0.788981	-2.69258	-2.83306	-0.78954	-0.884707	-1.35803	-2.29702	-1.08147	-0.182327	-3.5089	-2.34475	-2.05917	-0.772396	-3.0987	-2.50256	-1.2194	-0.505038	-2.23762	-2.58348	-1.58715	-2.77255	-1.75452	-2.14915	-1.56058	-1.70255	-3.34393	-3.01237	-1.53932	-0.826234	-2.81575	-2.69364	-1.13932	-1.33924	-2.87141	-2.16789	-1.23638	-0.348492	-2.72993	-4.39883	-2.58381	-0.925442
hsa-miR-449a	hsa-miR-449a	-0.620917	-1.6936	-0.822669	-0.922152	-1.31954	-1.66117	-0.624933	-0.6016	-1.86648	-1.65592	0.250963	-1.35152	-1.07082	-1.03866	-0.221351	0.125107	-3.36908	-1.81358	-0.897556	-0.601562	-2.25631	-2.11175	-0.534785	-0.768504	-0.90537	-1.19731	-1.01766	-1.84537	-0.948113	-1.30548	-0.96095	-0.731282	-2.90524	-1.06234	-1.05887	-0.423037	-2.62199	-1.68538	-0.55562	-1.23971	-2.26048	-1.61947	-0.406609	-0.507086	-1.89469	-2.10862	0.727947	-0.882555
hsa-miR-449b	hsa-miR-449b-5p	-1.25353	-2.8346	-0.906461	-0.881844	-1.8107	-2.31526	-0.471575	-0.614231	-2.47633	-1.87363	-0.45569	-1.44802	-1.08958	-0.839834	-0.624275	-0.300274	-3.28047	-1.31344	-1.32743	-0.848005	-2.04549	-2.28944	-0.865597	-0.881606	-1.60466	-1.78131	-1.47056	-2.06633	-0.919832	-2.13886	-0.854401	-1.51328	-3.24903	-2.10611	-1.1786	-0.487291	-1.77566	-1.57163	-0.383282	-1.09229	-2.35296	-1.95724	-0.821028	-0.19176	-1.99104	-2.68569	-0.872015	-0.725463
hsa-miR-449b*	hsa-miR-449b-3p	2.10377	-1.10449	-0.66889	-1.18019	-0.430917	0.194854	-0.49113	-0.164163	-0.987186	-1.2673	1.45605	-0.484075	-1.30373	-0.073367	0.82647	1.59105	-0.947127	-0.56254	-0.054014	1.2869	-1.56803	-0.567266	2.00802	2.35619	-1.4842	-0.195094	-1.77453	-1.71931	-1.36921	-0.264662	-1.3714	-2.13684	-2.61997	-1.34654	-0.55979	0.523443	-0.794405	-2.45145	0.576345	-0.730077	-2.15217	-0.78267	0.591034	1.09632	-3.20196	0.77604	2.35496	1.02485
hsa-miR-449c	hsa-miR-449c-5p	-3.52625	-3.69751	-1.78431	-1.34417	-3.08714	-3.36308	-1.4112	-1.20829	-3.09516	-3.72347	-1.28017	-1.64403	-2.81018	-2.56113	-0.724006	-1.00369	-4.91531	-4.01385	-2.29287	-1.57761	-3.7952	-3.89569	-2.06882	-1.58694	-2.74112	-3.24445	-2.54255	-3.8984	-2.1942	-2.98621	-2.29582	-2.27822	-4.06905	-4.17734	-1.96306	-1.26053	-4.03837	-3.72617	-1.24441	-1.57659	-4.30968	-3.25747	-1.04153	-1.29154	-3.80739	-3.74367	-2.98252	-1.32619
hsa-miR-449c*	hsa-miR-449c-3p	0.507437	-1.19299	0.112255	0.423482	-0.182661	-0.569924	0.48435	0.464575	-1.23221	-1.03884	1.70254	1.13616	-0.0125799	0.739733	1.09541	1.06515	-1.50863	-0.689242	0.66017	0.536642	-0.702341	-0.783532	1.1924	1.53173	-0.217258	-0.663841	-0.886948	-1.59031	-0.327538	-0.757092	-0.431538	-0.761024	-1.05462	-0.904416	0.488476	0.693398	1.60107	-0.741464	-0.0546681	0.747513	-0.95683	-0.67504	1.0127	1.20002	-0.624614	-0.440788	2.98776	1.01266
hsa-miR-450a	hsa-miR-450a-5p	0.036033	-0.125067	0.043744	-0.19325	0.46546	-0.342635	0.002552	0.491027	0.362527	-0.375124	0.703103	0.130516	1.04982	3.81245	0.653216	0.805294	-0.781047	0.174164	-0.336332	0.465048	1.91911	1.90051	0.515492	0.472444	1.9532	1.77491	-0.112296	-0.683607	2.1644	0.287872	-0.105791	-0.336789	-0.835011	0.522562	-0.596079	0.033516	0.306369	-0.221702	-0.150372	0.420485	-0.381482	-0.439022	-0.291838	0.852142	-0.454535	0.357164	3.13891	0.239611
hsa-miR-450b-3p	hsa-miR-450b-3p	-0.323547	-1.67221	-0.475509	0.15599	-1.40484	-0.949512	-0.0684009	-0.285712	-1.33672	-1.29934	0.664357	-0.445792	0.258554	0.429168	1.00655	0.608649	-2.62033	-0.842534	0.0971565	-0.143633	-0.628137	-1.56957	0.256123	0.458917	-1.02106	-0.402303	-0.645866	-1.29812	-0.421505	-1.33327	-0.470045	-0.486662	-2.26719	-1.26474	-0.285932	0.0515646	-1.06036	-1.08638	0.0440035	-0.101262	-1.411	-1.28006	-0.114063	0.697291	-1.02187	-1.5657	1.44145	0.669182
hsa-miR-450b-5p	hsa-miR-450b-5p	-1.14425	-2.58452	-0.87992	-0.251559	-1.10827	-1.36929	-0.560553	-0.50463	-1.43574	-2.13021	0.0320445	-0.738424	-0.182515	-0.764843	-0.0073856	-0.954104	-2.39125	-1.75557	-0.392164	-0.327754	-2.40081	-1.51191	-0.595295	-0.0550016	-1.5476	-0.674757	-1.34259	-2.16233	-0.390469	-1.1477	-1.15037	-1.52072	-1.56075	-1.80934	-0.763142	-0.450812	-1.55043	-1.43722	-0.331806	-1.04362	-2.33418	-2.00775	-0.513263	0.011916	-1.37644	-2.14047	0.731686	-0.280072
hsa-miR-451	hsa-miR-451a	155542	202428	2110.5	707.708	160810	192658	2161.78	2497.4	209871	149533	1129.01	4714.95	186359	210457	1146.71	2736.82	196095	193009	1704.5	53.1451	174328	209000	4029.47	5070.54	226837	197767	3012.71	2430.8	184908	214360	900.435	4730.24	181057	171345	2650.67	707.451	164930	165958	1871.89	3027.56	205163	146325	672.949	5201.65	169560	231887	1097	1770.61
hsa-miR-452	hsa-miR-452-5p	-6.85889	-6.65854	-3.56553	-3.54512	-5.58249	-6.08251	-3.12916	-3.43617	-5.16159	-5.06272	-2.97615	-2.72907	-3.86495	-4.75372	-3.36969	-2.62299	-6.75482	-6.01809	-4.26176	-2.59338	-5.71712	-5.79725	-3.33131	-2.6215	-5.45848	-5.35568	-4.70797	-5.79039	-5.15689	-5.10138	-4.12294	-4.56777	-6.58634	-5.36773	-3.37594	-2.64704	-6.5399	-5.70365	-2.78909	-2.99135	-5.70896	-5.20954	-3.22966	-2.42622	-5.15701	-5.39678	-5.49083	-2.71309
hsa-miR-452*	hsa-miR-452-3p	-7.42737	-7.28069	-4.48445	-3.56219	-6.84744	-6.7364	-3.6818	-3.66513	-6.53587	-6.43763	-3.24832	-3.8777	-5.35988	-5.6304	-3.28183	-2.9005	-7.92723	-6.93041	-4.88197	-3.74706	-7.15863	-7.25425	-3.73337	-3.60665	-5.93573	-6.56326	-5.42452	-6.09913	-5.6023	-6.13439	-4.79568	-5.51226	-8.14072	-9.3246	-4.14952	-3.18849	-7.1115	-7.24685	-3.12661	-3.48861	-7.26953	-6.75985	-3.07436	-3.42198	-6.74734	-7.91756	-6.70212	-3.29624
hsa-miR-454	hsa-miR-454-3p	41.0315	53.3044	-0.310354	-0.924977	46.5165	35.1965	-0.18565	0.004294	50.0344	26.9478	-0.2513	-0.194088	36.6236	55.8199	-0.873735	0.55272	19.5836	39.3342	-0.943886	-0.291692	32.081	30.9837	-0.648771	-0.252515	52.7938	85.7983	-0.759006	-1.70618	120.454	85.8681	-0.591736	-0.565495	51.5409	38.1908	-0.618973	-0.788091	58.7428	21.3217	-0.413676	-0.107122	43.884	30.319	-0.570582	0.0596173	27.2163	63.0163	-1.40357	-0.024142
hsa-miR-454*	hsa-miR-454-5p	29.3291	23.7084	1.59974	1.05242	37.8514	28.0064	1.09961	1.6037	25.5941	15.2574	2.15513	1.16071	24.3143	26.6321	2.32766	1.8852	17.227	22.8383	1.40649	1.88058	19.7099	19.5438	1.8998	1.68029	33.5517	50.1521	0.857673	0.236378	39.4789	21.8742	0.707096	0.931378	21.3107	13.773	0.985948	1.37896	13.7642	12.8291	1.21999	1.05471	16.5372	13.4093	1.64268	1.71429	13.092	26.8014	3.50165	1.87792
hsa-miR-455-3p	hsa-miR-455-3p	-4.43343	-5.35664	-2.52055	-2.37534	-3.73104	-4.26745	-2.35863	-1.97405	-3.55272	-3.89302	-1.47648	-2.01804	-3.04971	-3.62117	-1.66632	-2.26524	-5.00719	-4.22176	-2.50607	-1.68266	-4.22835	-4.7043	-1.24375	-1.59549	-3.31671	-3.78682	-3.2119	-3.49371	-3.4571	-3.46849	-2.98889	-3.42871	-5.54698	-4.6261	-2.20759	-1.42339	-4.57462	-4.47281	-2.01308	-1.66996	-4.16557	-4.28606	-1.49158	-1.20131	-4.25487	-4.40802	-4.36069	-1.45426
hsa-miR-455-5p	hsa-miR-455-5p	-2.2075	-3.65698	-1.33262	-1.41702	-2.28171	-2.53266	-1.53826	-0.807805	-2.38126	-2.98661	-0.97927	-1.20524	-1.87681	-1.11051	-0.629282	-0.940447	-3.78895	-2.88267	-0.978731	-0.478023	-3.05643	-2.8574	-1.34781	-0.901522	-3.16039	-2.65121	-2.56705	-2.56966	-2.56041	-2.28628	-1.85579	-2.68605	-3.08155	-3.06247	-1.44149	-0.888411	-4.29833	-3.05992	-1.34905	-1.07908	-3.19335	-2.29617	-1.19907	-0.11942	-3.76117	-2.75489	-0.179292	-0.821319
hsa-miR-466	hsa-miR-466	-3.12254	-5.17069	-2.47575	-2.12671	-4.12284	-3.12218	-1.53401	-1.89473	-3.48265	-3.51156	-0.889119	-1.1758	-2.62896	-2.64535	-0.562573	0.334636	-4.82278	-3.93307	-2.03163	-0.729602	-3.3675	-3.73427	-0.65171	-0.0325724	-2.74334	-3.28416	-4.00425	-4.1548	-2.47826	-2.73049	-3.73927	-3.38874	-5.5676	-6.09915	-1.59841	-1.14418	-1.24026	-4.85277	-0.883611	-1.43659	-2.75014	-3.37241	-0.891279	-0.908226	-3.87537	-4.0851	-2.81396	-0.0585
hsa-miR-483-3p	hsa-miR-483-3p	6.72519	2.80919	4.07562	3.23306	5.66604	4.52128	18.0318	8.13592	1.78426	2.45931	3.77892	13.3335	3.01439	4.35173	11.6504	6.05153	3.58806	3.50299	9.96032	9.30559	4.73626	4.16193	9.272	11.8044	3.9084	3.0036	3.29284	2.43147	2.67429	2.26856	3.37208	4.21549	1.77136	2.52834	10.3283	9.54105	5.17636	2.26335	8.44694	7.31456	2.96231	3.74017	7.99718	7.48559	2.18558	5.26559	15.1623	14.6824
hsa-miR-483-5p	hsa-miR-483-5p	2.36685	2.72997	6.7733	0.357824	4.10206	4.66904	7.57617	2.63373	4.30241	2.16258	5.92123	10.5596	5.77073	16.4509	4.85067	5.36363	0.67815	0.607161	1.25518	10.39	6.25188	4.04451	8.5086	13.0269	5.03558	2.23603	11.6561	0.331198	3.8179	4.94593	-2.31401	10.9568	2.50356	1.27559	7.40885	7.42465	4.46734	1.67202	5.24657	16.2067	10.6653	5.74767	8.03593	14.191	4.72981	3.73578	7.50898	24.1929
hsa-miR-484	hsa-miR-484	2202.29	2488.56	4.02459	2.42509	1957.69	2141.83	8.54548	9.57112	2116.97	1973.82	3.78685	17.8812	2194.59	2955.81	3.11268	8.74486	2586.12	2645.19	3.04723	3.633	1719.24	1578.21	3.71052	8.35878	2496.99	2323.05	3.69679	1.27404	3413.28	2946.8	0.344759	10.2997	1780.05	1717.52	9.52129	2.80127	1529.92	1805.7	4.08469	17.5373	1670.82	1467.92	2.63906	7.61507	608.922	784.006	1.41498	2.88849
hsa-miR-485-3p	hsa-miR-485-3p	3.00961	1.47975	2.47766	1.39506	1.71381	0.509463	6.58579	2.21933	5.75548	5.8996	3.1968	9.97596	13.3272	20.4914	5.40978	7.39055	4.40328	4.81569	4.20424	2.47252	4.07866	4.37496	3.49071	2.57131	30.1596	26.8555	3.13968	0.695486	3.27599	2.19604	0.191803	1.56234	3.36755	3.59688	2.62	3.36214	2.75856	1.46123	3.57608	2.73118	3.84103	3.65224	3.33968	3.61424	2.09753	4.64623	5.49524	6.32277
hsa-miR-485-5p	hsa-miR-485-5p	-3.77682	-4.02356	-2.21742	-1.853	-4.21216	-4.01695	-1.6716	-1.84567	-3.73986	-3.26276	-1.27521	-1.67633	-2.4789	-2.83086	-1.45949	-1.16844	-4.26975	-3.51637	-2.49301	-1.61618	-3.9991	-3.99193	-1.98581	-1.38583	-2.7388	-2.78551	-2.55431	-3.49143	-2.81792	-3.29632	-2.32173	-2.86245	-4.64552	-4.69469	-1.79625	-1.98881	-4.3265	-3.62426	-1.69507	-1.68938	-3.80315	-3.55387	-1.9283	-1.45102	-3.84923	-4.35239	-3.01463	-1.22524
hsa-miR-486-3p	hsa-miR-486-3p	-6.19568	-6.02951	-2.73821	-2.45086	-4.98609	-5.06863	-1.52868	-2.17244	-4.72893	-5.13736	-1.98439	-0.770179	-4.05276	-4.06836	-1.34462	-1.0391	-6.37948	-4.78266	-2.23117	-1.74623	-5.77372	-5.13692	-0.016808	-0.745673	-4.54886	-3.75669	-1.97113	-5.07401	-3.16403	-4.57619	-3.4431	-2.73562	-5.97466	-5.5318	-1.19702	-1.61393	-5.49694	-5.40107	-1.18073	-0.739513	-4.35261	-5.16009	-2.02922	-0.829367	-5.45315	-6.26641	-2.80233	-0.275214
hsa-miR-486-5p	hsa-miR-486-5p	72414.1	89146.9	36.3275	14.0095	77212.4	88158.8	33.5911	35.407	73414.7	67580.6	20.0511	61.3477	76891.5	88242.6	31.6816	43.9977	97104.3	84882.9	27.8071	26.3513	82145.7	80885.6	103.452	79.2103	105416	61130.4	59.6376	15.3558	89997.4	89177.6	3.1676	95.2129	62524.2	58654.5	35.8818	22.5395	58349.4	53466	23.444	53.5558	80557	67518.6	18.9574	70.3227	57655.7	58801.2	41.1263	54.0776
hsa-miR-487a	hsa-miR-487a-3p	-5.15801	-5.78624	-2.88455	-2.84636	-4.77854	-4.67607	-2.2858	-2.45894	-3.52939	-4.35599	-1.6965	-1.44654	-1.95017	-1.81047	-1.37997	-1.17673	-5.59055	-3.60666	-2.80596	-2.40611	-4.78628	-5.2138	-2.24395	-2.13891	-3.1757	-0.0331821	-3.30136	-3.87563	-3.74611	-4.08583	-3.79374	-3.79288	-5.60475	-5.27595	-2.59714	-2.26653	-5.01342	-5.10421	-2.16199	-2.48944	-4.70734	-5.19513	-2.14363	-1.84899	-4.5732	-5.38208	-3.56678	-2.21817
hsa-miR-487b	hsa-miR-487b-3p	-0.675584	-0.96994	-0.879396	-1.25093	-0.909271	-1.44363	-0.940865	-0.787588	6.32086	4.4165	2.32335	10.3477	2.01915	4.13144	0.164906	2.93929	-0.574853	1.67752	-0.759778	-0.733851	-0.286574	-0.782632	-0.230234	0.665526	6.3405	26.3701	3.87058	0.877804	0.472246	-0.019053	-2.23164	-1.79382	-0.192642	0.322622	0.965372	-0.282048	0.388655	-1.23141	-0.495193	0.62492	0.624774	0.457008	-0.297807	1.20168	0.562146	1.46393	-0.686197	0.432447
hsa-miR-488	hsa-miR-488-3p	-1.37642	-2.26165	-0.681059	-0.857046	-1.5148	-1.99543	-0.753605	-0.092117	-2.00758	-1.37094	-0.592996	-1.03522	-0.291982	-0.43549	-0.206152	-0.465613	-3.69651	-1.42533	-0.167007	-0.434941	-2.5233	-1.95807	-0.241055	-0.421071	-1.14618	-1.11368	-1.23405	-2.04983	-1.23846	-1.95818	-0.90621	-0.965331	-2.945	-1.1508	-0.959326	-0.112854	-2.01774	-1.19053	-0.932863	-0.301732	-1.96315	-1.78794	-0.493421	-0.213071	-1.56934	-2.70841	0.368472	-0.45842
hsa-miR-488*	hsa-miR-488-5p	-3.93452	-4.37634	-1.87711	-2.06969	-2.76943	-2.95887	-1.59055	-1.66136	-2.67524	-2.68665	-1.29471	-1.5082	-2.39586	-2.33708	-0.621743	-1.40707	-3.7935	-3.09369	-2.22918	-1.25646	-3.33777	-3.77072	-1.20102	-1.29006	-2.76124	-3.04284	-2.86211	-3.97826	-2.56957	-3.5581	-2.85427	-2.65623	-4.54355	-3.9205	-1.22357	-1.17766	-4.02553	-2.84149	-1.29042	-1.38367	-3.73793	-4.38352	-1.5033	-0.865585	-4.06965	-3.64265	-3.33395	-1.46258
hsa-miR-489	hsa-miR-489-3p	-3.24334	-4.11201	-1.72725	-1.07663	-2.00006	-2.2935	-1.62035	-1.14399	-1.95794	-1.62084	-0.937905	-1.0431	-1.79422	-1.52584	-1.38314	-1.77185	-3.64278	-2.03491	-2.07054	-0.956533	-3.22788	-2.0934	-1.65147	-0.505867	-2.49825	-2.98479	-3.19792	-3.87525	-1.12711	-1.9272	-2.84247	-3.00979	-2.42572	-1.70239	-1.52007	-1.3368	-2.12827	-0.974951	-0.857791	-0.965262	-2.72104	-1.85195	-1.40707	-0.929109	-2.36958	-2.61866	-3.75058	-0.791393
hsa-miR-490-3p	hsa-miR-490-3p	-4.66354	-5.17703	-3.10856	-2.55472	-4.27956	-4.55073	-2.35398	-2.46545	-4.54168	-4.36135	-2.33268	-2.53602	-3.48079	-4.19699	-2.0667	-2.88828	-5.58998	-4.85166	-3.32191	-1.98933	-4.40761	-4.82668	-2.22169	-1.73677	-3.96334	-4.48561	-3.44628	-4.32218	-3.14144	-4.2098	-3.28594	-3.41644	-5.7131	-4.75032	-2.24845	-1.9229	-5.74657	-5.0877	-2.40904	-2.68243	-5.27262	-4.28367	-2.3362	-1.76599	-4.59738	-5.48534	-4.53426	-2.19124
hsa-miR-490-5p	hsa-miR-490-5p	-2.88043	-3.79747	-2.74004	-2.34684	-3.44398	-2.90614	-2.15496	-1.98176	-1.77183	-2.12121	-1.43703	-2.41698	-2.88856	-2.15808	-2.02924	-0.750876	-4.16562	-1.59946	-2.58996	-1.16591	-3.61916	-3.34614	-0.910549	-0.589819	-3.3926	-2.92914	-3.50449	-4.15863	-1.27946	-0.786577	-3.56513	-3.30774	-2.1891	-1.01876	-2.11673	-1.7959	-2.96808	-1.47791	-1.69284	-1.98177	-3.32479	-2.74818	-1.83696	-1.14538	-2.94712	-2.69792	-2.32815	-0.771724
hsa-miR-491-3p	hsa-miR-491-3p	2.79171	0.561431	0.297352	-0.0849416	1.36518	0.456049	1.2239	0.570247	-0.572446	1.07238	0.877731	1.28782	2.36039	3.16344	0.864123	1.17478	-0.648951	-0.317456	0.521093	0.172851	2.37634	0.317424	1.09179	1.77207	1.67609	1.76532	-0.633067	-1.75756	1.30806	0.287469	-0.595806	0.105727	0.863749	1.99477	0.62206	1.54398	6.24712	1.34678	0.426592	1.13853	2.31943	2.56182	1.60138	1.83558	0.144426	1.42647	3.40546	0.756146
hsa-miR-491-5p	hsa-miR-491-5p	-1.12468	2.18767	-2.56061	-2.34473	2.0838	-0.673252	-1.73355	-2.64678	-0.517922	-0.549962	-1.52843	-1.4279	-1.15769	2.80565	-1.92791	-1.1496	-1.97007	-1.13169	-2.5058	-1.60336	-1.24046	-2.2968	-2.34146	-1.51712	2.85265	-0.079053	-3.60246	-5.41062	4.4065	4.01849	-3.85687	-3.89778	-1.9553	-1.88751	-1.8917	-1.56386	-3.06673	-2.27589	-2.2255	-1.9593	-0.545918	-0.727167	-1.4496	-1.62965	-2.5626	-1.70807	-2.55923	-1.61419
hsa-miR-492	hsa-miR-492	-2.24285	-2.47861	-1.48155	-1.16516	-2.23757	-2.3405	-1.02262	-1.22848	-2.70469	-2.46649	-0.328357	-1.09146	-1.32494	-1.67624	-0.568588	-0.832694	-2.95941	-2.36412	-1.29986	-1.01898	-2.97474	-2.94185	-1.06257	-0.538512	-2.01295	-2.50473	-1.67799	-2.79029	-1.56963	-2.21018	-1.12781	-1.56461	-2.89218	-2.99916	-1.40294	-1.11315	-2.27738	-2.64681	-1.11644	-1.18475	-2.94833	-2.14276	-1.0169	-0.586947	-2.79513	-2.76092	-1.94985	-0.646889
hsa-miR-493	hsa-miR-493-3p	-4.28554	-6.11751	-2.40606	-2.42306	-4.52545	-4.41317	-1.97888	-2.09083	-4.34963	-4.34607	-1.94965	-2.27947	-3.88212	-3.60798	-2.00757	-2.28672	-5.40935	-4.51178	-2.81941	-1.87521	-4.79714	-5.21964	-2.06007	-1.65209	-4.00304	-4.2316	-3.77825	-4.99879	-3.96361	-4.35105	-3.90425	-3.03932	-6.16948	-5.32158	-2.29923	-1.96864	-5.43958	-4.37014	-1.77453	-2.06175	-4.20046	-4.61748	-2.44734	-0.968791	-4.94792	-5.17204	-4.25192	-1.52506
hsa-miR-493*	hsa-miR-493-5p	-1.01826	-2.2645	-0.599385	-0.759807	-1.27787	-1.73876	0.318257	-0.233572	-0.0170033	-1.17129	0.987433	2.63117	-0.0442861	1.61424	0.750181	0.202446	-2.21203	-0.478676	-0.840958	-0.280887	-1.90965	-1.12626	-0.387094	0.399669	2.43784	4.23326	0.191672	-0.605013	-0.617975	-1.31546	-1.35821	-0.892933	-1.67786	-0.693688	-0.207488	-0.366461	-1.26228	-1.53859	-0.138092	-0.163995	-0.265062	-1.34657	-0.249899	-0.009063	-1.3526	-1.5258	0.602613	0.544738
hsa-miR-494	hsa-miR-494-3p	371.569	419.137	10.1222	0.358955	787.207	973.601	6.43383	4.16715	883.716	872.26	4.25589	15.4861	714.523	616.899	5.26807	7.94779	755.673	720.42	4.79109	8.9594	855.104	726.179	3.47974	11.9368	490.031	651.248	15.2222	1.92574	555.9	1429.95	-2.38875	13.0516	867.419	904.87	11.0513	6.07507	732.433	1003.77	4.44442	21.5522	662.161	777.369	8.46661	14.7216	823.328	811.086	12.9655	19.779
hsa-miR-495	hsa-miR-495-3p	1.32594	1.14217	0.113048	0.274136	1.35815	0.036975	0.916713	0.649002	13.6709	4.52843	2.69812	8.99094	9.74338	13.0993	1.2967	5.071	1.58211	3.99006	0.572675	0.235327	3.25098	3.6747	0.0954828	1.84986	21.6313	69.6882	3.9843	3.16614	2.59393	0.969881	-0.509861	-0.0679	2.67409	3.83819	1.78446	0.304829	1.42277	1.71643	0.798609	2.1278	4.00026	3.21834	0.677597	2.36739	2.68394	5.7699	0.160161	1.59079
hsa-miR-496	hsa-miR-496	-3.86029	-4.48405	-1.92328	-1.4843	-2.7458	-3.24588	-1.65924	-1.72675	-2.34009	-2.2969	-1.1683	-1.01692	-1.65758	-1.13681	-0.87629	-0.239225	-3.97327	-2.55117	-1.91798	-1.31626	-3.52964	-3.59459	-1.43384	-0.79145	-1.04552	-0.908041	-2.65746	-3.83345	-2.06546	-2.7558	-3.12762	-3.12678	-3.37667	-3.47665	-1.46233	-1.13638	-3.86413	-2.03949	-1.07406	-1.21954	-4.06983	-3.1169	-1.01702	-0.867246	-3.18772	-3.56548	-3.16579	-0.390201
hsa-miR-497	hsa-miR-497-5p	-1.3818	-0.760148	-0.354733	-1.02836	-1.94664	-2.51887	0.00873	-0.745742	-1.52325	-2.35588	-0.4439	0.755659	-1.68935	-1.40597	0.504328	0.212873	-4.26235	-2.42543	-0.52719	-0.485057	-2.70792	-2.63035	0.463852	-0.048955	-1.72788	-1.46667	0.975341	-2.3658	-0.337253	-1.71667	-1.85914	-0.058552	-4.39751	-3.69605	-0.206398	-0.714021	-2.92301	-3.04967	0.577019	0.417795	-3.39071	-3.14875	-0.840021	0.744043	-2.83923	-2.97941	4.21881	3.55264
hsa-miR-497*	hsa-miR-497-3p	-5.70447	-5.25439	-2.27314	-2.12271	-4.37124	-4.71611	-2.11612	-2.06451	-4.55601	-4.20269	-2.05246	-2.26738	-3.72656	-3.8082	-2.20198	-2.4283	-5.32028	-4.50178	-2.80896	-2.1335	-5.08171	-5.03167	-2.4181	-1.87454	-4.02538	-3.715	-4.2325	-4.04936	-3.1925	-4.12352	-3.57672	-3.54601	-5.71504	-5.23251	-2.51128	-1.71545	-5.24034	-4.74015	-2.07802	-2.79484	-5.08024	-4.91931	-1.97347	-1.59607	-4.66047	-5.24864	-3.6203	-2.13008
hsa-miR-498	hsa-miR-498	1.12148	0.282984	0.741833	0.267613	0.517278	-0.350369	0.9966	0.846473	0.0349966	0.059602	1.86467	2.41811	0.246957	0.844322	1.17463	1.54479	-0.597684	0.384091	0.947394	1.87027	-0.152851	-0.678943	2.31071	2.96417	0.157988	0.309725	1.80993	-0.023441	0.809807	0.0807968	-0.18948	1.09241	-0.685614	0.310324	0.355493	1.0022	-0.537392	-1.10468	0.95171	1.89824	0.271602	0.391772	0.947998	2.56348	-0.664686	-1.21036	1.618	1.58821
hsa-miR-499-3p	hsa-miR-499a-3p	-4.78295	-5.60501	-2.48514	-2.11879	-4.4506	-4.67035	-1.92746	-2.16737	-4.89653	-3.96108	-1.12268	-2.05043	-2.96108	-3.77928	-2.13126	-1.64274	-5.44764	-4.5474	-2.93688	-1.26159	-4.15659	-3.68653	-2.32109	-1.79044	-3.86732	-4.21367	-3.54349	-4.29312	-2.75565	-3.49563	-3.10089	-3.31183	-5.30854	-5.33617	-2.24087	-1.80435	-5.00261	-4.29418	-1.66559	-2.15419	-4.5484	-3.99221	-1.60905	-1.0499	-4.21387	-5.22541	-4.09056	-1.97999
hsa-miR-499-5p	hsa-miR-499a-5p	-1.57371	-1.77593	-0.659773	-0.637647	-1.98054	-2.04252	-0.230231	-0.780315	-1.745	-1.33563	-1.01455	-1.33314	-0.687253	-0.879019	-0.640669	0.10593	-3.65143	-1.49691	-0.928527	-0.726084	-1.67917	-1.49486	0.878921	-0.771258	-2.16033	-0.678433	-0.448746	-2.25683	-0.565041	-1.81539	-0.932651	-1.01721	-2.75366	-2.35185	-0.210038	-0.407329	-1.86332	-1.75047	-0.151488	-1.4829	-1.57139	-1.55291	-0.612115	-0.468955	-1.71661	-1.88254	1.54613	-0.17763
hsa-miR-500a	hsa-miR-500a-5p	61.2727	85.5264	-2.7666	-3.359	79.6863	77.9043	-2.30416	-2.4555	87.2396	66.4067	-2.71158	-1.9267	74.9184	104.821	-2.60559	-0.523871	56.9949	68.4479	-3.05962	-2.34784	62.8635	49.3689	-1.89154	-1.21602	68.2801	70.4302	-3.42741	-5.4745	92.1307	94.6455	-4.51665	-3.4558	52.0025	55.3533	-1.91584	-2.21231	49.3824	44.648	-2.03417	-1.69533	57.5948	48.4939	-2.23618	-1.15867	45.9518	58.5918	-4.45395	-1.28033
hsa-miR-500a*	hsa-miR-500a-3p	96.7234	159.007	-1.9042	-1.57188	144.061	128.052	-1.49122	-1.52141	146.643	119.08	-1.30015	-0.35717	123.726	163.905	-1.40953	0.227742	95.9727	140.751	-2.31819	-0.855471	94.8777	72.163	-1.19163	-0.470576	110.251	139.321	-1.24734	-2.30656	165.683	143.502	-1.94966	-1.21719	63.1388	74.0756	-1.56093	-1.18057	65.2983	58.4025	-1.14967	-0.775515	72.6142	65.7786	-1.187	-0.32196	51.3619	75.8196	-0.857294	0.786517
hsa-miR-500b	hsa-miR-500b-5p	28.1252	42.6665	-0.488681	-0.684701	48.3138	43.7769	-0.675723	0.173476	50.8594	41.3813	0.449696	-0.131273	44.9508	62.9383	-0.0705561	0.484546	29.1991	41.5596	-0.21002	-0.088956	29.7762	24.6835	0.405259	0.199673	43.881	52.6466	-1.16957	-1.88963	62.6432	57.4224	-1.089	-0.977121	17.6808	20.8183	-0.357885	-0.744032	16.9306	16.1677	-0.88705	-0.504328	22.3809	19.3896	-0.313882	-0.078633	13.1686	22.2994	2.13169	0.405303
hsa-miR-501-3p	hsa-miR-501-3p	22.8002	41.0705	-3.24993	-1.89609	58.4454	56.3525	-2.45161	-2.0761	49.4493	43.7373	-1.67685	-1.85988	43.5596	57.3493	-2.52953	-1.53929	42.5419	68.751	-2.64963	-1.93349	35.5109	27.4397	-2.23977	-1.60605	44.7906	46.2256	-3.01039	-4.39966	57.5375	56.4814	-3.46831	-3.08498	22.9031	25.6206	-1.8476	-1.57449	25.8984	22.8049	-1.77665	-1.72247	36.4631	36.3333	-1.87338	-0.958828	24.4788	26.3212	-3.1944	-1.15828
hsa-miR-501-5p	hsa-miR-501-5p	67.585	112.632	-1.53964	-1.86941	81.2048	79.8296	-1.24452	-0.86274	85.8215	71.5964	-0.458299	-0.684828	81.024	123.86	-0.654322	-0.0827698	60.9343	65.9689	-1.12531	-0.68251	73.0997	51.1599	-0.889007	-0.507051	72.6007	64.7022	-1.57711	-2.86937	111.046	109.859	-2.34254	-0.823664	45.6406	52.7853	-1.42451	-1.44941	47.7451	40.4607	-0.988536	-0.584061	64.9549	54.0811	-0.784226	-0.203892	42.0675	51.2574	-0.652017	0.161161
hsa-miR-502-3p	hsa-miR-502-3p	64.3258	108.016	-2.04349	-2.4827	122.867	111.466	-1.63625	-1.4675	112.356	93.0429	-1.30612	-1.66736	93.4941	120.463	-1.66667	-1.55961	84.2542	129.055	-2.50282	-1.65444	73.2165	59.7835	-1.62335	-0.848713	90.9291	106.81	-2.92116	-3.651	117.927	105.045	-3.42814	-2.48248	55.8716	68.6981	-1.97573	-1.8544	58.6191	54.3825	-2.01112	-1.45228	65.1709	65.2773	-1.23341	-1.16358	42.4731	68.0971	-2.86962	-1.34626
hsa-miR-502-5p	hsa-miR-502-5p	5.76396	14.5015	-0.417072	-0.038231	15.3366	11.4125	0.140681	-0.416202	11.7159	5.23738	0.669023	-0.092543	6.40328	15.9122	0.364864	0.171021	5.6489	10.5803	-0.094399	-0.257888	4.92779	4.56798	0.475932	0.224409	12.2734	16.378	-0.649693	-1.07379	15.7802	13.0884	-0.413812	-0.502506	6.47942	4.63156	-0.238002	-0.264587	5.1597	4.54057	-0.163886	-0.434852	4.67894	4.94073	0.163697	0.380123	4.04926	5.53838	2.11245	0.22456
hsa-miR-503	hsa-miR-503-5p	-2.95022	-2.10796	-2.73336	-2.84292	2.87418	2.83225	-2.48713	-2.61647	3.33959	-0.632452	-1.64207	-1.56944	3.10688	4.06775	-2.18112	-1.56387	2.97974	4.19301	-3.68241	-2.4801	3.47503	3.27741	-2.54901	-2.10286	5.52902	3.49618	-3.29947	-4.5516	4.26966	3.57915	-3.40899	-3.72981	-1.82123	-2.02446	-2.5128	-2.4088	-1.73404	-3.00165	-2.45122	-2.39519	-2.51667	-2.61142	-2.23788	-1.87312	-2.96017	-2.14707	-4.89233	-2.59026
hsa-miR-504	hsa-miR-504-5p	-1.56637	-3.03569	-1.27507	-1.36899	-3.34983	-2.49911	-0.906359	-1.15552	-2.52183	-2.69251	0.0779293	-1.1311	-2.18674	-1.61367	-0.738539	0.035232	-3.14382	-2.0957	-1.74859	-0.967664	-2.8295	-3.05908	-0.683906	-1.06285	-2.69278	-2.57793	-2.7183	-3.33166	-1.93007	-2.37842	-2.60627	-2.76772	-3.97709	-2.96875	-0.984973	-1.29096	-2.75764	-2.71579	-0.759741	-1.18866	-3.12986	-2.95305	-1.1049	-0.564681	-2.48077	-2.9224	-0.166415	-0.901285
hsa-miR-505	hsa-miR-505-3p	45.5209	45.4422	0.514681	-0.304152	63.4087	51.9351	1.29991	0.22948	34.293	31.1768	1.31673	2.32573	28.7222	59.2216	0.81047	2.61362	31.357	36.3304	0.634501	0.645901	46.5074	35.2246	0.672047	1.33485	79.661	52.3099	0.434844	-0.767114	48.8169	33.144	-0.594379	0.534054	24.3885	23.2044	1.24168	0.703547	22.0405	19.6801	1.18859	2.10831	38.8428	36.0387	0.487876	2.0373	17.4511	24.0216	1.83562	1.51418
[truncated: 321 more rows]
[truncated: 68 more columns]

## Sheet: Blatt1
Blut 32_nach
Blut 40_nach
Blut 48_nach
Blut 156_nach
Blut 26_nach
Blut 24_nach
Blut 33_nach
Blut 202_nach
Blut 104_nach
Blut 173_nach
Blut 154_nach
Blut 183_nach
Blut 14_nach
Blut 95_nach
Blut 193_nach
Blut 7_vor
Blut 9_vor
Blut 11_vor
Blut 130_vor
Blut 3_vor
Blut 2_vor
Blut 8_vor
Blut 200_vor
Blut 83_vor
Blut 167_vor
Blut 129_vor
Blut 127_vor
Blut 1_vor
[truncated: 2 more rows]
