# Supplementary material for: miRNAs and sports: tracking training status and potentially confounding diagnoses
Source: J Transl Med. 2016 Jul 26;14:219. doi: 10.1186/s12967-016-0974-x (PMC4960671; doi:10.1186/s12967-016-0974-x)
Supplement: Supplementary file 2 — 10.1186/s12967-016-0974-x [file 12967_2016_974_MOESM2_ESM.xlsx]

## Sheet: hmdd-match.txt
hsa-mir-744	Stomach Neoplasms
hsa-mir-590	Alzheimer Disease
hsa-mir-584	Melanoma
hsa-mir-550a-1	Melanoma
hsa-mir-513c	Liver Cirrhosis
hsa-mir-513b	Liver Cirrhosis
hsa-mir-485	Carcinoma, Non-Small-Cell Lung
hsa-mir-483	Sepsis
hsa-mir-483	Adrenocortical Carcinoma
hsa-mir-4257	Breast Neoplasms
hsa-mir-409	Prostatic Neoplasms
hsa-mir-409	Breast Neoplasms
hsa-mir-378a	Melanoma
hsa-mir-378a	Carcinoma, Renal Cell
hsa-mir-378a	Prostatic Neoplasms
hsa-mir-378a	Melanoma
hsa-mir-378a	Carcinoma, Renal Cell
hsa-mir-378a	Prostatic Neoplasms
hsa-mir-361	Melanoma
hsa-mir-361	Carcinoma, Non-Small-Cell Lung
hsa-mir-339	Carcinoma, Renal Cell
hsa-mir-326	Multiple Sclerosis
hsa-mir-324	Breast Neoplasms
hsa-mir-30c-2	Parkinson Disease
hsa-mir-24-1	Diabetes Mellitus, Type 2
hsa-mir-24-1	Pre-Eclampsia
hsa-mir-24-1	Breast Neoplasms
hsa-mir-24-1	Urinary Bladder Neoplasms
hsa-mir-212	Urinary Bladder Neoplasms
hsa-mir-210	Pancreatic Neoplasms
hsa-mir-210	Kidney Failure, Acute
hsa-mir-210	Pre-Eclampsia
hsa-mir-210	Breast Neoplasms
hsa-mir-210	Lymphoma
hsa-mir-210	Carcinoma, Renal Cell
hsa-mir-191	Diabetes Mellitus, Type 2
hsa-mir-18b	Breast Neoplasms
hsa-mir-18a	Melanoma
hsa-mir-18a	Carcinoma, Hepatocellular
hsa-mir-18a	Colorectal Neoplasms
hsa-mir-18a	Carcinoma, Squamous Cell
hsa-mir-18a	Melanoma
hsa-mir-18a	Carcinoma, Hepatocellular
hsa-mir-18a	Colorectal Neoplasms
hsa-mir-18a	Carcinoma, Squamous Cell
hsa-mir-182	Lung Neoplasms
hsa-mir-182	Breast Neoplasms
hsa-mir-181a-2	Melanoma
hsa-mir-181a-2	Lymphoma
hsa-mir-181a-2	Pre-Eclampsia
hsa-mir-181a-2	Multiple Myeloma
hsa-mir-181a-2	Breast Neoplasms
hsa-mir-17	Neoplasms
hsa-mir-17	Stomach Neoplasms
hsa-mir-17	Melanoma
hsa-mir-17	Carcinoma, Non-Small-Cell Lung
hsa-mir-17	Lymphoma
hsa-mir-17	Nasopharyngeal Neoplasms
hsa-mir-17	Carcinoma, Hepatocellular
hsa-mir-17	Endometriosis
hsa-mir-17	Breast Neoplasms
hsa-mir-17	Neoplasms
hsa-mir-17	Stomach Neoplasms
hsa-mir-17	Melanoma
hsa-mir-17	Carcinoma, Non-Small-Cell Lung
hsa-mir-17	Lymphoma
hsa-mir-17	Nasopharyngeal Neoplasms
hsa-mir-17	Carcinoma, Hepatocellular
hsa-mir-17	Endometriosis
hsa-mir-17	Breast Neoplasms
hsa-mir-130b	Pre-Eclampsia
hsa-mir-130b	Carcinoma, Hepatocellular
hsa-let-7b	Carcinoma, Non-Small-Cell Lung
hsa-let-7b	Breast Neoplasms
